# Supplementary material for: The Application Value of Metagenomic and Whole-Genome Capture Next-Generation Sequencing in the Diagnosis and Epidemiological Analysis of Psittacosis
Source: Front Cell Infect Microbiol. 2022 Jun 6;12:872899. doi: 10.3389/fcimb.2022.872899 (PMC9207344; doi:10.3389/fcimb.2022.872899)
Supplement: Supplementary file 2 [file DataSheet_1.zip]

Archive with 3 entries (3 files):
- Viral_V2_TE-95672793.fa
- Viral_V2_TE-95672793_print_full.probe_info.tsv
- Viral_V2_TE-95672793_print_full.report.tsv
