# Supplementary material for: The Application Value of Metagenomic and Whole-Genome Capture Next-Generation Sequencing in the Diagnosis and Epidemiological Analysis of Psittacosis
Source: Front Cell Infect Microbiol. 2022 Jun 6;12:872899. doi: 10.3389/fcimb.2022.872899 (PMC9207344; doi:10.3389/fcimb.2022.872899)
Supplement: Supplementary file 2 [file DataSheet_1.zip › Viral_V2_TE-95672793_print_full.probe_info.tsv]

NC_017287_1	1061033	1061153	GATCAAAGACAGTTTCATCATAAATAAACTGATCAGAAAGGGTTTCAGGACAATTAAATGTGATCCTGTGTTGGTTATTAGGAATAGTTTCCGTCATAAACTCAACAATTTTCTTTTCAC	0.325	8	1
NC_017287_1	311513	311633	CCAAAGCTAAATTTAAACTTATGAAGAGATTCCGAGCTTACTCCTACAGCATAGCCAGAGCTAAAATTACGGAATTTACGATTTTTATTCGTTTTCTTTGCTTGGAAAAAGTTAGATAAT	0.325	8	1
NC_017287_1	767273	767393	AATTAGAAAGAAATCGTATTGCTCAAGGGAATCATGATGAAATTATCTTTCCTATTCCTGAGGAATGGAAAAAAATTCTCATCCCATTTGGGAATACAAATACATATGAGAACCTAAACG	0.325	8	1
NC_017287_1	562593	562713	GAGGTTATGTTCTTTACGTCCTGAAGTATTTTTATTTTGGAGCGATAGAGGCTTAGCTTTAAAATGTTTAGCTGAAGCAACAACAGATCTTGCTTATAAGGAAATTTATTTAGAAGAATC	0.325	8	1
NC_017287_1	694193	694313	GACTAAAGATCAAAAGATTGCTAATCTTTATCATGCAAATCCGGATTCATTATTTATTATCCGTCCCGATTGTTACATCGGCTATAGAACTCATAAATTCAAGTTACATGAACTTATCTC	0.325	8	1
NC_017287_1	972433	972553	AACCCTTTCTCATAACAAATTCGCCTACAACCCCTCTAGTAAGTTTATCATAATCCTATCTTTTGATAATATGGTTTAACTAATACTTAGGAAAAAAATCGCTATGCCGTCTCATTTACT	0.325	8	1
NC_017287_1	313553	313673	TGAGAGTAAAAACCCATAAACGGAAAGTTTCATGAGGCATCTTGGGTTACAAATGTCTAACCCGCAACATAGAAAAAAAAATAAAAAATTTCAAGTTTATCAGAGAGGATAAGGAGAAAT	0.325	8	1
NC_017287_1	780673	780793	AATGCGTAATTTTGATACGCAGAATGTAACTCTTTTAACAAACGATTGAACCCATCAAGAATATAATAATCTTCTAATCCTAAAAGAGTTGTATCTATACCACGAGCAAGATCCTCACTT	0.325	8	1
NC_017287_1	589233	589353	GTTTACCATTGATTACTTCATGAAGATTTTCAATAGCGATAAAAGCATAGGGATCTTCTCTGTGGACAATTTCTTTAAGTTGTGAAAGCTGTAAACGCTCTACAACAATATAAAGAATGT	0.325	8	1
NC_017287_1	862593	862713	TAGCAGTTTCTTGTTCTTTTATAAAAGCATGCAGCTTTATAATTTCTTCATCCTTTTGATTTAAAAGATTCTGTACTTCTTCTAACCTTAAGCGTAACTGCTCTACTTCCTGAACATAGG	0.325	8	1
NC_017288_1	2116	2236	TTGTTGAATTTCTTTCATCCCAAAAAGAAAAAACTATTCCTAGTATATCCAAATTGTTTCCGATTGTTGAACAGAACTCTTTTATCTTTTGCAAACCAAGAATAGAGAATGGTTCTGGGG	0.325	8	1
NC_017287_1	117193	117313	TCGTTTATTTACAGTTGGCTTAGCATTTATACAATCACTACTTTTCGCTAAGTTTGCTTTAAAAATGAACATGGCGATTCCTGGTATTGTTCTTCCAACTTTGTTGTCATCTAAGTTATT	0.325	8	1
NC_017287_1	130073	130193	CTATTTGAGTTGACATGATTTTTTATGACATGATCTAAGTGCAGGCATTGTTAGAGATCAGGTTAGGATATCGAAAATATATGCTCAAGTTATAAAGGTTACGAAACCAATAAAGTTTCC	0.325	8	1
NC_017287_1	427353	427473	AAAAGAGCGGCTTTAGCAAATCAAAACAAAGCTGATATTTTTGTCAGTATTCACTGTAACTATTCGTCCAACACGTCAGCCTTTGGTACTGAAGTATATTTTTATAATGGCAAAAATAAT	0.325	8	1
NC_017287_1	403913	404033	ACGCAATATGAGACTCGTACGATAATTATCCCAGGGAATGAGAAGAACAGTTTTATTTTCTGAAGATATGGGCAAGAGTATCATGACAATGAAAATCAACTTATTAAATTATGGTTATTC	0.325	8	1
NC_017287_1	642793	642913	CATAAAATCACGAATCACGTCTGAAGACATTTTTGCAAAAAGATCTTTCTTCTCATGCGACTTTGAGAATTTTTGTAGTTCACCTATTAATTGAGAAAGTTTTCTCTTTTCTTCTGCTGA	0.325	8	1
NC_017287_1	428433	428553	TCAAATTTACTCCAGGAAAAAGAATGAAACGTTTAATCGAAACTCCTTCGAAGCATTCCTAATTTCGTGCCTTTCTCTTTTATCTAATTTATCAGGGTCAAGTTTTTAGGATTTACTTAG	0.325	8	1
NC_017287_1	267553	267673	TTTTTCATTTCGAAGAGAAGAACTGCATTTTAATATTTTAAGGTGCAGTTTTTTTTATATAAAAAGGTCCCATCCAGTTAACTGGGGCAACTGGATGGGAAAGGGAAAGTTTTCTTTTTA	0.325	8	1
NC_017287_1	968753	968873	CCAATTAATGCAAATCACACCGTGTGGACACTTTAAAATTAAAGATGTATTTCGGTATCAATTTTTAATAAAAAGCAAGCAAGTTTTGCCTGTAAATAAAAAGCTCCACGAAGCTTTGCT	0.325	8	1
NC_017287_1	99273	99393	AACAAGCTATGATGTGGGTATTTAACTTAAGAATATTGACGTCATAGCTTTAAAATTCTAAATAATAAACACGATTTCCCAATGGTGTTCTTGGGTTGTTCTAGTTTCATTGCGATACGT	0.325	8	1
NC_017287_1	560233	560353	GAAACTCATATAGACTTGTCAACTTTGGATAAAAATGGTTCTGGAGTAGCATTAGTCTATTTTTATCCAGATGGTATAGATTATAGAATCCCAACCTTTGTATTTCCTTTAATAGCAGCT	0.325	8	1
NC_017287_1	724473	724593	TCTTTGTGCGAGAATGAATGCGAATTTATAGAGAATCCTATTCTGAATAAATCCACTTTAAAAATCTGTCTCCTGTATCTTTATTTAGCATATAGTAATTGAGATGCTCTCGTGAAAGGT	0.325	8	1
NC_017287_1	1117273	1117393	TCAGTCATGCAGGCAAATATTTTTGACAATGACACTCATGAACTTCTAGGGATTCTTTATACAACTCATAACATTGAAAAATTTCTTGAGGATATCCTTGTAAATACCCAAGCATACTTT	0.325	8	1
NC_017287_1	389313	389433	CAAAATATCCTGAAATGGCCTTAAAACCTTGTGTGTAAGATACGTTTTAACGAGAACTTATTTCTTTAAGCAACTTTTCATTGCCCCTACTATAGATGTTCCTAAACCTATAAAAGCTTT	0.325	8	1
NC_017287_1	911953	912073	AAGTAAACCAACTCATGATATGAGGTAAGATATCGTACATATGAACTATACGAATAAACGTAGACTGAGAGACGTAAGCAAGATTATGAATGAATCAAAAGAATGGCAAAAAAAACTCGA	0.325	8	1
NC_017287_1	819113	819233	AACACGCATACAACCTTCTAAAAATGCAGACAAAACACTACTTTTTATATCCCTAAAAGGGATTAGCTTTCTCTCGACAAAAATCCTAAATGACCCTAGAATTTAAATCTCTTTGATTCT	0.325	8	1
NC_017288_1	1036	1156	AAGTTGCAAAGTCTACCACCTAAAGTTGCAAAGTCTACCACCTAAAGTTGCAATTCTTCTCGGGATTTCTCAGGTTTAAATTCTTAAAAAGTATATTAATACTTTTTATTTGCTGCTGAT	0.325	8	1
NC_017287_1	539593	539713	ATCATAAATCTTAAGAAAAAGGCGCTGCTAATCCAATATGAATGACTTTTATTAGCAACGCTTGTTGTTGTCGAAAAACGCGAAACTTTTAATTTAATAACAGGATAGAAGGAGCTTCTA	0.325	8	1
NC_017287_1	658113	658233	AATAGATACAAATTAAGCTCCTTTTTCTATACTTGTAAGTCGTTTTCTGGTCAGATTTCCTCCTTACTTGTACTTTCTATGAGTCTTTGACCTATAAACTTTACTAAATCCAAGGAGATG	0.325	8	1
NC_017287_1	1156953	1157073	CATAACACTTGTGAATATGAGTTATGAAACACCCATCCACCATCCGATTTTCTAAAAATAAAGAAAACAATTCTCCTCCGCCAATAAGAAAAATAGAAGAAAGTTGTTCTAAACGTCTAA	0.325	8	1
NC_017287_1	341073	341193	CTCTTTTATTTTGTCTGAAAAGAGATCCAAAAAACTTAGTTTTTCTTCTTTCTTTTTTTCCTAGTTTGTTTGTTTTCTAGTTCTGAGCCTTCCGCATCAGAAGATTCGTCATCGTTATGA	0.325	8	1
NC_017287_1	830633	830753	ACAACAACGATGTGCGAGATTATGATCAAAAACTTTGTTTCCGATCCTCATAATATCAAGCTTGTGGGGAACTTCTTCAATAAAAAGTTATTTTCTTCTATATCTACAAATTATCCCGTT	0.325	8	1
NC_017287_1	390713	390833	AAGTTTTTTCGGAATCGGTCTGGTAGAAAAACAAGGCAACAAATTATCTCATAAAGTCACATAAAAACAAAGCGTTTTTTTAGAATACGCATAACCAGATATAGAGTGATTCCTAGGATA	0.325	8	1
NC_017287_1	767233	767353	CTGGAACTCACGTTTAATCTCAATAAGGTATCTTTTGAAGAATTAGAAAGAAATCGTATTGCTCAAGGGAATCATGATGAAATTATCTTTCCTATTCCTGAGGAATGGAAAAAAATTCTC	0.325	8	1
NC_017287_1	968713	968833	GAATCCACTCTATACTTAAAGAGAAGTTGGATACTCACACCCAATTAATGCAAATCACACCGTGTGGACACTTTAAAATTAAAGATGTATTTCGGTATCAATTTTTAATAAAAAGCAAGC	0.325	8	1
NC_017287_1	636873	636993	ACTTTAGAATGACAGGGATGTGATATCTGGGAGAAGAAATTTTTATCTCCATGCAATTATCAGCATCTAAAGGAACTTTGCCTGTTATCGAACTAATAATGAGAGAATATAAATCGATAA	0.325	8	1
NC_017287_1	809273	809393	TATATGTTATCTTTAAGTTCATCCTGTAATACACCAGGACTGCAGACAGCAGTTTCACAACAAAATCAAAATACTTTAGATCCTGGTCCACAAAAAATTATTAAATTATCCCGAAAGATC	0.325	8	1
NC_017287_1	52433	52553	AGAACTTATAAAGATCGGGTCTATTTCATAATGTGAATCAAATTCACACCCTCTTTATTTTACGGCTATTTCTTAACCTTTTCCTTTAAAGAAAGCTTTTATTTATGAAGTGCGCTGAGG	0.325	8	1
NC_017287_1	610913	611033	TAGGATCAAAAGCAAAATTATACACACTAGAAACTTCTTGTCTGACCACTTGTTTCCAAGAAGCAATAAAATCTTCTGATGTTAAAGGATCTCCATTACTCCAATATGCCTTCTTTAAAT	0.325	8	1
NC_017287_1	1145913	1146033	CTTCATATAAGCAGGTTATTGTCAAAGTTTCTAGTTTGTCCGTTATTTAAAGTGAGCTGAAATACGTATCAGTAGTGAAAGCTTGCATTAAATAATCGTTGCTTGCATGAGGATTTTTTT	0.325	8	1
NC_017287_1	841113	841233	TAAAAAACATAGCGTTTCCATCCATCGCTTAAAAAATGAAGACGCTATTATATCACAAAAACTATTAAAACACTGAGGGAAAATGAGTTTCCCCTCTGGTGAAAAGCTTTAGGATTTTTT	0.325	8	1
NC_017287_1	1101033	1101153	TGTTTTACAAAATATGGTTTGAGTTAAAGACTCTTTGATCAAAAGAGCCATTGCCTTTTTATCAACTTTTGTATGACTTCCTGCTGCTAAAGAGAGTATCCAAGATTTTAACTCTTCTTC	0.325	8	1
NC_017287_1	491193	491313	TTCCCGATACACAAGCTTAATCAATCAAAAAACAAGTCAAGCTTGGAAGACTATCTGTTACTATTTTAATCACCGTATGAAATTTCATGAAAAATTGGAAGAAGCTCATCTAAATAGGGA	0.325	8	1
NC_017287_1	373953	374073	CGATCTTCTTTTTCTAATCCCAGCTCTTTTTTGATCGTTTTTAACTGTTCTTTTAAGAAGAATTCTTTCTGGCTTTTTGTGATTGTAGCTTCGATTTTTTGATTGATGCTACTTTGCAGA	0.325	8	1
NC_017287_1	627833	627953	ACTCATATTTCTATCTAGGTGGTAAACAAACAAAAGTTATAGATAAATCATCCGAACTGGGGATCAGACTTGTTACTCAACATGAAACAAGAGCAATATCTACCGTTGAAAAAATACTAA	0.325	8	1
NC_017287_1	132913	133033	CTTTTGATTATCTTTTCATCTGTTGCAGCAAGTCTCAATGTGATTGCTGTAGTACTTCTTTTAATTATGATTGTTTGGATAGCTGTTGTTGCTTTCATAGGAAGAGAGTACAACATTAAA	0.325	8	1
NC_017287_1	93513	93633	TTCAGTTACTTATTTTAGTATAGATTGATGTATGTAATAATATTGAAGTTTGCTTTAGCGTATTTCATCTTCATTGTTGGAAGGTGGTACCTGAGCTCCAAGAGTCTTGTTATGAAGAGA	0.325	8	1
NC_017287_1	513953	514073	GATTTAATAAGAAAATCTTGATTTCACTTAGAATAGTAAAATTCGTTGTTTAAAGATCAGCAAATATTTCGGAGAGATGCGCATTGAACGCATCATGAGTGACTATTTCTTCCATGGAAG	0.325	8	1
NC_017287_1	1162593	1162713	AAAGCTGTAAAAAGGGGCATTTTTAAACAAAATAAAGCCGCTCGTATCAAATCACGTGCTACCCTACGAGCTAATGCAAAAATATAATTTTAATTTATAGGTAATTATGACTACTTCCTG	0.325	8	1
NC_017287_1	246753	246873	CGTAGTCTTTTCCCTAGAGCATTATTTTCTGTTGCGAACTTCAATAATATGAAGTTTTTAAAACCTAAAGTATCATCTTGAAGGTTACGTAATTTATCCATATGAGTGACGATATCTTCG	0.325	8	1
NC_017287_1	490153	490273	TTATTTATTATTTCAGGTCTTATTTTTTTATCAATATTACCTTCATGCGTAAATATCATTATCTCACTACTATGCGCAGGCGTGAGTTGGTGTATTTTATCGTTTGTTACGGCCCAGATT	0.325	8	1
NC_017287_1	358393	358513	ATTTAAAATGACAATAAATTTAGATAGATCCGTATGAATATTATTTAAAGCTTCGAAGGTTAATCCACAGGAAAAAGCTGCGTCACCAAGAATAGGAAGAACGTGTGTTTGAGATTTCTC	0.325	8	1
NC_017287_1	1153793	1153913	GAACAAAAAACTCCTATTCTCCCTCGGGAATCTCATGATATTCCCTTATCTCAACTATTTTTAGCTTAATATTGTTCTCAGAAACATGTGTACAAATACTTTCTAGAGATTTTTTACTCC	0.325	8	1
NC_017287_1	309113	309233	ATATGTGTATTTTCTAGTTTGTCAGATTCGATTTTAATTAGGGGAATTCTAAGAGATGAGGCTAATTCTTTATTCTCATAGAAATCTTCATCTTGCAAATGGACGTGTATAGATCCGGAA	0.325	8	1
NC_017287_1	426873	426993	ATGAAATTTGTTCAGGTTTTTTTAAAAGAAATTTTTCTATCGAAATCGACAGAAAACAAGCAATTACATATGCTTTGTCCATTGCCTCAGATAGGGATATAGTGTTAGTGGCAGGTAAAG	0.325	8	1
NC_017287_1	1141913	1142033	CTGGATCCCGAAGAATATATAGATCCCGTGGTTTCTATTTATAAAGAATATCAGCAACGTTTACATGAAGCCAATGCTTTAGATTTTGATGATTTGTTATTTCTTACAGTACGACTATTT	0.325	8	1
NC_017287_1	495873	495993	GTTTGACGAATAAAAACATTTTTCAAGCTTATGGTTGTGAGTTAGAACTATTAGATCGCACTCTTAAATTATCTAGAGGGAAGCAACAAGGAACGTATTAGATGCTCAATTGCATTTTTA	0.325	8	1
NC_017287_1	702233	702353	AAAGCATAAACATCTTCAGAAATTGTTCCTGACATAGGTTCTGGAGCTTGAAATACAAGTAATTCCTTTAACTTATCTAAAGATGATCTCTCTGGAAACTTTGTTAAAAGATGCTGAGTA	0.325	8	1
NC_017287_1	542033	542153	TTCTTACATTCTTCACGTAATGCTTGAAAACTTTCTTCTGAGATTACTCCCAAGTTGATCAGCCATTTTTTAGCGAACATGATAGGATCTTTTTTTATAAGGCATTGCATTTCTTCTTTA	0.325	8	1
NC_017287_1	985993	986113	CCTTACGAGTGAATTCTTCAATTGTTAAAGCAAGTTTCTCCTTACTCCCTTCAAAATTACTGAGATGTTCATTATCTAAATTGGTTACAACAGCAACTTTAGGAAGATAGTGTTTTAAAG	0.325	8	1
NC_017287_1	338073	338193	TTAAGAAATGCCGTAGTTAGTGGAGAGTCTTCAGCTACAGCAATAGCAAAGTATTTTTATAATAGAATAAAAACAGAAGACAATCAGATAGGAGCTTTTCTTTCTCTTTGTGAAGAAAGA	0.325	8	1
NC_017287_1	25873	25993	TTTCCTTTCTGAATTTCAGTAGCTTGTTCTTTTTTGATTTGGTTCAGGATTTCTTTCTTTTGAGGCTCATAGCAATTATTAAACACTCTTTTCTGCTCATCCAGACTTAAACTAGGTTTA	0.325	8	1
NC_017287_1	723673	723793	TTTGTTTTACCTTTCTCTATCCTTTAGCTAGAAAATATCTGCATTTCCACACAAAAACTCACAGCCTAAATCATACTAATATAATTGTCTTTGTGAGGTCAAATGAGGATGTTCTCTAAC	0.325	8	1
NC_017287_1	644673	644793	GAGAAGAATGCGACGAACTAATTTTGTCGGGGAGAGTCATCGAATATTTATTTTACTTTAGAAACCCTGCAATTATATGTTTTTCATAAAAATCTCCAAGAAACTTCTTCTGATCTTCTT	0.325	8	1
NC_017287_1	31913	32033	CCGCAGGCGGAAACGGAATACATCTGGCGAGTATAAAATATTATAGAAAGTCTATCTAAAGGGGGAAGATTCTATAACTATTTATCTTCCATAATTTCTAAGCTAACTTTTACATTATTT	0.325	8	1
NC_017287_1	410273	410393	TAAAAAACAGCCGAGTTCTTCCCTATTTATAAACGAATATTACGTTCGAGATACACAGTTACATAAAAAATGTATGATTGTAGACGATCGTGTGTTTGTAATAGGTAGCTACAATTTTGG	0.325	8	1
NC_017287_1	610593	610713	ATTGGGGTCAGGGACAAAATGTACGGTAATTTCTTGAGTTTTTACTTGTTCCTGGTTGTAGTAGTAAGGATTTTTTTTAAGACGTAGCCATTGTTTTTGTTTGATCTTTTTAGGATAAAA	0.325	8	1
NC_017287_1	918233	918353	AATCTAGAAAACAAGTTCGTCTGCATACATTTCATAAAGAAACCCTTAATAAAATAGATAACTTGCACACGCTTGTCTTTTATGAATTGTATATTGTCTAAGCGTCTGATAGGAATGGCT	0.325	8	1
NC_017287_1	501393	501513	GTTATAAGGATGAGAGCCAAAACAATGGATAATATAAATATCCTTGTTTTTGCTTGTATTCAACCTAGAACTTTTTTGTTTATCTTCCTTTACCTGGAGTTCTATTTCCTCTGGAACTTG	0.325	8	1
NC_017287_1	1158753	1158873	AAACCTTGTCTTTTAACTTTGCTTCTAAAGCATCCATTAAAATCTTAGATAAGTGCTCTACTAAAGCACAAGGCTTACTAGAGGCTACTTCTTCTATTAAAGAAGTGATTTCAACATAAC	0.325	8	1
NC_017287_1	708353	708473	GTGCACTAAACATCAATGAAAAAGATACTGTTGATTATACAGGAAAGATTGTCTTCTCTGGTGAAAAATTATCCGATGAAGAAAAAAAACAAACAGACAACCTAGCTTCTACTTTCAATC	0.325	8	1
NC_017288_1	5556	5676	AGTCTCACTTAAATTTGATATAATTCTCTCTACAATTTGATTTGGGCTCATTTCTAATGAAATAAAACCCACAGCCTTTCCCTGTTCTAAAACGAGATTAAGAGCTATGTCTATAGCAAA	0.325	8	1
NC_017287_1	543513	543633	AACTATGGCTTAGGCGGAATATTATTTTCTTGTGGTTCTTTTGAAAAGCAATGTAGGTATGTTCGTGATTTCAATAAGTCTCAGATAATTCATTTACTTTTGGGATGTACTATTCCTCAT	0.325	8	1
NC_017287_1	439033	439153	AACTTGATTAAAGAAGGGGATTTCACCTCTGTAAGAGACATTACTAAGTTCTGTAACATAATTATGGAAACACCTGTCTGTAAATCTTCTAACGAGATGCAGATGTTATTTAACTTCTTT	0.325	8	1
NC_017287_1	131353	131473	ATTTTGTTGTAGTCTTTTAAATATGCCTTGCCGTTTGCTCAGCAACAAGTATTATAAGAACTGTATAGGTTCAAAGTCTTTTAGGCATGATTTACCATCTGTTTACAAATCTTTATGCTC	0.325	8	1
NC_017287_1	954433	954553	TTAGCACCGACTGAAATCTTAAGTTGCGACAAGTTCTATAAAAAACATTCTGATATCATCGAACAAATTCAACAACATTTAAAACTGACTTTATCTACATATGCGGATTGGGCATTTGAA	0.325	8	1
NC_017287_1	33193	33313	CCGTTTATCTAGAATGTGCTGTTGATAAAAAGCTCGAGAATATTTTGGGTTTTGCGAAACTAAAAACTTATCTAACCGATCTCGATTTGTTTCATTAACAATAAAAAGAAGGGGAGTATT	0.325	8	1
NC_017287_1	888113	888233	TTTTACCTCGACCATATATCATCCCCTAAAATCTGTATTTTCGATTCAAAATAAGTATTTCTAAGCAATAACGGAATTCGACTAAACACTTAGGAAAATCCCAGAAGATCTCTCATAGTT	0.325	8	1
NC_017287_1	724353	724473	GATAGTAACTTTAGAGCCGTTTTCCTTATGCAAATAATACAAAAACGCCCTTGTATATTTATCAAAGATTCACTGGCACAATCTCCAGCACATATTCTTATGTTCAATAATACGTTGTTT	0.325	8	1
NC_017287_1	1051593	1051713	GGAGATACGCTCTATTAGCTCATCTCCTTAGATAGAAGCCTCATCCTACTGAGTTTTCATTTGTACATTTTTTTACCATTTGTTAAAGATGAATTTATAACGCATAGTAAATAAGGTCAT	0.325	8	1
NC_017287_1	434753	434873	TAGTAATACCATGAATCTTCGACGCTTCCTCAGGAATAGGAATTTCTGGGTTTACATAAGTGACAAAAGATTCTTTAGTTTTATGATTATAGGCAGCAATTTCAATAATACGATCCTTAT	0.325	8	1
NC_017287_1	1088033	1088153	TTCTATTATTGCTAAAGCATTAAAAGAACTCACTCAACATAAAAAAATTATCATCCACGTAAACCCCAAAGATCTTGCACTTGTTGAGCAAAATCGTCCTGAGTTGAAAAAAATCGTTGA	0.325	8	1
NC_017287_1	857473	857593	GCTATAATCTCATCAGAAGCAGAAACAATCATATCACAATATTTTGAATCTAGAAAACCTAGATCACGATTTGCCTTAGCAGCACATTTTTTAATCCATACTAAAGCTCGAATAACTTCT	0.325	8	1
NC_017287_1	384113	384233	AGCGTATTCAAGGATATACCGGAAAACTTGTCTTGATAGACGGTATTCGTGGCGAGATTATTTTTAATCCTAAATCAAAAACTCTTGAAAATTGTTATAGGCAAAAGAGTACTTCATATA	0.325	8	1
NC_017287_1	707153	707273	CTTGGCATCATAAATGGTACTTCCTGAGTATCTTTAATCTGAACTTACTGATGCGAGAATTATACCACGGTTTCTCTCATATTGTGATTCTTTATTTACTAATGATTTAGATCACAGATA	0.325	8	1
NC_017287_1	946273	946393	TCTGCTACAGGACAGCCTCTAGTTCTTTTCTTAGTATTGTTTGTTTTTATTTGTAGTGATATCTTTGCCCTTATTCTTAAGAAAAATCCTCATTTCTAACACTATCTATCGTGTACATCA	0.325	8	1
NC_017287_1	86513	86633	TAATCTTTGCAAGGTTTAAATATTGCAAGTTATGAGGTTCTTTTTGTGCCTGCATAAGATAAATCTCTGAAAGACGCACAAAAGATTTTGGAGATAAAGGATGAGCAGAAAATTGTAATG	0.325	8	1
NC_017287_1	587913	588033	TAGAACTGTAGGCATACTGGTAAACCAGATTATTGATCGTGACATTGATAAGAAAAACCCTAGAACAACTTCTAGAGTATTACCCGCTAAAAAATTATCGATACATTTTGTTTTCTTAAC	0.325	8	1
NC_017287_1	814433	814553	GCAACATAGGAAATAAAAAACGAAAAAGCCAACCCGAAGTTTATTACAAATAAGACTACAGAATTTAACACGGATATGAATGAATCAATCTACCTTATAGGTAAAACGATTAAGGACAGC	0.325	8	1
NC_017287_1	1162033	1162153	CAACTATAGGGAAGAGGTAGTTATGATACCGAGCTATTGGGTGAAAAAATTTTTTCACAAACAACATAAAAATTCTCATCCTTTTCTCATGAACTCATAAAGTTAGCTTTACTTTTCGAG	0.325	8	1
NC_017287_1	39153	39273	TTGTATGCAAGTGTGGTCTAGTACTGGCAGATTGTAGTTGATAACAATTGCAATAAAAATCATCCCGATTTTTCTTAGGTCTTTTGTTCTTTATAGTGAAAAAGATGAACAAGAAAACGA	0.325	8	1
NC_017287_1	1054873	1054993	CACGCTGATAATCCGAACGCGTCATTACTGATGTAGTAGATTTAGTCATCAACTCAATACTATTCAGGAAAAACTCTGGATTAAGATTAGTTGTACTATTATTAAATAATTTTACCCCTT	0.325	8	1
NC_017287_1	515753	515873	AGATAATTCATATTTAAAACGTCGGATAAATAAAGCTGTTGTGAAATCTCTCCATAACCAAGTATGCCTTTAATATTCGATTGTGGGGAAGCATTTACAGAAAGAGCAGCTTTGAAAATA	0.325	8	1
NC_017287_1	762073	762193	TTTCCCTGCTTATTACATAATTAACATCAAAGAAATAGCTTCTTAAATTATTCGTCCGTACTCTCTTTTATATCTTCCAGTATCCAGCATGCAGGACAATTTAGAAGTAGAGTATCTTCT	0.325	8	1
NC_017287_1	961273	961393	TGAGAAAGTAAAAGAAGAGAAGGAAACTCATCAATTTTGAACTTCGTTTTTAGATATGTATTTTGTGTATGCAAGTCTTCACTTTGAGAAGAATGCCGAGGAAAATCTACTTCCAAACAT	0.325	8	1
NC_017287_1	853313	853433	ACATACCCATAGTCGCAGCAACAAGAGGAACATTATCCAATACACTTGAAATAAGACCAATAAAAATAGCAACTACGTTCCTAGAAAATATTCTATCCATACTTATAGAAAGTTCAGAAA	0.325	8	1
NC_017287_1	968793	968913	AAAGATGTATTTCGGTATCAATTTTTAATAAAAAGCAAGCAAGTTTTGCCTGTAAATAAAAAGCTCCACGAAGCTTTGCTAACTGCAAAACTGTCTCCCAAAGTAAAATTCATGATTGAC	0.325	8	1
NC_017288_1	7036	7156	ACTATTCTTCAAGGTGCAAAACGAGTAACAGAAGCTCTATCAGTTACAACAGACCATATTTGTTTTGAAAACGGAGTCATATCTTTTAATCAAATTAAAAGTCGAGGTGTGTTTAAAACA	0.325	8	1
NC_017287_1	534913	535033	GATGATGGCTCTTTTGTTTACCTTCATGTTTTACAATTTCCCTTCAGGTTTAAATATTTATTGGTTTTCTTCTATGCTTCTTGGATTGATCCAGCAGTGGGTTACTAATAAGATTTTAGA	0.325	8	1
NC_017287_1	555033	555153	GAATTCTTTCAATCCCTATGTATTGAATTCTGTTAACGATTCCGCAACCAATAGCATCCCCTAAAAATATGATGGCATTGAATATGCTGAAATGTCTTTTAGCATCTTGAATATTAAAGA	0.325	8	1
NC_017287_1	239513	239633	TTTCAGTACCTTATCCCATTTTTTTGTGGAGATTTCTCTTGGTGAGAATATGGGACTTAAATCTGAAGTACTTTGGTTGCGCAAGGGATTCATGTTAGCCATAAATTATAATTATATTTA	0.325	8	1
NC_017287_1	1145993	1146113	GCTTGCATTAAATAATCGTTGCTTGCATGAGGATTTTTTTTAGATAGGGAATAAAAACAATAAAAAAGGAGAGGCGGTTTTACTCCAAGTAAAATGCGGAGTTCGCCATTTAATATAAAT	0.325	8	1
NC_017287_1	597393	597513	ACAACAGGTCGACTAGAACTCAAAAAATATGATAGAAAACTGCGTAGACACGTAATTTTCAAAGAAGCTAAGTAAAAAGATTTAATTTACCTGCTAGCTTCTATTTCAAGTTGTTGAGTG	0.325	8	1
NC_017287_1	813313	813433	AGGTGGGTGATAATCTCCTAAACTGATATTTTCTAAACTCGAATTGCCATCAAGATTGACAGTCACAATCATAAAAACATTCAACTACAATATAGCGTAATAGGTATTCATAAACTTACG	0.325	8	1
NC_017287_1	1064313	1064433	ATCGAGCTAGAGGAAAACACTTGACCCAAGAAAGTCTTAAACATAGAATTCAACATTTTAATGTGTAGGCTTGTTTTCAAGCAAAACAGCACAAAAAAATGAATATGTGTATTGTTGGAA	0.325	8	1
NC_017287_1	408233	408353	TTGTTTTGCTCTGTTAGTAAACTTCTCAAACATAAAAACCTAAAAGACCGGGTAGAACTTTCCTTAAGCATATACGAAATTTAAAATAATGATGCAACTCTTCGATAGACGGATAGAGTA	0.325	8	1
NC_017287_1	874753	874873	GGTTTTAGGAACCTATAAACCAAGATTTCGCAAATCAATAACTCTTTATTGTATTTTCCCCGTTATAGATTTAATTTTATTAATAGTTGGCAAAAACACGTCCTCTCTCTTTCCTGCTCT	0.325	8	1
NC_017287_1	861393	861513	GCGTTATTATTAATGTCTGCAAACCTCATGCTTAAAGGTATTTCAATAGCATTTAACATAGGATTTTATATTAAGTAGTGTAGATAAATGAAAAGAAATGATCCCTGCTGGTGTGGAAGC	0.325	8	1
NC_017287_1	737873	737993	CGCAAATAATAGGGGGAGACGCCCTCATCAGAGTAAACGAGTATTTTTGTTCTCATAAAAAATAAACTAAGGATTAGTACTTGGAATAGAATCACTCAAATATTATAAAGTGTTTAATCC	0.325	8	1
NC_017287_1	460193	460313	CTTTCTATAAATAAAAAGTTTTGAAGTCATTGCTAACTCCTTCCTTTTAGTTAAATCATTCTGTGATTTTGCATCATAGATAATCGTTTTCGTGTGCGAGGAAAATTCTCTTCGCCATTC	0.325	8	1
NC_017287_1	42953	43073	GAAGAAAGTGCAAAAAAGCTTTTTCAATCTCTACAAGTCTTAAATCCTGACCATTATGGTTATGAATTAGGATTAGCACTAATAGACCTGCATAAAATGGAAATTTTTGCTGCAGAAGAA	0.325	8	1
NC_017287_1	481913	482033	TAAACATAACCTAAAATTCACGAATCTTTATCGTAAGAGTTTTTCTTGAAGATATATGTTTTTTGTCGTTATTGAAGAAAATAAGAGAGTCTCATAAGGGAGGCGCTTGGTGACAAGCAA	0.325	8	1
NC_017287_1	392473	392593	TCAATAATAGGAATAATCGCAGAACCTGTGGTTTCGGTAATTTTTTCTTGTAGAAATAACCCAGAAGGATTAGTGACTTCCTTTAAACCCTCAGAATGCATAGATAAAATAAGTAATTCA	0.325	8	1
NC_017287_1	315073	315193	CTCATCAAGGCTTAACCACAGTTCTTTAATATCAACGTTTTCTTGAACTTTTATGCTCGAAGTTTGATCTAAGATAATTTTAGATCCTTCAGTTTGTGTTAGTGATTTGGCTTCTAAATG	0.325	8	1
NC_017287_1	70953	71073	CGCTTGATATCCTTAGTGTATCTGGAAAAATTTTTTTCGTAAACTCCTTGATTTAAGATGCTCTAACAGTGGAAAACACTAAAAAAAGCACTTCACTTCTACAAGCTCTTTTGATAGAAA	0.325	8	1
NC_017287_1	559473	559593	GACGTGATCGTAGAGCCAATAGCAAAAAACACTAGAGGAAGACTTAAAAACTTTAACAATTTTAAAAAAATTCCTGATACAATCTCTGCGCTTTGAAATATCAAGGGGATATTAAAGGAA	0.325	8	1
NC_017287_1	68033	68153	GAGCAACTGCAATCTCAAGAAATTACTAAGGAGTATTCTATAGATGGTGTGTAGGATAAAAGAAGACTTTCCTATTTTTTATAATAAAAAGCTTCAAGGGGAGTCCTACATTTATCTTGA	0.325	8	1
NC_017287_1	38873	38993	AAAGTCCGAAAGATATCATATGTTTGGATATGGATTTTATTAGCGAGCGTGTGCAGAAAAAACTTCAAATTAGTAAGCAATGTACAGATAAAGAAAAACCATTTTTAGCTCTAGCAGCAA	0.325	8	1
NC_017287_1	940113	940233	AATTTTTTATTTCTATAAGTAAGAGAAAGAGATGAGGGTCTGATTATGACGCATACAATTACACTATTGACTACTGACAACAATACTGAAGAGCTTAAACAAGCACTTCAAAGGATTACC	0.325	8	1
NC_017287_1	1107913	1108033	TATCATTAAACACCTCTTAAAAAAACTCAGGACTCCCCCACATAAATACACAGTTTTTTAAGAAAACTCCCTTGCTTTGATCCAGAAAAACGTTACAATAACAGACTTAGAAAAACTCTT	0.325	8	1
NC_017287_1	1167633	1167753	ATAAAAGGGAACACCAAAGAAATTATAGCTAGAAATGTCGATGTACATATCGCTTCTTTAAGAAAAAAACTTGGGCCTTATGGTTCTAAAATTTCTACAATTCGCGGTGTTGGTTATTTA	0.325	8	1
NC_017287_1	575593	575713	ATCTTTTTCTATGAAGGAGGTATTCAATCCTTCGTTAGTTATTTAAACCAAAATAAAGAAAGTCTTTTCCCAGAACCAATTTATATTTCAGGAAGTCGAACTGGAGATGATGGTGACATT	0.325	8	1
NC_017287_1	1160313	1160433	GATGAGGTATTGCGCAATAGAAATAGCTTCTTTTGAAGAATAACGAAAACGTAAGATAATCCGTTCAATTTGAACTTGAGCTTTTTCTATTCTTTTAGAAATTTCAACCTCTTCCTCTCT	0.325	8	1
NC_017287_1	766833	766953	TCAAACTGTATTAGGATTACAAAGTAACGGGTTATTAGATAAAAAAGTCTCTTTAACGATTACAGGGAATAAAAATACAGTTCATGATCTTCGTCCCACAAACTTGGAAGTCGTTATTAG	0.325	8	1
NC_017287_1	743753	743873	CGTTCCTATGTTCTTCTGCTATAAAAATACTTTTCAAAACCTCGTAAGATTTCTCCAAATCATCATTGATAATGACGTATTCAAATTTATTAGCCGCAGCTTGTTCAATAAGACTATGCT	0.325	8	1
NC_017287_1	51873	51993	CGAGGTTTATTCAGCAGAACAATAGATCAAAGGCAAAAACGCAACATAATGATGTTCATTAAACCTAAGGTTATTAGTAGTTTTGAAGAGGGAACAAAATTAACCAACAAAGAAGGTTAT	0.325	8	1
NC_017287_1	205073	205193	TTTGAATATCAGATGATTATACTCTAATTCTCTTCTAAAAATAAGCCCTTGCAAACAAAGGGATCCTTACTCTATATTTTCCCCCTTATAGTAGTTAGGTTGAATTGAGAAGGATACATG	0.325	8	1
NC_017287_1	1145713	1145833	TTAGGACATGCCAGGCCCTCTGGTTTAATCTCTATTGAAGAATTTGAGTTTTGCGGTTTTTATATGTTTATATGAAGATCAAGCTTTACAAATCATAGAAATTATAGAGACATGAAAGTC	0.325	8	1
NC_017287_1	426193	426313	TAACGTCCATTTTGATGTTGGTGTCTTAACTAACATTACTCTAGATCATTTAGATTTTCATTCTTCGTTTGAAGAGTATAAACAAGCAAAGCTTAAGCTATTTTCGATGCTTCCTTCTTC	0.325	8	1
NC_017287_1	204553	204673	ATATACTTTGATTGATAGCGAATTATTAATTTATGGTTGCTACATAGAAAGTTTTTTGAAAAAAGCGGGCAGTCTCAACCACAAAATCCTACTCGATCTTAATAATCCTCATATCGTCCA	0.325	8	1
NC_017287_1	556833	556953	CCGACTTGATCAGATGACGACGATGGCGTTGTTATTGACATATGATTCCTTACGTTGCTTTGAGAAAAAATAACAAAACTTAAAACAGAATATCTTAAAGAACAGAATATATCAAGACAT	0.325	8	1
NC_017287_1	959233	959353	AAATCCCGAGGACATCTGGGTATGGAAAAAGGGAATGGAAAACTGGGAAAGAGTAAGGAACATTCCAGAATTAAATGAGGCGTTAAAAATTCTTAAATAAAAAACAAAAAATCTTTAACA	0.325	8	1
NC_017287_1	169993	170113	TAGTTAGTGAAAAATACAAGGTGATATGAGTTAAGGTAACCATGAATATCCATGATTATCAGGTGTTCTTTTTTGATTTTGATGGTTTGGTCCTTGATACCGAACCTTTATACTACAAAG	0.325	8	1
NC_017287_1	522833	522953	GGAATCGATGTCAAACTATAGAATATTTCCATTAAAATCTCTTAGGTAAGGAGATATATCAAAGTCAGGACAGTCTAAAAGACAGCCATCAATACATTGATCTATAGAAAAACTACCACT	0.325	8	1
NC_017287_1	950953	951073	ACAACACCATGGGATCCATTTTAGGATAATAATCAATAGAACTAATTAGACCTCGTTGAAGAACAACAATATTACAGAAATCAGCTAAAGCTTTGGGGAAACAAAAATTCTTATCGACTA	0.325	8	1
NC_017287_1	786833	786953	AGGAATTTGGTCCATGGTAATAGCAATTTCTTTTAAAGCATCTGCAAATGCCGTCATATCTGTAAGTAAGACTAAAACATTTTTATTTTGATCTACGGCAAATTTTTCAGCACATGCTAA	0.325	8	1
NC_017287_1	296513	296633	ATTACAGCTGCTTGTAGTATAGATAACACCGCCTTTATGATTTGTAATATTATAGATAAATTTTATATCACCGCTATTGTTTCTTAAAGTAAAGGATGGTGCAGAGAAAACAGCTCCGTT	0.325	8	1
NC_017287_1	1051553	1051673	CTCTTACAAAGAAATACTAAGGAAGAATATCTTTAAACATGGAGATACGCTCTATTAGCTCATCTCCTTAGATAGAAGCCTCATCCTACTGAGTTTTCATTTGTACATTTTTTTACCATT	0.325	8	1
NC_017287_1	1107753	1107873	GAGCCGAAGCCTCCATGGCTAATTTGCTAAAAGCAAAAGATGAGGACCAAATAAAAGCATTAAAAAATACTAGAAAAATAGACATGAAGAAGTAGTTTCTGGAATAGAAAATATCCTATT	0.325	8	1
NC_017287_1	823513	823633	TTATAATCACAACTTGGATTCTTCTGAAGGTTTTTACAAGACAATCATTACCACACGCAAATATGAAGATCGTTTACGAACTTTGGATATCGTTGAAAAATCTGGAATTAATGTCTGTTG	0.325	8	1
NC_017287_1	425033	425153	TACTGTCTTCTTTTGTAGGGACGGCAAATATACTAAAAAGTTTTGAGGCTCCTAAAATATTACCTAGTAAGGGTATAGCGCGTGCAAGAGTTTCTAAAACAATTTTTTTATTATTCAACA	0.325	8	1
NC_017287_1	133073	133193	TGGTATCAGATGTGGCTATCAGTAAGACTACTGGAGAAAATTCTAATCAAGAAGAAGTAGCTACGCTATAATTTAAAGGGCGTTTACGCCCTTTTTATTCATATTTTTTTTGATCTTTAA	0.325	8	1
NC_017287_1	592273	592393	GTTTACCAGATTTCGTCCACGGGGGATGTAAGTGTAGAATAGACATGGGGAAATAGTAAAAGGATAGAATAAAGCTTGCAATACAATATTAGTTTTTATGAAAACTTGTAATTGGTTTTT	0.325	8	1
NC_017287_1	125713	125833	TTTTCTAAGATTTCTTTCAGTTCATTTTCTGAAAGAGTTTCCCAGATAAAACGACTACTTGCAGAGGTTTTTAGTTTATTGAAAAAACTTTCTTTAGTAGGGAACCACGGACGAATAGTT	0.325	8	1
NC_017287_1	918433	918553	AAACCCACAGAAAACACGATGAAAAAAACACGGAAAGTGTTTCTGTTAAAATCTAACACGCTCATTTATGATAAGTACCAATTTCTCCTTGTCTTTGTTTACATTTTCATTAGTGCATAG	0.325	8	1
NC_017287_1	757753	757873	AAGAAATACATCATCCTTTGAACTGCACAGTAACTTTAATCAGTATCTATTCGGAAACTTACTTTTTCATTATAGTTCTCAAATAAGTCAAACGCCTGCTGAAACTTGAACAAAGCATGA	0.325	8	1
NC_017287_1	23633	23753	CGGATACCTACAGTAAAATAGTATTTTCTAAGAACAATGATTTCCTCAAAAGCCTGTTCTGTATTGTTCAGAGCAGGTTTTTTTATGCTTAGATGAGGTCAGGTAAAAGTCTTTTAATTT	0.325	8	1
NC_017287_1	934873	934993	ATTTACCATCAAAACTATATCGATGCAGCGACAAGGAAATGTTCCTTAGAAAAAGCAGAGGAATTGTGTTTACAATGGCTAAAAATTGTCATTGAAGATCTCAAAGATCCTTTTATTTTC	0.325	8	1
NC_017287_1	592833	592953	TTTGTTACGGAAGAGTTTATTCCCACCCAAGAAGATTACCGTATTTCAGAAAATACTGATTCTGACTTGGAAGAAAATAACCAATAGCGTATAAATTGACTTCCTATTGGTTAATTAAAG	0.325	8	1
NC_017287_1	374513	374633	TTTTAAAATATCCGCGTCTTCTTTTTTAGTAAGAACTAAACCTATGTATTTTTGTGAGGATTTAGCTAGAAGTTTTAAAACTTCATAATAAGGTCCCGATTCTATAAGAATCGGAGCCGC	0.325	8	1
NC_017287_1	873753	873873	TAGGCAAGATAACATAATCTAAATACATGTCCGTGTAAATGCATTACAAATACTTTAAGGCTTATCAACTTACAGATATATGCTTACTTTGTCCTTAACCTTGAAGAACTCCTGATACCA	0.325	8	1
NC_017287_1	1154033	1154153	TGCAACAAACCTACAGATACAGAAAATGTTACATTTACAACTGCTTTCTATCTTGACTGGTGTGAAAAATTGGGTTATCCATAAAAATCAAAAGAAAAGCCAAGCATACATCTATCATCA	0.325	8	1
NC_017287_1	792833	792953	GTACCATAGCTTCTGTATTGAACGAAAGACGAGCATCTATTTCTAAAGAAACTCTACCCGGAATGTATTTTAAAATTTCTAGACCAAAATTTACCTGTATCTTGTCTAAAACAAAAGTGA	0.325	8	1
NC_017287_1	510353	510473	TAAAATACTCAATCGTAAACAAGCAAAAGTTCTGTTATCTCAATTATGCAATGTAGATTTAGACTTTAAGAGCTTGAAAAATGCAGGTTCCGAAGAAAAGGACGAAGAAGTTAGTGCAAA	0.325	8	1
NC_017287_1	592633	592753	CTGGAAGCATCACATCTGAACAAAAGCAAGCGGTTGATACGTATTACGAAATTACGAAAAATAAAACTCCTATTGGAAAGAAAACCATTAAAAAAGTTCAATCTAAAGAAGATCGTTTGA	0.325	8	1
NC_017287_1	1161873	1161993	TTAGTCTGTAAAAGTTGACCCGCTGCTGTTTTTAACTGCTTTTCTCTAAGTCCGATAGAGAAAAACCATCCAACCAAGGAAATAATAGAAAAAACAAAGTAGCTATATTTTTTTTGAGAA	0.325	8	1
NC_017287_1	761873	761993	GAAGAGAAAAAGAAAAAGCAAACTTTTGTTGGTGAGCTTGAAATTTATCCTCATGTCGTAAAAAACAATCCCGGGGATTTTTTACTTAAAGACAAAGAAAACACTATAGCATTCGTCTAT	0.325	8	1
NC_017287_1	846513	846633	AAGCATAAAATATTCTATTACTCAAGCTACAGAATCTTCTGGGCAATCCTTAACAAAAATTTTTATCAACAAGCAAAGTGAGAGATTGCTGACAAAAGATGATGTGCAAGTTGTCACAAA	0.325	8	1
NC_017287_1	54793	54913	TGCTTACAAAACTTATCTGTTAATTCCTGGATTTTTTTCTCCATTCCCTTAACAGCGTCTTCTGTTAAATCAGAATCTTTTTTTAACTTATCGTTAGATTCCCTACGGATATTGCGAATA	0.325	8	1
NC_017287_1	785433	785553	CTTGGTGTAGAGAAAATACCTCATCTAATATCTGTTCAACGGTTAAGTCTTCAGATTTTGACAACGACAAATCTGATGTAGGATATTCTCTTTTCAAACTATTTAGAATTTTCAGACACT	0.325	8	1
NC_017287_1	529833	529953	TTTTTATTTGTTTTAGATTTATTTCTAAAATTATTCGGTAGGGTAAAAATAAATGACTTACGCTAAAGTAATTATTATCGGCTCCGGCCCTGCAGGTTATACTGCAGCGATTTATGCTTC	0.325	8	1
NC_017287_1	135313	135433	GAACATGCTCAAGACGATGTTATCACGCCATTGAAAGATTTCTTTAAAAGAAAAGATACTGAATTTTATGGTTATAATATCAAAAGAGATCATCACGCGTTGAAAAATGCTGGTATTCAC	0.325	8	1
NC_017287_1	1116553	1116673	GACGATCGCTTTCTTGTGATTTCTAGAAAGCGATTACCTCTTTAAACTTCCCAATGATTAAACTGATGGTTCTATTCTTAAGAACCATTCTAAAGATAGAAAAACTCCTTATCTATAGTA	0.325	8	1
NC_017287_1	807593	807713	AAAATTTCAAGGGAGAACCTTGTATTGGGTTGTCAGAGTGATTTATATCTTTATGAAGTATATCAAGAAGGACGTTTATTCTTTTTTACGCATACGGAAGCTTTGATTTCTTCTGGAATA	0.325	8	1
NC_017287_1	373993	374113	TTAACTGTTCTTTTAAGAAGAATTCTTTCTGGCTTTTTGTGATTGTAGCTTCGATTTTTTGATTGATGCTACTTTGCAGACGACTAAGATCAAGTTCCTTTTTTAGAAGAATCAGAGCTT	0.325	8	1
NC_017287_1	646873	646993	AAACCTCATCATTTTCACAAGAATTTTCTACCACAGTAACTATTAACGTTCCTTATTCTTTACCGCGTGTATCTTGTAATTTAGAAAATTCTCATTTGTTCGATAAGAGTTTTGGATCCG	0.325	8	1
NC_017287_1	425553	425673	AGTGCTTATAGATATATTAGGAACAATTTTGCATATAGAAGTGGTCTAGCTTTTGAAGAAGGACCTCAGGCTAAAAAATGAATTTAAAAGAACTCCTCCACAATACCAAAGCGAAAATTT	0.325	8	1
NC_017287_1	201473	201593	CAATCAAATACGATTTTTACTATGAATAGTTCTGAGTCGACAAGTGCTTCAGCATCATAGGAAAATAAAGACATAGGCATTTTTAATATCTTAGACATTTAGGAGGTGTTTAACCTCCTA	0.325	8	1
NC_017287_1	518033	518153	TTATAAGTAAGGAAAGGAAGATTGTATCTCTTAAGATTTTCTTCAACTTCGTTAGTTAACACATGGTTTGCAGGAATTTTTCCTCGAACGTAGGGAACTTCATTAAGAAGAATCATGTAA	0.325	8	1
NC_017287_1	962273	962393	AAGATTTATTAAAACGGACTCTTTTGTTCTTTGGATACTCTGTAAAGCATGTCATGAATATTACAGATGTCGATGATAAGACGTTGGCTGGTGCATGTAAAAAAAATATCTCTTTGGATA	0.325	8	1
NC_017287_1	561393	561513	CCGAGATCATATCGTGGTTTTAAAAATCATCATTTTCTACGGGATGAAGTATGGGGTGAATAAGAAAAATTCTCGAATCTTGGTCGATGTTTTAGCCTACATAGATATCTTATTTAAAAA	0.325	8	1
NC_017287_1	925113	925233	GAGTCACAAGTCACAATACTTTTACTAACAAAGTTTGGGTTAGCATCAAATGAATACGATGATAGGACATTAAACCCTTAAATTATTTTTAACATTTAGAGAATACACCCCTATGAGCGT	0.325	8	1
NC_017287_1	1038073	1038193	AAAATTTTTATAGATCCTAGGTATCATAATGTTTTCACAACTATTCTCTTCTCCATTTTCACCAGAAAATCTAAATAATTTTTTTGAGTCGGGGATGACCGAGGACAATAGTCCGATGTT	0.325	8	1
NC_017287_1	238433	238553	ATGACGTCAGAAAAAAAATGAAAGGTTCTTTTTAAGAATTATGTATTTAAATAGAAGAGGAGAGGATTCCGATAAAAACTTCTCCTCTTTCTACTCCTTACTTTAAGCAAGGGGAGCAAA	0.325	8	1
NC_017287_1	702993	703113	CTAAAGTCCTTCTTTGTTCTTAAGAATAAACAACACGCGAAAAGATTGTGTGCTCATCACTCTCTCTTAACCACAGTTAGTTACAATCTATTGTTATTTCTATAGTCACTTAACTACAAA	0.325	8	1
NC_017287_1	1018433	1018553	ATACATGTTTGAGACTCATTCGATTCTTGATTTTCTTCAGAATAACCAGATCTTGGTGCAAAATAACCAGAATAAACAGAATGTATAGGGGTAAACACGATATTAATAGCATGTTTTCAG	0.325	8	1
NC_017287_1	564673	564793	TAGACCCAGCTTTAGCTTCAGGACCTATTGTCACGGCATTAAACGATATTATGTCTATGGTGATATTCTTCTTAATAACAGGTTTCTTGAACTTTTGTTTTTTCAGTTAATAGTTTTTCT	0.325	8	1
NC_017287_1	157833	157953	CCTATATGATCACAAGCTTCTATAATTTGTTTGATAGATAGGGGAGAAGAAAAAAATCTTTGTAATGAGGATAAAGAAACGCGCATGAATAGTAAAGGTGAGACATTTTTGTGACAGATT	0.325	8	1
NC_017287_1	185593	185713	ATCTGAAAATAATTCAAAAAGTTAAAACCTCCGAGAGGCATAGTAGAAGAAACATCATATCTTGACAAGTTGATATTCTTGAATCGGAAGATATTGAAAAGCACAATAAGACCTTGCAGA	0.325	8	1
NC_017287_1	296433	296553	TTAGTATTTGTGTCTTCAGAATATTCGATAGAAATAGCTTGGTTACCAATGAAGTACTGTCTTGATGAATTTTCACTAATATTACAGCTGCTTGTAGTATAGATAACACCGCCTTTATGA	0.325	8	1
NC_017287_1	576553	576673	CAGCCTCCTTTATACAAAGTAAGCAAGAAAAAAGATTTCCGTTACATTCTTTCAGAAAAGGAGATGGATGATTATCTATTAACTTTAGGAGTTTGTGACAGTAAACTGGTGTTTAAAAAC	0.325	8	1
NC_017287_1	438153	438273	AAAATCCCTTCTCATTGCTCTGTGGCGATAGATTTTTTTTCTTAATCCTCTCAATGACAATTAAAATTTTTATTTACATTTTAGTTTCTCGAATATAGATTCTCAGCCCCTTGCGCAAGT	0.325	8	1
NC_017287_1	777833	777953	GTAAATCCTGACCAATAGCTCAATAGCAATTCCATTTTCGATGAACGGAAATCTATAGGGGAAATATCCAAACTACAAAACAAAGTGTCTTGAATTTTCCCTTGTAAATTTTTCAAGAAA	0.325	8	1
NC_017287_1	1012513	1012633	ATGCGTAGTAACGGATGGTGATATACTTTCATGATAGATATCTCTCTACCATAGTACTGGCAGGAATTAGAAAAAATCACAATAGTTCAAAAAAAACAAACTATAGGTGAACCAAAAGTA	0.325	8	1
NC_017287_1	680673	680793	AAACCTAAAGTTCTTTGTAGTATGTGAAAAGTTATGTATACTGCGATCCACGTTCATTTTATGATTTGCCTGAATTAGATGTTTGTAAAGCAACAATTGCAAGGATACAAACAGTCTTGT	0.325	8	1
NC_017287_1	582273	582393	ATGCCTATGTTAAAGTCTTCTCGAATTTAGTTTTTTGCAGAGAAATATTTTAGAGAATAGCGAATTCTGGAGTTTTTATGTCTGTTACAGATCCAGATTTTTTTTTACGACAAGCTGCAG	0.325	8	1
NC_017287_1	706513	706633	TGCTACTGAAGATAGAAAAGAAAATTCATCGGAAAACATTTCATTTTTCGATGGATAACGAATCCCTTCTTCATAAAATAGAATCGTATTCAGAGCTTCTATAGTTGCTCTATGATAAGC	0.325	8	1
NC_017287_1	753393	753513	AAATCCTAAATACAATCCTTTGCCTAACCGTTATGCATTTTATAACCAGGGGAATCTTTATATTATGGACTCTCCTATTTTCATTAAAAATGATCCCGCTTTGCAAAAGTTTGTAGAATC	0.325	8	1
NC_017287_1	722313	722433	CTTTATCAACAGTAAAAATATCGTCAGCTATTTCTAAACCCAATGTCTTATTTAAAATGAGACCAAAAGAACCATTGAGGCTATGCTCACATAACAAAATTACACTACGAGCAAATACTC	0.325	8	1
NC_017287_1	50113	50233	AAATTACTTGTGAAGACCTGAAAGACAATGGTTATACTGTAAATTTCGAAGACATCTCTGTTCTTGAGTTATTACAGTTTGTTAGTAAGATCTCTGGAACCAACTTTGTTTTCGATAGTA	0.325	8	1
NC_017287_1	310513	310633	GCAAAAAATCCATAGATTCGGTCTTTGCGTCATACGTTATTTCAAATGTATATGTTCAGAATATTTTTTGCTTAGGGGAGGGAAATAGAGAAAAGCCTTTTAGTTCATAGGCAATTTTTT	0.325	8	1
NC_017287_1	587713	587833	TATAGACTTGAGCAGTTAAAAATGTTTTCCTTTCAGATAAAGTATTTCCAACAATTATTAAACATAAAATACGCTGTATTTTCGGCCGTATTTCTTGCTGCAACTACGGTATTCGCTCTA	0.325	8	1
NC_017287_1	573673	573793	ATGGCTCAAGTAAGAGTTGATCTACCCCGTTGCCAGTAGGTTTAAGGCATACTTGGCAACGATTTCTTGATTTTTTTTGAAAGACTTTTACCATTTTTCTTTTGATTGTTAAAAATTTAT	0.325	8	1
NC_017287_1	598993	599113	AAAATGCATGTCTCTGACATTTTAAAAGCGGAATAGTTATGCCTCCTCTTATTCAAGCAAAAAATCTGTCTAAGGTTGTTCTACAAAGCAATCAAGATATCGAAATATTACGTAATGTGA	0.325	8	1
NC_017287_1	203633	203753	AATAAACAGGTTGGTAAGAAAAATATTCTTTCTTAAGATGCCGGGGATGGAGCGCATAAAAAATTTTTTATATCACAAAGCGCATTGATCAATAATATCCCTATTGCAATGAAAACTAGG	0.325	8	1
NC_017287_1	855953	856073	ATCTCTTTTCTAAATCTGAAGTTCCTGCTCATACAGAAATTTATGAAATCAACGGCCCGTTTTTCTTTGGAATTGCTGATAGATTGAAAAATCTTCTAAATGAAATAGAGAAACCTCCTA	0.325	8	1
NC_017287_1	1146073	1146193	TACTCCAAGTAAAATGCGGAGTTCGCCATTTAATATAAATGAAAAAATCCTTAATCGTAGTGGAATCTCCCGCTAAAATTAAAACCTTGCAAAAACTCTTAGGGAAAGGTTTTATTTTTG	0.325	8	1
NC_017287_1	502993	503113	ATAATGTAGAGGTTTGCTTAGTTTTCAGTAGGGTATTTCTTTGTAATAGAGCTCGGTGATAATAGGACAAAGAGTGTTTATATTGTGGATCACACTGCGATAAAAGTAAGTTAAGAAATA	0.325	8	1
NC_017287_1	548993	549113	TTTTCTGCTGTTTTAAATCCTATCCCAGGGAGTTTTCTAAGAAAGGAGATGAGTTTGGATAAATAGTCAGGATACTTTAGCATTTTGGAAATCTATAATTTTTTATTGTATCTCAGGGTC	0.325	8	1
NC_017287_1	560273	560393	CTGGAGTAGCATTAGTCTATTTTTATCCAGATGGTATAGATTATAGAATCCCAACCTTTGTATTTCCTTTAATAGCAGCTCCGTTTGTTGTTCTGATTAAAATGGTCTATAATTTGATCA	0.325	8	1
NC_017287_1	354473	354593	CAAAATAATTCTTTGTCTTTCATTTATTTGTGAGAAGATTTCTTCTCGAAGTGGTCAAAATTTGGTTAATTTCTTATAGTTAGTCCCTAGACATGTCAACCAGTAGGGAGTAGCAAATCA	0.325	8	1
NC_017287_1	431473	431593	GATAACTCTAACATTAGCTTTAGCCGTATGTTTATCGATATCTTGGAAATTTTCTCTTTTAGTGTGTATTGCTTTTCCTGTATTGATTCTTCCTATTGTGATCATCGCGAAGAAAATCAA	0.325	8	1
NC_017287_1	368433	368553	AACTTATCTCCTTGATATATCTCTAAAGAGAAAGGTTGGAATAGGTGAGCTTCGTCATTATAACTTTTGGTAATACCTTCTAGAGAAAAGACAATCTTACCAGAAGCTTTTTCTGATAAA	0.325	8	1
NC_017287_1	460673	460793	CTGATTTTCACAATATTTACATAGCAACATAACCTCTGCTCGCTATAAGCAAGAGAGCATTAGCTCTAAGAAAATTCAATAGGTGATTATATGATGTTTGGTTATTTTGTCGGGTATTTA	0.325	8	1
NC_017287_1	877913	878033	AATCCTCTATATTCTTGATCGCCTGTTTCATTTCATCAACATGATGATCTTCAGAAAATATATCATCCGACCTGGTGCTATTAATGAAAGACGATGGCGAATTATAAGAAATCTTTTTTA	0.325	8	1
NC_017287_1	494193	494313	TATTAAATTTCTGAAAATAATCTTCCGAAAAGGAGGGATATGTTGTTGGCACGTATGATCAAAAGAGTAAAACTGTTAATCTGCTTAGTTTTAGTTTTTATTGTTTCCGGGTGCTCTTCT	0.325	8	1
NC_017287_1	572153	572273	TATAGTAAAGCAAGTCCAGAAGTCAAGATAGCGGTATTGTAGATATGCAAATAGACATGATTTATATGTTAGTTAAGGAAACAGGCAGTACTTTATATATGGTATGCGCTTCTTTCTTTT	0.325	8	1
NC_017287_1	18513	18633	TGCATTTTAATGCTCCAAAAATCTCTATCTGCTATGGATAAATTAAGTATTAAGGGAGTAAGACTTTTTAATGAATAAAAAAGACGGCCAGGGATCAGTAGCCAGCTCACTTTTTAATTT	0.325	8	1
NC_017287_1	943953	944073	CTAATCTTCAGTTTTTGAAAATAAGAAAATTGCAAAATGGCTAAGAATTTTGCCACAACATCAAGTGGTTATGGCAAAAAATAGGCCTTTTCGTCTTGTGATTTTTGTTCTTAGCTTGCT	0.325	8	1
NC_017287_1	566273	566393	TGTGATTTCTTCAAATCGTTTTTTAGAAGTTTTATTCCCACATTTATTTACTGAGTAGCTGTCTTAATTTATTCTCAGGCTTTTGGGAAAGACGGAGTGTCTGTGATTAAGAAACACAAA	0.325	8	1
NC_017287_1	494233	494353	TGTTGTTGGCACGTATGATCAAAAGAGTAAAACTGTTAATCTGCTTAGTTTTAGTTTTTATTGTTTCCGGGTGCTCTTCTTCTAAGGTGCGAAATGATGATAATAAGATTTATGTATTGT	0.325	8	1
NC_017287_1	225753	225873	AGAATCCTAGTCGTTTCGCAGTCTAGAGTAAGAGATCTAACTTACATAGAAGAATAAAATAAATACACGGAAATAAAAAATTGATCCAAGCGTACGTTAATCAGTACGGAATAGTTAAAG	0.325	8	1
NC_017287_1	1005993	1006113	TATTGAAAAAAACGGTTGCTGCTTTAAAGAACAACTCTTCTCCTTTATTATTCAACGATGATGTAAAAATAGAGTTTCCTTATAAATCCCGCATACCTGATACCTATATAGATTTGGCGT	0.325	8	1
NC_017287_1	723113	723233	TATGAATATCGTAAATATAATTTCCGTTATTGGTGATAAAAAATCCTCCATGAGGATGTTTCCTTAACTTCCCTAGATACCCCAAACTTTCCAAAGTAGCAATAATAGAAGATCTACCAA	0.325	8	1
NC_017287_1	13713	13833	GTATATAAATAGAGGAAGTGTTATATAGTCAGGAATTAAAGGTTTTTCATGACAAACTTCAGTGAATAAATGTTTGACAAGGGAGTCAGAAGAAGAGAAAATAGTCGACCCCATAAAAAC	0.325	8	1
NC_017288_1	1516	1636	AACTCGTAATATCCTAGGGCGTTATAAGCTGAAGACTTTGTACGAAAAACAAGATTTATCCAAGATGAAAATGTTGTATCAGGAGAATTCATGTTTTTTAAGATTTCTCTGACCTTATAG	0.325	8	1
NC_017287_1	86873	86993	ATTCTTCAGAGTAATCAGCGTCAGGAAGTTGTAAATACGCGGAAAAAACTTTTTCAGCTAAATCTGGTTGATCATTTTTAAAGTAACAAACTCCCGTTAAGTATAAAGCTTCAGAATATA	0.325	8	1
NC_017287_1	381513	381633	TCCCTGGAAACAATAGGGTGAATCCCAGAAGTATAATAAAGGTAAGAAAATATTTTATTTTTGTTGGAAAGATATAGAAAAAGAAAAACAACAATGAAGCACATAGGGAGAAATGCCACC	0.325	8	1
NC_017287_1	1062313	1062433	ACAAAAGTTTCCTGAAGTTCTTTTTTAACGTCTTCGTTTATCTCTTGATTCGTCTCTAAGTTAGCTTCTTGAGAATAAGCCACTACCATTTCATTGAAATACCTTTCTAAATAAAACAGC	0.325	8	1
NC_017287_1	1036353	1036473	ATCAGGTAATTAAACAAGTAGGTTCATTACCTACATTCTCTTTTACTCCTAAACATCACGTAGAGCTCAACCAAAAATTACAAATTTTAGATTTTAAACTTCCTGCGAAAACTTCGGGAT	0.325	8	1
NC_017287_1	550913	551033	GAATAATGATGAAATTCTTCAGTGTTTAGTCAAGCAAATGACTTCCCCCACGTTATGGTATCAAAGTTGTTCTAAAATAGATTTAGAAGTTGATGAATTTTTAGAACTTGGTCCAGGTAA	0.325	8	1
NC_017287_1	750353	750473	AATTGGTACTTGGGTCATAGTTTTATCATATTTTGTCAATATGCGTCACTGCAAACAAAAAAAGGTTACTAATTACTCTATTTGTTGAATAACTATGAGCGTTCCCAACTAGGGCATTAA	0.325	8	1
NC_017287_1	1099673	1099793	CAGCGATACTCAGCAGGCTGTATCCGATCGAAAAAAGCTGGTGCATACTAGAAACAAACTAAAAATAAAGTTAAAAGATAACCGATTAGAGAAAAAAAATCAATTTATACAAACAAAAGC	0.325	8	1
NC_017287_1	1166593	1166713	CCTATCACCTCTTCTTTAAATAAGAATTGCGTTTTTTCTACTTCGTTATAAATCTTAGAAAAGACTTTCTCTGACTGGCTCATGTTTTTCTGCTTTTGCAGAATAAATCCTTGGAAACAA	0.325	8	1
NC_017287_1	966513	966633	TAAAGATATTTTTCATAAAAATACGGGCCTTTCTTTATGTCTAGCACCTTTAACAATGATACGTTATAAAATCCCCAATGTACGTTATCATCAATCTTTCATGAAAGATGGGTGCACTTG	0.325	8	1
NC_017287_1	702553	702673	AAGATATTGACTTAAGGAAAGCGTGGGAACTTCTTTTTCTTCAGTGACTAAAAAATACTGATTATCTGCTTGTGAAACATTTTCTATAGAGAGAATGCCAGGATGTTTTATTGTTGCTAA	0.325	8	1
NC_017287_1	359313	359433	TAAAATTTTAAAGAAGCATCTAAAGATGTCGAAGGTTGATTCATGAGATCTACGATCTCTTCTAACCTTTCCATAGCCTTTTCAAAGGGAATTTCTTCCATAGTTTAAAACTCTTGAGTT	0.325	8	1
NC_017287_1	1026553	1026673	TAAAGAAATGGAACTTCGTTACGAAATTTTAAGATTCTTAGGCCTTCGTAACATTCAAGCTTTTAATTCTCGTCAACGCAATATCGAGATAGAGTCTTCTTTTGATAAAGAAATACCAGA	0.325	8	1
NC_017287_1	1085433	1085553	TTTAAACGATATAGCAAATAAACAATCTGCAAGAGCAAAAAGCTAGAACTCATGTGCATTTCTGCTTCACTTTCTTAAAAGCGCTTGCGTTTTTAAAAGGCTTTTGTAGATCTAAATTTG	0.325	8	1
NC_017287_1	41593	41713	TAAAAGTGAGCTTCTCTATAAAATGGATGCTTTGTCTTTCATCAAATCTATAGATGACAACGTTATCGATGATGAAGCCGTTTGGCAAGAAATCAATATATTGTTGTCTAAAAAACCAGA	0.325	8	1
NC_017287_1	858793	858913	ACCACGCTCTTGGAATAATAAAAACCTCTCTACAAGGAGCTGATATACAAGTAGTCGGGTCTTTAATTGACTCTACATTACAAGGGTTTATCTATAGGAAAGAAAATAATATTTCAAAAA	0.325	8	1
NC_017287_1	418153	418273	CATTTTTTTACCAAGGTGATCAAACGACAGTGGGAACTTCACCAAATTTTTCCTAAAGCGATTTTTTATCTTATATCAAAAATACCTAAAGACATTGCTAAACAATTATCCCAGGAGACA	0.325	8	1
NC_017287_1	701513	701633	TGTATTCGTGAATCTTTAAGACGGATAAGCTCATTATAATATTTATCCTGTTCACTTCCCGAACATTCTAAATAACGCACAAATTGTTCATTAGTCACAGGATGGATATCTAAGAAAAAG	0.325	8	1
NC_017287_1	545593	545713	TATTATAAAGTGACGACAGTTCTTCTTCCATTTTTTCAGAATTTTTTGAGAACTGTTGTTTCATGTTTTCTAGCTCTTCGGTTTCTTTTTTCCCAAAAGCAGATTCCTCTAAACAACGTT	0.325	8	1
NC_017287_1	374873	374993	TCAATAATAAAGATCCTCTTTTCGATATATTACAAAATAATCGAAATTCGTGCACCTACACAACCACTAAGGGAAATAGCAGAGCTAAGGAATAAGAATTAAAAAAGACGAGGGTTTAAC	0.325	8	1
NC_017287_1	482513	482633	AAAACAAAAACAAGATCTTTTTGAAGAGAGCGATTTTTTTTCTTCGATGGAGGGAGTATTTCGCTTTGTAAAAGGAGATGCTGTTGTTAGTTGTATTTTACTCATTGTTAATTCGATAGC	0.325	8	1
NC_017287_1	160393	160513	GAGTTTGGGGTATAAACCTTGCGGTTTCTTTCTATTTTTCTATTTGTATTTTCGTTTATAACCTCATTCAGTCTTCCGGTTTATTCTGAGCATTATATCTCCGAAGATGAAAAATTTCAT	0.325	8	1
NC_017287_1	215473	215593	GTTCGAATCCCACTCTCTCCGCCAGTTTTCTGAAAGCTTGTTTTTTCTCCTAACCACATCAATTTGTTAAGTAAAAATAAAAGTTGAGAAATATCCCTCTGTATTTTTTATTCTTGTATA	0.325	8	1
NC_017287_1	362633	362753	AAAACAGTCACTATCTTATGAAAAAAGTCTTTTATATATTTTGTCTCTATGGTCTACTACCTGGCTCTACAATATTTTCAGTAGAAAAAGTTCAAAAAGAGATGGAGAACCCTTCGCCAT	0.325	8	1
NC_017287_1	1031993	1032113	TACAACCTGCAGAAAATAGTATTACCTTTAAGCAATTCCAAACTGCTCATAGGCAACTGATTTATTTCTTAAATTCTCCGAAGCATTTTGATAATACTCTAAAAATTTTGGAGACAGCCA	0.325	8	1
NC_017287_1	867313	867433	CACTATACCAAAAGGTGTACATTAACAAACCTCTCAAGTATAATTGGCTTTTGCGGCAATTATTTTATTTTAAGGAGACATCCAATGTCTTTGGATAAGGGAACTAAAGAAGAAATTACA	0.325	8	1
NC_017287_1	575753	575873	AATTAATTTATTCATATGCAAATAATATTCCTACACGTCAAGGAGGAACCCACCTTACAGGATTTTCTACAGCACTAACTCGTGTACTTAATGCCTATATTAAAGCTCATAATTTAGCTA	0.325	8	1
NC_017287_1	862633	862753	AATTTCTTCATCCTTTTGATTTAAAAGATTCTGTACTTCTTCTAACCTTAAGCGTAACTGCTCTACTTCCTGAACATAGGCTTTAAAACTTTCACATCGATCTTCTAAACTCTTCCTTAA	0.325	8	1
NC_017287_1	409113	409233	AAGAAGAGAAATTAAAGAGGGGCTAATTCAAATATTTTCACGTGGTTGTTTATGAATAAAATGCGATGGAGCTTAATTATAGCACTTGTTTTTGTGTTTATCACAAAAGATGCTCCTGCT	0.325	8	1
NC_017287_1	1161913	1162033	TTTCTCTAAGTCCGATAGAGAAAAACCATCCAACCAAGGAAATAATAGAAAAAACAAAGTAGCTATATTTTTTTTGAGAATCAGACAAAAAAGGTAGACAAACGAGGGGAAGAAGAAATG	0.325	8	1
NC_017287_1	588073	588193	TTTTTAAGTAAGGAATGCTCCTGGCTAGCCTTATTGGCTATTCTACTTATGATTATTTATGCCTATGCAAAACGTTTTACCTATTTGTGTCATTGGATCTTAGGTCTTATTTATTACCTT	0.325	8	1
NC_017287_1	191593	191713	ACCGCCTCTTCTTCTATTTATGGTTCGTAAAGAGGAAAGAAAACAACAATAACCAGGAGTTATTGTTGTTTTTGGTTCAGAAGGATGAGAAAATGCTCTTTAGAAAGATAGATTTTTAAA	0.325	8	1
NC_017287_1	839033	839153	AATCCAATAGACTGTTTCAACACGTTACCTTTAAAACAGCTTAATAACTGCATATAATCAACGCTTTCATGATCGCTAAGCACAGGTATGCAAAAAAATAAAGATATGAAAGAACCTAGA	0.325	8	1
NC_017287_1	550953	551073	ACTTCCCCCACGTTATGGTATCAAAGTTGTTCTAAAATAGATTTAGAAGTTGATGAATTTTTAGAACTTGGTCCAGGTAAAGTTCTTGCTGGATTGAATCGTTCTATAGGATTAAATAAA	0.325	8	1
NC_017287_1	865033	865153	AATAATAACATTATCCAACAGTCTCTACAAGTTGGTCAGGCTTTAATTCAAACATTCTCACAAATTGTGAGCTTGATAGCTAACATTTAATTATAAGGAACCTAGCATAATGAACGTCTC	0.325	8	1
NC_017287_1	7393	7513	AAAGATCGGATTCAAGATCTTAGTAAGCAAATAGAACGCCTTTCTGATGCTTACATTCTAGAAAAAGATAAATATGAAAAAATCTATCAGCTAGACGAGCTCAACATATCTATACAATGC	0.325	8	1
NC_017287_1	950073	950193	TAGGAAAACTATGTTTTATCACTAACGTATAGAAATAATTGGCTTTATAGAATCCTCCACAGGTAGATCTATGAGGGCGATATCCATAATTTTTTCATCTCTATCAGAAATGGATAAGGT	0.325	8	1
NC_017287_1	757033	757153	TTCCAAAAATTTAATATTCTTTCTTCTCTATTAGCAAGACTTTCCCTACTGCCTTCCCCTTCCGTATGCATATTGTATCCGTTGAGTGTGTTTTGATATAAAATCACTCTAAAAATAAAG	0.325	8	1
NC_017287_1	460633	460753	TAATCTTAAAAGTCGTTAGATTTCAATCTCTTAGGCTTGTCTGATTTTCACAATATTTACATAGCAACATAACCTCTGCTCGCTATAAGCAAGAGAGCATTAGCTCTAAGAAAATTCAAT	0.325	8	1
NC_017287_1	704393	704513	TTAAATTTCAAAAGAACAATATAAAATGTTAAGTTTTAAGTATATAAAAACAGAAGCCAACCAGAGCTGCCTACATAGGGATAACCAAAGCATGAAGGCATTTTGGGAACCATCACAAAG	0.325	8	1
NC_017287_1	574753	574873	GGGATGTTCCAAGCTTTAGGATTTAAGGATCATATTCTATTAGTAAAGATTTATAATTCTTCCTTATACGCTTCGCTAAAGCAAATGCATCAAAGTAGTTTAATTGCTCGTTTGCATCAA	0.325	8	1
NC_017287_1	655153	655273	TTCTTCTACTATAATTGCCATCTTCGCTGCAATTTTTTTTCTTAATGGTCTGAACTTGCTCAACACAACAACAATTGTCTTATCTTCAGTTCTGATACTTATAGGCATCATATTTATCAG	0.325	8	1
NC_017287_1	434993	435113	CTGAAGAGATCAAACCTATAGAGTGAGAAAAACTATCGCAAACTAATCGAATTGTGTCGATATATACACGTAATAATGTTTCGTTAATTTCACCTTTTAAGCAGGGAATAACTAAACGAT	0.325	8	1
NC_017288_1	1396	1516	TTTCCCAAAACCTTAAGTTTATCTTTAACAGATCCTTTTCTAGAAGCTAATAGATATGCCGTTTTATACGGTATTGACTGGAATAAAGACTTGGTATTCTTATCAGGAAGGCTAATGAAT	0.325	8	1
NC_017287_1	688593	688713	CTCTTCAATAAAATTCAGCCAACAGTCTCCCTCAGAAAAAACTAATAAAGATGGGGATATCGCACGAACAACCGGTTTAATAATTATACTTAAATCTAAAGGTAAAATAAAAGTTGTCAC	0.325	8	1
NC_017287_1	526993	527113	CTTTTGAATTTCTATGGGGCAAAGCAAATTTTGCAACAATTCTGTGGTTACAGGAGAATAGTTTACAATATCTATTTTTTCGTCGTTCAATTCTCGAATGATATTTTTTACTCGAGAACC	0.325	8	1
NC_017287_1	396393	396513	TTGTAAATCATTACGATGTAATCACAGGCAATAAAAACGAGCAAAGACAACGAGAAGAGGAAAGCATGACACAATTAGAGAAGTTTATTGCGGAATTTAAAGAGAAATTTTTCTCTATAG	0.325	8	1
NC_017287_1	1111553	1111673	TTCTTATTCTTGAAGGAAATTTAAAAAGAATTTTTGCCACTGCTATTGGCTACACAACATTCCGAGAATTTCAAAATGTTGTTTTTAACTGCTCTAATGGCCAACAGGAAATAGCGAATT	0.325	8	1
NC_017287_1	162513	162633	GAGATGAATATCCTCTTCAAGCTCAAGGATTTGCTCTTCTTTTTTAGATAGGCCTATATCGTGTTTTTTCTTGTTTTGGCGTATTTTCTGATGTTTATTTGCTAAAGTACGGATTTTTTT	0.325	8	1
NC_017287_1	833513	833633	CAAACTGTCTACCCTTATTGGGAAGGATTTCTAGAAAAAGGATCTGTAAAAACTATAGAAAATGCTATGCAGATCCTCATCTCAAAAGTCCAAGAAAAACAGAAAACACTATTTGTTTAT	0.325	8	1
NC_017287_1	1015193	1015313	TAGACATTTACTGGATACGATATTAGAGAAATCTACATTGATTTTTTATAAGCCAAGTTATAACTTGACACCATAAGCTATTCACGAAGTCGAGGATTTTTAGGATCATGACTTGGCTTT	0.325	8	1
NC_017287_1	562513	562633	AAGCTTTTTGATGCATATTTTGCTTGGGGGGTAAGAAAAAAAAGTGTGAGATTGTTGCATAAAGCTGTTGATATTATGAAGAGGTTATGTTCTTTACGTCCTGAAGTATTTTTATTTTGG	0.325	8	1
NC_017287_1	510393	510513	CAATTATGCAATGTAGATTTAGACTTTAAGAGCTTGAAAAATGCAGGTTCCGAAGAAAAGGACGAAGAAGTTAGTGCAAAGTCTTTTGACATATCTGGTAGTAAAAAACCGATAAAAATA	0.325	8	1
NC_017287_1	606393	606513	ACTTTAGTTTTAGGAATTTTTGGTGCTTCTTTAGGATCTACTATCTTGAGCTCCATAAAAATCAATAGCGCCTCTAAGGAAATTTTTAGATTGAAACAAACGAATCGAGAGATCTCTTTA	0.325	8	1
NC_017287_1	507753	507873	AGATTAGAAAATTATTATTTCTATGAGTGGGACAAAGAAGAAAAGAAACCGACGAGATTTGTCTCGAGTGATTCAGAAAAAGACAGAGAAGCTTCTGAATAGACCTAAAAAATTGAAAGA	0.325	8	1
NC_017287_1	503953	504073	CTGATCTAAGAAAATAGAAGCTTCGGAATCTTCAGAACAGAGCTTAATGATTTCTTCAACAGCTTTAATAGGGATAATATAATCTCCAGTAAAGCTTTTATCTAAAGAGACTTCGATATC	0.325	8	1
NC_017287_1	565473	565593	ATGTGGAGCGAACTTTTAAAGCAGCATTCTTTTGTAGATTTTATTGTCCTTATTCTTGAGAAACCAGAGATCAATAATTTCCTCCTTAAGAAGTTTATAGATGTTGCTGAATCTTGGAAT	0.325	8	1
NC_017287_1	545553	545673	GAAGTAGAGAGACTCTCGATATAATCTTCGTCTTGTAATTTATTATAAAGTGACGACAGTTCTTCTTCCATTTTTTCAGAATTTTTTGAGAACTGTTGTTTCATGTTTTCTAGCTCTTCG	0.325	8	1
NC_017287_1	460593	460713	TATATCCTTGAGGTATTTTACAGAAGCCTTATTGGAGTTCTAATCTTAAAAGTCGTTAGATTTCAATCTCTTAGGCTTGTCTGATTTTCACAATATTTACATAGCAACATAACCTCTGCT	0.325	8	1
NC_017287_1	564953	565073	TACTATTCTAGGTATTGTACTTGTTGGCTCTAATGTTCTTACCTCTTCAATAGCTCTTATCTGTTTTTCTAGTGCGATTACAGCAGTATGTTTGATAGGTTTGGTTCTTGTTTTTATTTT	0.325	8	1
NC_017287_1	1141273	1141393	ACCATTCATTTTCAAGCTGCTCTTGCCAAGACAAAGGAAGCTGGTCTATAGTAAAGGCATTCTGCATAAACCGCCTACTTTTATTATTTGAAAATAAAAATATATTAACCTTCTTAGATT	0.325	8	1
NC_017287_1	646313	646433	TGACAAACATGTCTTGGAAATTTTTATCAACAATTTACAAGCCCACGATTTCTCAAATACAGATTTTGATATACATAACTTTTCATGCGGATATGCATTACATTGCAGAGGCAATCATGA	0.325	8	1
NC_017287_1	107833	107953	AGAGTCAACGAGACTTTGAATTCCGATGTTTATAATCAAGTGTCTAGAGAATTAAGAGAGTCGCATCTTGCGGTTGTTAAAAAAGCTATACTATCGATTTTAGAAAAAGCATTTGAATTA	0.325	8	1
NC_017287_1	891193	891313	CTTCGACATCTAAAATCCCATAGAAATTATTCTCATATAAGTGTTGATAATTTGCCTTGCTGCCACTAAGAACGAGTTGACGCTTACCAAAGAAACACTTTTTATATAAGGATTGTAAAA	0.325	8	1
NC_017287_1	740073	740193	AAAATCTATAAGAAGTATAAAGAGAACTCTATAGAAAAAATATGTGAAGATCCTTTTCTTCTTGCTAGAGAAATGGAGGGCATCGGATTTAAAACTGCTGATCTTATAGCAACACGTCTT	0.325	8	1
NC_017287_1	14553	14673	CGTGGTTTCTTCGATCGTAAGTACTTTTGTTTCCTTAGGCATACGTTCAAGTAACTTTAAAAATCGTAGTCAAAAAATTACTTATGCTAGCTTTAAAGATCTCTGGGAAATCTTTAAAGA	0.325	8	1
NC_017287_1	344233	344353	GAAGGAGGGGTCGTCCTTTTTTGAAAACGAGTATTAGCTATTTTGACCTATCTTAATGAAAATTAGACTATACTTTCATAGGATAGATTACTACTCATTTTCACAAGAGTACATTATACG	0.325	8	1
NC_017287_1	96913	97033	AATAATTTTATACCTATTTTAGGTGCATGGCGCCATACCATGTGAGTGTCTAGGCTACAACCATAGGAGAGAAAATATGAAAAAACAATGGTATTTAATTATAATAACAATGGTTGTGTC	0.325	8	1
NC_017287_1	1085473	1085593	AGCTAGAACTCATGTGCATTTCTGCTTCACTTTCTTAAAAGCGCTTGCGTTTTTAAAAGGCTTTTGTAGATCTAAATTTGTACAGCTATAACTACATATTAAAGAACTTTTGTGATCTCA	0.325	8	1
NC_017288_1	476	596	AGATAGTCCCTAAAACTAATCTTTTTCAAAGCATCAAAAAATAACAACCACTCTCTTTTCGAGATAAATTCTGTCTTCACCTTATCTCTAATCTTATAAAAAGTTGGGTTCCCAAAGTCC	0.325	8	1
NC_017287_1	1169753	1169873	TTTATGACCTTCGCCTTCGAAAGCAATAAAAATACCAACCTCTAAGGTTCCTGTAAACGTAAAGATTATATTTAAGAAGTTGCTAAAAAGATCTTTTACGCGATTCTTGTTTTATCCTAC	0.325	8	1
NC_017287_1	3913	4033	GAAACTCGACTTTCTCAAATCGAAGAGACTCAGGGAAAGATTATAGAGATTTATCAATTCATTAGAGATTTGCATAGTGAATTAAAGAAACCTGAAAACAGGGAAATCATACTCAATGTT	0.325	8	1
NC_017287_1	1145953	1146073	CGTTATTTAAAGTGAGCTGAAATACGTATCAGTAGTGAAAGCTTGCATTAAATAATCGTTGCTTGCATGAGGATTTTTTTTAGATAGGGAATAAAAACAATAAAAAAGGAGAGGCGGTTT	0.325	8	1
NC_017287_1	533193	533313	GTAAGGTTTACAATAAAGACAGTCAAGTTTACGGAACTTCTTTAGTGTTCTGGAGGTCAGGTAATGAATACCTACCTTTAGGTATTTATAATTCTAAGGAAGAAAGATTAGAATCTTTAG	0.325	8	1
NC_017287_1	995953	996073	ATAAAATCATCACAAATTTCTATTTTAGAGAACTTTATTCTCAGTCTTCCTCCGCAAGAAAACATTATCATTGCCAATCACTATCCTCTCTTACCTACAAAAGACCCTTCTCATGATTTA	0.325	8	1
NC_017287_1	780593	780713	AAGTTGGCTTGATAATCTCTATATATGTGGAACAAAAATTATTCCTGAAGAATTCATATGCCATCGTGGTCATCTTATCGAATGCGTAATTTTGATACGCAGAATGTAACTCTTTTAACA	0.325	8	1
NC_017287_1	648033	648153	AAACAAGCGTTGCAACAAGCAATTGATGTATATCTTAAAAAACACAAACCAAAAATGGAAGAAATCCATGAAGGATTTACTTCAGGAATTGAGTTACGTTCTTCTCGATTTATTTTGCGA	0.325	8	1
NC_017287_1	845833	845953	ACTTCTCAAAGAACTCATGGATACCTTTATTTACAACCTGCGTCCGTAATGTCATATTTAACGTATTTATTAGAAAAAATAGCAGCTTCTAGCAAAGAAGATTTTCCTTTTCCTGATGAT	0.325	8	1
NC_017287_1	1075233	1075353	CTTCACTTGTCCTCGACCTATGAGATCAAAACAGGCGACTATAGAAAGTTATTAAAAATATTCCAAACTAATTAAATAGAAATCGTTAAAAAACCTGCCTACATCTTTAATGGAGAACCT	0.325	8	1
NC_017287_1	692473	692593	ACTCTCTTCCTACAAGAATCCCTATTTTACATCTACAGGGTAGAGAAGATAACTTAGTATCTTTAACTCAAAGAGACTTATTTAAAAATACAGCTCCAGGGAATACAGAGTTTAAAATCT	0.325	8	1
NC_017287_1	1016593	1016713	TAGTTACTTAGTATATGTTTTCTCGCTATAGATATTCTCAAGATTTTATCGATCACGAGTTCTCAGCATTCGGACTAATGATGCAATATATATTATCATAGCGAGAAAGCTAAACACCAT	0.325	8	1
NC_017287_1	622593	622713	TATAATTGTTTATAAAATCAAGTTCTTTACAAAGCGGCATGCGATTGATATTTAATAGATAAAAAAAACGGACGCTGTCTAAAAGGAAATAGTGAGCCTTGTACCTTTCAAAGGCTCCTA	0.325	8	1
NC_017287_1	131393	131513	AGCAACAAGTATTATAAGAACTGTATAGGTTCAAAGTCTTTTAGGCATGATTTACCATCTGTTTACAAATCTTTATGCTCTATAATTTTGGGAAGGAGTTTATGCAGTCATCAGAGATGA	0.325	8	1
NC_017287_1	402513	402633	AACAATATTAAAGAGATCCAAGACAAACAAAAAACAGTTACTCAACGATTTAAAATCAGAAATAGATATCGATGCGCTTAAAGATATGACCCGTCATCAACATGTTCTTATGGGCATGTT	0.325	8	1
NC_017287_1	748713	748833	CTTTTTTATAGATAATCCCAAACACCCACTACCACAACACACATCATAAAATGTTTGGATATGAGAATGCTGTGTTAAATATTGTATAATTTTTTCAGCGAGCAACTCTGTTTCCATTCT	0.325	8	1
NC_017287_1	270353	270473	TTCAAAAATATTGAAAAGACATTGTTCGGACTCTAAAGAGGATTTTAGGAAATCTCGATAACAGAAGAAAGAGTGTTCTTTATAGGGTTCTATAGTGAAGAATTCTAAAGGAATCGTCTC	0.325	8	1
NC_017287_1	801353	801473	ATCTGTAAGATTTTTCTTTCCTATAAATTACAAGCCTTTAAAGGAAGCTTTTGCTCCAGCTTCTTGTAATTTCTTAACTGTATCCTCAGCATCAGACTTAGAAGTCTTTTCTTTAACAAC	0.325	8	1
NC_017287_1	191673	191793	AAGGATGAGAAAATGCTCTTTAGAAAGATAGATTTTTAAAGAGCTTTTACGACGCGAACATCTATGGCAAGTAAAGATAATTCTTCTGTATCTAATCCTACTTGGATATATCCTAAGTAC	0.325	8	1
NC_017287_1	828553	828673	TAGAAAATCTCAATATCGACGATATCCAAGGAGATAAGGAACTCTTTTTCCTTCTTAAGAAACTTGGAGCCAATATTACTTTTGAAAACAACACCATGATTATTTTCCCTTCCACATTTT	0.325	8	1
NC_017287_1	483873	483993	AAAAATTTGTGAAAACACAAAATACGCAGAACATTTCTGAGATTTGGGAACTTTATTGGCAGACTCAAGAAATCAAGTATCGAGATACTCTGATTGATTTTTACCTGCACTTAGTTAAGT	0.325	8	1
NC_017287_1	400193	400313	GAAGCTTCTTTAGTTGCTTCGGAAAGTCCAAAAAGCAAGAAAGAAATACGAATTCAGAAGATAAAAGAACGTAGACTTGCAAAGAAGAAATTAAAAGAATCTTCGGAAGAGCAAAAAAAT	0.325	8	1
NC_017287_1	936713	936833	TCCTATATCTTAAATCATGAAGCAACAGATAGTCTTGTCTATCTATTAAAAGAGGAAAACCTCATTACAGAGTTAGATTCTGGATTTTATAAAACCTCAGACAACACAGTGAGTTTCACA	0.325	8	1
NC_017287_1	80833	80953	ATTCTCTATAAGATATTTCGCAAAGATACTTTTGAAAGAAAGACGAGCATCGTCAAAAAGCTCCTAAAGTTAAAGAATATCATTTTCCTAGAACGCCAACGTCCTTTAAATAAAGTTTCC	0.325	8	1
NC_017287_1	468873	468993	TTTCTTCAGCAATAGTATCATGAAATAAACGACCTTGTTTATTTAAGAATAAAAATTCGTTATTGCTATCGAAGAGTTCTTTAATAAGAGGAAGGGAGGCAAGAGACTCCATTAATGGAG	0.325	8	1
NC_017287_1	533233	533353	TTTAGTGTTCTGGAGGTCAGGTAATGAATACCTACCTTTAGGTATTTATAATTCTAAGGAAGAAAGATTAGAATCTTTAGACCTTCCAATTACTAAAGCTGCTATTTTTAGCAGTTCTCT	0.325	8	1
NC_017287_1	521273	521393	ATTGATCTTTTCTGATTTTTCTTCTGCAACAAGTATTTATAGCAAATTAGAGAAGCAAGCTAAGGGGAAGAACGACCTAGGGATTGTTTTACCTTTACTTGATAGAGTGATTAAACATTT	0.325	8	1
NC_017287_1	258553	258673	GGCAAGGTCTTCTGAAGGATAATTTAAATTTATAAAAACTTTGAGTCAGGCTTTCTTTAACTTTATCTGCAAATATTGTGAGGGTTTTATAAATCTCCTTGTATGGAAGATTTATCGGCC	0.325	8	1
NC_017287_1	1018713	1018833	TTCCTTACGAGAAACTAAAAATACCCTGTAACGGGGTATCTCAATACATTTACCTAAATAGATTAGATCTTCTTGGAAGAGCGTTTGTATTTATACACTTTTGACACACATGTTATTCAA	0.325	8	1
NC_017287_1	611353	611473	GCTCTCTTCCTAATCCTGCTATCATCGCAGCATTATCTGTACATAACTTAGAAGAAGGAAAGTATAAAGGCAAATCTAGAGTATTTTTTAATAAGCTTTGGAAATACTTATTGTTTGCTA	0.325	8	1
NC_017287_1	956673	956793	TATCATCCGAAATACAATGTTCTTTTAAAAGACGATAAAACTTTTTTTTGCCTAGCTATATCTCTAACTCATCTTTGGCCAAAAATAGATGTTATTCGTACTAAAGCTGTGACCTCTTCC	0.325	8	1
NC_017287_1	590313	590433	CAGAAGAAATAGTTTAATCACAACCATTTTTACTCTAACAATTAATAAAGCTTGTTGTTGCAAGTAAAAGTTCGAGAAAGACACACCCTAAGATGTTTCCCACAGCGTTTCTGATTTTTA	0.325	8	1
NC_017287_1	847753	847873	TTCAAAATGAAGTCTCACTACGTTTTTCTTGAAACAAAAATCGAACTTCTCAGTTTAGAAAGGGATGATTACATCGCTCGTACTCAAGAAATCTTAGAAAGTTTTCATGATTCTTTCGAA	0.325	8	1
NC_017287_1	545393	545513	TGTTTTTTCTCTTACTTTTGCAGAAGCTTTTTTTACTTCTTGTATGAGCTTTTGAACCCTTTTCATATTGGTTTGGTTCAACATTTGGTAGTATTGCGATTGTAAGGCATTATATTCTGC	0.325	8	1
NC_017287_1	94473	94593	AAGTTCTTTATCTTCGTTAAGTAAAGAACGGTTTAATACAAATCTATTGAGGATATTGGATTCTAAAGAGCCAGAAGATCAAGAGATTATCAAATCTGCACCACCCATTCTTGACTATAT	0.325	8	1
NC_017287_1	314473	314593	AGAAAATACATTTTCTGACAGCGTATGTTTATTTATGCCGATGGCATAGCCAGCATTGTTATGTTGGAAAACATAATTTTTTTCTGCACCATGAGCATAGAAAAAGTTTTTAATTCCTGT	0.325	8	1
NC_017287_1	625993	626113	TTCATTAACTCAGATTATGATATCAACTATGTTGATCATCTTCTTTCCCAGGGGAATTCCTTATTCTAAGAAATTCTTTAAAAGTTCTTGTGTCTAGATATCCCTTCTCTAGACTCCTTA	0.325	8	1
NC_017287_1	569193	569313	CATGTAAAATAAGACAGTCCCAAATTATTGGTTTAATTTCTTCTGTAGTTGCAGCTATCTTGTTATTAACTATTCTTATTCTTCAACTAATTCCTGGGGCTCCTATTGCCTTTACTGTAA	0.325	8	1
NC_017287_1	503433	503553	TTTATATTTGGGGAGAAAGAAACCTCAGCTTCTTTATAGTTTCTAAAGTTCTTAAGGCGTAAGGAAAGAATATTCATTAATCATCATGCAATCTCATAGGCATAATAACGAATAGGCTAC	0.325	8	1
NC_017287_1	623153	623273	TATGATCTACACTCCGTTTGATTTTGTAGAGGAATTTGTAAAATCAGGTGCAGATCGTATCATCGTACATTTCGAAGCCTCTGAAGATCTTAAAGAGTTGTTATCTTATATTAAAAAATG	0.325	8	1
NC_017287_1	1056273	1056393	ATAACTTTGATTATTTAATTATTTTAATTCGTTTTCTATTCTGAATAATTCATCCGTGATTGTTTGAGGAAGGTCAGCTCCAAAGATCTTACAATACTCACGCACATTGGCAACCTCCTT	0.325	8	1
NC_017287_1	522753	522873	AAGATAAAACAGTCAGTAATTTCTTGTGACCTAGATGACAACCATCAAAAAAACCTATAGTTATAGAATCCACAGAGCGGGGAATCGATGTCAAACTATAGAATATTTCCATTAAAATCT	0.325	8	1
NC_017287_1	767513	767633	CCTATACTTTAGAACCTTCCCATCCAATTATTCTGAATCAGGGCATTTATCAAATTAATATCCCTCTTTATGTGAAAGACGTAAGTAAGCTTTTCTTAGATGTCGTAAAGAATAACATTG	0.325	8	1
NC_017287_1	958553	958673	TCTCTCGATATCTCTACCGAATAAGGTATCAATTAAATTACCCCCTAAAAGAGAAACTCCGTTGATTTTAGCTAAACAATGTAAAATAATTACTTGAATTACGCGAGTTTCTATATCACG	0.325	8	1
NC_017287_1	822873	822993	GTATCCCAAACCGTATCACTCAACTTTCTGTTTAAAAAATTCATCCCATTTTTCAACAAAAGATAAGCGTATCTTATTAATTCGTGCAGACTTTCACAAATCCGTTGTTATTGACTTTCT	0.325	8	1
NC_017287_1	631713	631833	GAATCTAGAAAAGAAACAGTTTTCTCTAGAGGCGTAGGTCTGGAATAGTTAGAAAAAATGAAACAAGACATCTTTCCTCCCAAATAACAAATCTCCAATATTATAACATAAAGCGTATGA	0.325	8	1
NC_017287_1	556193	556313	TTCGGTTGTATTTAAATCGGTTCTTACAGAGGTCATAATGTCTAACTTCTCCTAAGTATTCTTTTATAATAATCAAGCTTCTATTTGAGAATTGTTTACCATGTAGATTGCAGGTCTGCT	0.325	8	1
NC_017287_1	173593	173713	AAAGAAATTGTAGAAAAATTCTAGGCGGCAGGACACGTTGACTTTATTGTTTTTGCTTCTCTAGAATTCTAATATTCAGCCTTTTTGAGAGTAGTGCAATGTATGAAAGTTTAGATAAAC	0.325	8	1
NC_017287_1	1025993	1026113	ACTTTAGAAAGTTTTGGAATAGAAGCTGATATTGGCAATATTTGTTTTGGACCTACATTAGCTGCATTTGAAGTACAACCTCATACCGGTGTAAAAGTTCAAAAAATTAAGGCATTAGAA	0.325	8	1
NC_017287_1	81673	81793	TGGCAGCAAATCTTGTGTATATTTAAAAAATTCTAATATTTTTTATGCTGTTGTGGGGAGTGTTCTCGACTCTGGAGATGAGAGCGCTCTAGTTATTTTTTCTTTTACAGTTTTTTCAAA	0.325	8	1
NC_017287_1	1156073	1156193	TTGATTGATATTTTTATCTAGTAAATCCAAACAAGGTTTCATTAACGTCTCCCAAAAGTTAAAATTATGTAGACTCCCAAGCTACAGAACGAAGCAAAGGACCGTATAAATCCTCTTTTT	0.325	8	1
NC_017287_1	1136153	1136273	CAGCCAATAACTTGAGCTCCGCGATTTTCAAACTCTTCTAAAGAATCTTGAAAAGCATGTAACTCTGTAGGACAAACATAAGTAAAGTCTTTAGGATAAAAGAAAAGAATAACGTATTTA	0.325	8	1
NC_017287_1	631993	632113	TACAGGTTAGAAATTGAAGGTAGTATTTTTAGATGCAGGGGTTATAGGAAATTCTAAGGCTCTAAAAATAATTTTATTGCTAGGTACAAATTCTTCATCTTCATCTGTAGCAGAACCTGA	0.325	8	1
NC_017287_1	860193	860313	AGTTGATTACCTTGAAAAATAATAGCCCTAGCATATAAAAATTCTCCCCATGGACACTTTTTATTTTTTATTACCTCAAGCTTGTATACTCTTGTTAGCAGCAGATGCCTTAACTAATGT	0.325	8	1
NC_017287_1	1120353	1120473	ACAGGAAATAAAGAACTTACAGAATACCTCTTGCGCTTACCTATTGAAGATTTGATTAGAGATCCTTTAGCACCTCTAAATTCAGACAACTTTATAGAAACTCTTACAGATATGCTAAAT	0.325	8	1
NC_017287_1	121393	121513	TGATGTTTCTGTAGTTGACCTTACTGTAAGATTACAGAAATCAACCACATATGAAGAAATATGTAAGGTTGTTAAAGAAGCTTCAGAAACGCATTTAAGTGGGATTTTAGGTTATACAGA	0.325	8	1
NC_017287_1	440593	440713	CAATTCCGTTCTTAAGTTCTTAAGCCGTAAAGAGTAATGAGAGAACGGAAGAGCATCTGTTACATGCTCACTTTCTTAAATTCAAATTTTTTCTATACATTTCTTGTCTTCTTATCTAAG	0.325	8	1
NC_017287_1	296593	296713	TTCTTAAAGTAAAGGATGGTGCAGAGAAAACAGCTCCGTTTGAATTAGTTATTTGTTTTGTACAGGCAATGTTATTATAATTCTCAATAATACAATCATCAGAAGCAACTCTCGAACCAT	0.325	8	1
NC_017287_1	196273	196393	AGAACAACTAGTTCATAATTTGTCTTCTTCTGCTTCTTAGCCACTGCTTTTATCTCTTTCGCCTTATTAACATCTCGTGCTTTTTTAATTTTTCTGTTTAGATGTAGATAAATCAGCTCT	0.325	8	1
NC_017287_1	641513	641633	TCATAATGCCTGAACAAATACCCTGAAGACACTTGGTATTCGATCTCGGTAATTTTACTTTGTAATCTTTCGTTTTCTGCAATCTTATTTGTAACATCTAAAAAATCTTCTAATTCTGGC	0.325	8	1
NC_017287_1	732233	732353	TAATTTGAAACAACTAAAAAAATGGCGCTTGATATTATTAAGTGCTAAAATCATTGCCAAAAACATGGGGCTTTGTTATCGTTTTCGAGAAACGGCAAAGTCTCTTAGAATATGAAACAC	0.325	8	1
NC_017287_1	535753	535873	TAATGTCGATGCTTTATTTATAGAAGACATAGAAGTATTCTCAGGTAAAGGAGCTACTCAGGAAGAGTTTTTCCATACCTTTAATTCATTACAAACAGAAGGTAAGTTGATTGTTATCTC	0.325	8	1
NC_017287_1	953313	953433	TGTAGCAAACGGTGATTGGGTATCTTTAATCTTAATAACAAGGTCGACATGGAATTTTTTTGATAAAGTGAGAACAGCTTCACTAAATGAATACCCAAGATGATTCATTAAAAAGCTGAT	0.325	8	1
NC_017287_1	705673	705793	AAACATTTTTTTACGAATTTCGTGATACAGAGTAAACGACTTCTTATCCTCATCCTGTATACCCCTATCTTTCAATAGGCCTTCCGCTATTAAAAAATATTTTTGAGCTTTTGCATAATC	0.325	8	1
NC_017287_1	1026193	1026313	AATTCCTAATCCCTATCCTCAGCCAGTAAACTTCCGTGATTTATTGGAAGATTACCAAAAACAAAATCATAAATTACAGGTTCCTCTTTTACTTGGGAAAAAAGCTAATGGTGATAATTT	0.325	8	1
NC_017287_1	1131953	1132073	CACCTTTTAGATTATACCAAGAAGTAAAAACTACGATAGAATCAGCAGGATTTCACGAACTCCATATAGCTTTAAAAAGCTAATTATGAAAAAAGCTCTTCCTTATAGCCTTTTTGCCAT	0.325	8	1
NC_017287_1	801073	801193	AAAAATCTCTCTGAAAACCTCTTCTAAGCCGATATTATCGCGCTCTTCTGCAAGCTTACCAATCTGAAGAAATTGCTTATATGACTTAATTTGAATTTCAATAAGATTTGGAAGATCTAA	0.325	8	1
NC_017287_1	285233	285353	CTTCGTGTTTTTTTCAGATTTCATTAGAAACCTATGACAGTTATAGAAGTAAAGGGAACATTTAAACTTGTTTGTTTAGGGTGTCGTGTAAATCAATATGAAATTCAGAGTTACCGCGAT	0.325	8	1
NC_017287_1	148713	148833	GATCTGTTTTATATGAATAAACGGTGTGTAATAGACAAAATTTTAAAGTGTGTAGTCGTTGCCTCTTTGGTTTTGTTATACTGGTCGTCTGATTTGCTTGAAAAAGACATCAAGTTAATC	0.325	8	1
NC_017287_1	667593	667713	ATGTCCCTATAATCAAGATAAGATCGACTCTATGCTTGAGAATCATATTACAGCTAATAACAGCAGCAGAAACTTTATTTGGCCAAAAAGAAGACATTACTAAATACTTCCCGAAATAAT	0.325	8	1
NC_017287_1	97673	97793	TTGATTTTCGAAATTAATTTAATTGAAACTACAGAAGATACTGTAGCATTACGAGATATAGAGGACAAAAACACAGCTTCATGAAGGTAGTTCTTTATCAGCCTGATATTCCCCAAAACA	0.325	8	1
NC_017287_1	88993	89113	GATCCCTAAAAGTTCTTTTTCCTTCTTAAGTATTTCTTTTTTTGATCTACGGACAACATCAGCTGCAGGAGTTAAGGTGATAGGATGTTTTTGATTCATAGTATTTAAAGAAAAGAAGGT	0.325	8	1
NC_017287_1	1031433	1031553	AATAGGCGGCTTTTAGTTATTTATTTTTTAATATTAAGATCTTTAACATCATAAGAACCTGTATTCTCTGCTCCTTCAGGGAATTGATTCTTGAGTTTCTCGGGTTGATTTGTTATTGGC	0.325	8	1
NC_017287_1	445353	445473	TACCGAAGAATACAGAAGAGCATAAATTCTATTCATTTTATTTTTCAGAAAGGTTTGTAGAAAGCCTCTGAAAAATATCTCCTCAGCAAAGGGGATCAAAACCCCTAAACTGAAAATAAA	0.325	8	1
NC_017287_1	382473	382593	GATAGATTAGACTTTTGCCAAGAGTATTGGCTTACTGTTTTGGGAATAGATGATAATCAATTCCCAGGTATTTGTCGTTTTTTTTCTCTTTTAGATAGTTTAGATGTCTATATTTACCGC	0.325	8	1
NC_017287_1	1072913	1073033	CTTTTATCATAAAGATAGAGAAATAAAAAAAGAATTTAAGCAGCAAGTAGCGTATCTACTTCTACAACATGCTGATGATTCAAAGGTAGCTTTCGGCGTAAATTACGCATAATTTGCGAA	0.325	8	1
NC_017287_1	757793	757913	CAGTATCTATTCGGAAACTTACTTTTTCATTATAGTTCTCAAATAAGTCAAACGCCTGCTGAAACTTGAACAAAGCATGAAAATTTCAGAACACACTGTCTTAATCATCAATCATTGTCA	0.325	8	1
NC_017287_1	211073	211193	TTTTTTATAATTTCACGGTTTGTTAAAGTATTTAGCAGTATTGAGTCCTGATCACAGAATAAAGAATCATAAGGGAAGATTTAATGAAGTCTTACGCAATAATTCAGACCGGAAGCAAGC	0.325	8	1
NC_017287_1	228113	228233	ATCCCCAATAAGAGAATCATAAGGAAAGCCACATAGGACCAAAAGAAGTCATCAAAAGCTGCGAGTAAAGACAGGATTGCATTCATTGTAAAAAATTTTTTTAAATGTTTTAAACATAGC	0.325	8	1
NC_017287_1	779833	779953	ATCGTAATGCTGCAAAAGTGCTTAGTCCTTTAGTTCTAAGAAAACGATGCTAGCTTATCAAGAATACTTTGTAATTCGATACGATTATTTTTTAAAGCTTCTTCCTTAGCACATACAAGA	0.325	8	1
NC_017287_1	1034873	1034993	AAGAATTTCCTAGAATTTCAGAAAATGTAGGCACAATTTTTTGAGAAGAATGCAGGTATAAACCTAGATCCCCAAAAATAGGTTTGCGTTGATCTCCTAAAATTTTAGGTCCTAAGTAAA	0.325	8	1
NC_017287_1	105473	105593	TTATTACCTCTTCTACATTTGAAGGAACAACAGTTTCTATAGGAAATAATTGTCTTATCATGCCTTGGGCTCATGTAGCTCATAATTGTACAATTGGTAATTATGTAGTCTTAAGTAACC	0.325	8	1
NC_017287_1	433473	433593	TACAGCTGACATAATTTGCTAGTGTGTGCAGAGCTTTTTTCCCTAAGTTAGATAATACGAGAGTTTCTTCATTAACATAAGTAGTTATAAATTCTCTAATGACAGCTGTGTCTTTATTTC	0.325	8	1
NC_017287_1	874793	874913	ACTCTTTATTGTATTTTCCCCGTTATAGATTTAATTTTATTAATAGTTGGCAAAAACACGTCCTCTCTCTTTCCTGCTCTTATGTTGTTTATTTTCCCTCAGGTAGTTTCTTGGATTGTT	0.325	8	1
NC_017287_1	1041233	1041353	TTAAGAGTGGGATACTTCCAATGAAAGTTATTTATTATGAAATTGCAGAAACTCCATCTACAAATGTAACAGCAAAACAATTCATGCATGTGTGGAATCCTTTTGCTCTTACTGTTGTTT	0.325	8	1
NC_017287_1	449753	449873	AATCAAGTGTCAGAAAATCTCTAATTTATACTTGTGTTTAGTGACTTATAGTTTTCATGCAAAATACTGTAGATTTTGATTATTTTGGTCTTAGCGATATAGGGATGGTTCGCTCCCGAA	0.325	8	1
NC_017287_1	852593	852713	ATGTACGTCGACAACAAAACATCTATTATTGCTGCTTAACTTTAGTGTATAAGGTAAATAAGAACTCTCTGTAGCAAAGAATGTTATCCCTGCATGGAAGTCGTTTAAACTAGAAATATA	0.325	8	1
NC_017287_1	1138473	1138593	TTCTTCGCCTAAACAACGATATATAGAGTTTTTTCGCAAAGGAATTTTCTCTAAAGCGTTAAAGGCATTCTCCACTTGTTTAGGATAAAGAGTTTTCAAAGTTCCTAAAATTGTACTTTG	0.325	8	1
NC_017287_1	523753	523873	GCTTCTAAAGTTTCTGTTGATGTATTTTCATGTGGCATAATTGAAACATAGACACGAGCAGAATGTAAATCTTTAGATAAACATACCCTAGTAACCGTAATCCAACGATTGGAAATTTTA	0.325	8	1
NC_017287_1	515673	515793	TGCCTGTTTCTAAAGCTGCTATCCAAATTTTTGCATGCATTGAAAAAAGGTTTAAGTAGTGGAAGAGCTTCTCTCCATTTAGATAATTCATATTTAAAACGTCGGATAAATAAAGCTGTT	0.325	8	1
NC_017287_1	905393	905513	CCTCGTTCGTGATGAAAACACTGATTTTCTTAAGACACCGTCTGGTCTAATTATCGGAAAATTGGTGTAGTTTAGAAATCACAGAAAAGTAAAATGAAAATTCTATAAAGAAACGTAGAT	0.325	8	1
NC_017287_1	358673	358793	TGCGTGTATGTTTGATGCCCAACGTCAAAGATAAATTTATCTTCTGGAGAAGAAAAGACATAATGTAAAGCTATCGTTAATTCAATAATTCCTAAATTAGAAGCTAAATGTCCTCCTGTT	0.325	8	1
NC_017287_1	1145393	1145513	TGTTTGTTCAAATCCAGGAGGTCATCTTCCAAAGTTTTTGGAGGAATTAAAAACTCAAACTTTTCCACGTTTTAGTTCCATATTTCTAAGATACTCATGCTATCAGAATTTCTTCTTATC	0.325	8	1
NC_017287_1	834913	835033	CCTATTTACAATTTACACCTACACCCTCTATAAATATTCAAGCAGGCTTCCAAGATGCTTACAATATTTTAGGCTCTTCTTTCGACATTTATAATCTTACAAGAAACCGCTATAACTTTT	0.325	8	1
NC_017287_1	405993	406113	TTTTTCAAGCGAGAATCGAGTTTGTTAATTTCCAAATGGATGATTTCAGATAACGCTGATTTTTCTAAAGGACGGAAGATCACACTTTCATCTAAACGGTTAATAAATTCCGGTTTTAAA	0.325	8	1
NC_017287_1	588153	588273	CTATTTGTGTCATTGGATCTTAGGTCTTATTTATTACCTTGCGATTCTTATGAATTTCTATGCTTTATCTTCAAAACCTCTCTCTTTAAAAATGTTTATCATAGCCTCCCTATGGGGAAT	0.325	8	1
NC_017287_1	874873	874993	TATGTTGTTTATTTTCCCTCAGGTAGTTTCTTGGATTGTTTTTGCGATCAAAGCATATCGAGAAAATAGGGGTTATGCATAAGTCATGTATATTTGGAAACGTTATGTATTAACCAAGTT	0.325	8	1
NC_017287_1	764793	764913	GATTTCTATGCACTAAGAATGAAAGACCTCCAGGAATAGGTAAGCCTATAACTTTTTGGTTTTTTACATCTACGTAACCAAACAAATAGATTGGGCTGTATTCTTCAGTTTTAAATATAC	0.325	8	1
NC_017287_1	1121073	1121193	CGTATTTCCTATGTCACGACTGGATTTTTTTGTTTTTGATTCATTAGTTCTTAAGCAAAAGCATAATGAGTTAGAAGAGATTTTCTGCTCAGAAAATGACGATCTATTTCGTGCTTATCA	0.325	8	1
NC_017287_1	658033	658153	TACCAGAAGATGGCTTACCTAATATCCAATTCTAATTTTTCTTTGAAACCTTCGACCGCTTTCTCTGAACTTTCAAGCAAAATAGATACAAATTAAGCTCCTTTTTCTATACTTGTAAGT	0.325	8	1
NC_017287_1	23753	23873	GATTATGAGAAGATAGGAAGATATCAAAAAGAATGTATGGGAAAAAAGGGAACTTCAGAAGAAGTTCCCTAATGCAATAAGTTATCTAATTAGGGTAAATTTCACCTACGAGTTTGGAAA	0.325	8	1
NC_017287_1	832073	832193	TTATCCTAACATAAAAATTATTCTCTCTTATCATAGCGACACTTCCGAACACATTCCTAATCTCTGTAATGAAATGCTTAGGCGACAAGCACATCATTATAAAATTGCTATTACATCAAC	0.325	8	1
NC_017287_1	1024313	1024433	CTAATACAATCCTGAATCCTGTTTGAACGTATTTTATTATAATTTTTTTTTGATTCGAGTATGGTAGATCTTTACATCTTCATCCCTTAATTAAACGCGCTGGTTTCTTAGACGTACCTG	0.325	8	1
NC_017287_1	769553	769673	TATTTTATAAATAAAAAGAATTTTATGTGCTTAACAGACTGTTTGGGATCCTCATTTGAATGTACTCTCAACTGCATCTGCAGTTGTCAAAACTCTCAGAATAATAAACGCGTTACAGCA	0.325	8	1
NC_017287_1	1054633	1054753	CTAAAGTCTCCAATACTTGCTGCTGATTCGGTAAATACTTATCTAAAAGTAAAGAAGAATAAACCATTTGTATCGGAGCAGTCTTGACGAAAATATCTTTACCTTCAGACATACTTTTAA	0.325	8	1
NC_017287_1	835953	836073	TAAAATGTGGTTGAAGAAATCCCTTCAACATGAACTGGATCTTCGCTCAGTTGTAAAACACAGTGAATTTCAGTATTTCCATAACTACATTAACATTAAGCAAAAATATGGTTTCGCATT	0.325	8	1
NC_017287_1	906513	906633	CAAACCTTTGCCTGTTTAGATATCTTAGATAGGAACATTTTAAACAAAAAACATAACTATGACCGCCACCAGCTCATGGCGATATTTTTATTTCCTATTGTTAACTTTAATGTGCGTTAT	0.325	8	1
NC_017287_1	997873	997993	CTTTAGCAAATTTCATAGTACAAAAAACTATCACAGAAATATTAGAAGAGAAGAAAGCGAGCTACCATATTGGAATTACTCACACCACAAATATCCGTTTTTGGGAGTTCAATAAAGAGT	0.325	8	1
NC_017287_1	742313	742433	TGAATTACATCGAGTTTTAAAATCTATAAAGGTAAATTCGCTATCAGATGTCTCTGGAGCTGTTGCTGCTAAAACATAACGTAGTTTATCAAGAGAATACGTATCCAAAAAAGAATCGAT	0.325	8	1
NC_017287_1	1003993	1004113	TTTTCTACCTATCCAAGATTTATGTCGACGTGCTTTTCAATCTCAGACGATTTTCTTTGAAGAGAAAAACTTCCCTAATGTTCGTACAATTAAAAATACCCAAGTAAACATTGAAGTCTT	0.325	8	1
NC_017287_1	501513	501633	TTCTATAGCTGTGCTTTTGCTTCCATATTTTAGAAATTCTCTCATTAGGAAAATAGATTTCTTATTTGTGATGATATAGGTATGGTTGGTGTTAATTACATAGCCTTTATGTGGGGTGTC	0.325	8	1
NC_017287_1	385713	385833	GGATGATTACTGTTTCTAAAAATGTTTTTTCAAAAATAGTTTGTTGTAGATGTTTGGCTGCTTCGCCAAGGAAATCAATAATTTCTAATAAACATTCACTGGAATAGTGCATGGCGATTG	0.325	8	1
NC_017287_1	552233	552353	TACTCCTTTTGAGGTGCGTTTGTATCCTTAGTGCATCATTTCCACTAAAATAGCGCACCATTTCTTTTATTTTTCTTTACATGACTATTTTCTTAATGCATTCAGGAATGCATTTTAGAT	0.325	8	1
NC_017287_1	555273	555393	GGTAGAGGTTGCATACAATGATACTGGTTATGGGCAATAGAAATAATGTCTTTGGAGCAACTCTTTTTTTACATAAATTGTAAAGAATCAGTGAAGATAGAAGACATAGAATTGATGATG	0.325	8	1
NC_017287_1	191633	191753	AAACAACAATAACCAGGAGTTATTGTTGTTTTTGGTTCAGAAGGATGAGAAAATGCTCTTTAGAAAGATAGATTTTTAAAGAGCTTTTACGACGCGAACATCTATGGCAAGTAAAGATAA	0.325	8	1
NC_017287_1	592873	592993	GTATTTCAGAAAATACTGATTCTGACTTGGAAGAAAATAACCAATAGCGTATAAATTGACTTCCTATTGGTTAATTAAAGTTTTCTCTTCAAGCAATAGGGTTCCTGATTTTTCGCTGGA	0.325	8	1
NC_017287_1	847473	847593	TCTTATTGCACTAACACTCACCTTATTGGATGCTTTAAATGGTTGGGAAGCTATTGAAAAATTAATCCCAGGGAAAGATAGGCAAACAAAACAAAAAATACTGAAAATTGTACGAATTGT	0.325	8	1
NC_017287_1	705633	705753	ATCTCAATAAACCAAAGTATTAATATCAAGGTGCTATTGAAAACATTTTTTTACGAATTTCGTGATACAGAGTAAACGACTTCTTATCCTCATCCTGTATACCCCTATCTTTCAATAGGC	0.325	8	1
NC_017287_1	883913	884033	TGATTTCAAAAAACTACCAACTTAAATTCGCAGCAGTCTGGTATTCTATTACACGAGTTTCAAAAAAGTTTTTCTCTTTATTAAGATCGATAGTTTCACTCATCCATGGGAAAGGATTCT	0.325	8	1
NC_017287_1	538713	538833	ATTAAGCTTAATAATAAGCAGGATTTTGCATTAAAACTTAAAAAAGAAACCGGGGAGAACATAGATCCCTCCTCTATGTTTGATTTTCATGTAAAGCGTATTCATGAATATAAACGGCAG	0.325	8	1
NC_017287_1	594073	594193	GGCAGTTTTAAGCGCTTTTTATTTTGGAATCATTTTCTACCCAAACCAAGGGGAATAGCTATGGATGATAAAGACAAAACTATTTCTAGATTCACATCAGATAATCCTAATAATCAAACT	0.325	8	1
NC_017287_1	569313	569433	TATTGGGGTTGGTTCTTTTGGGTACAACAGCAGTATCCTTGACATCTTTAGCTATTTATTTCCTTAAAATTAGAAAAATCTTTTCTGAGCTTTCTGAAGCTTCTAAAGAGTTAAGAACTA	0.325	8	1
NC_017287_1	1160113	1160233	CGACACTTTTCTAAATCGTCGTTTAATTTCGCAGTCTCTTCTTTCGATAAATTATTTTGTTTTAAAGCCAACAGCAAAGACTCTAGATATGCATCTTCTTCCTTAAGCAAACTAATTAAC	0.325	8	1
NC_017287_1	655113	655233	CTCTTAGATTGTTTCTAGACACTATGTTAATAGTTTTAGGTTCTTCTACTATAATTGCCATCTTCGCTGCAATTTTTTTTCTTAATGGTCTGAACTTGCTCAACACAACAACAATTGTCT	0.325	8	1
NC_017287_1	552073	552193	TATCGAGGATCTTAATGCTGATAGTTTAGACTTAACAGAGTTGATTATGACTTTAGAAGAAAAGTTTAACTTTGAAATTTCAGAACAAGATGCAGAAAAATTACGTACTGTAGGCGACGT	0.325	8	1
NC_017287_1	545793	545913	GTGAGAAAAACAGAGCTTAATGATTTTTTCATATTAACCTTTATAAGATCTAAGAGATGAAGAGCTTTAGATTAGCAAAAGCTCTCTCTGAAGACAACCAAAGATTTAGAGCTTTGCTAC	0.325	8	1
NC_017287_1	597633	597753	CATTGTTTTCATTTCTGTTATCTATGGTTTAGAACAACGTTGGATTCATGATCTTTCCCAGCTTCATTCTCCAGTAAAAATCGTTCCTTCATCTGTTTATTATGATTCCTATTACTATCA	0.325	8	1
NC_017287_1	524073	524193	TTCTTTAACGTCTTCTTTAATACGTTTTAGAGAAGATAAGTTACCTTTCCAAAGAACTTCGTTATTACGTACAACACGTACTTTTTGATTTCTAGTCATTACACCTTCAGAAACCAAGCA	0.325	8	1
NC_017287_1	165273	165393	GACACTGGAATTGAAAAGTCCAATCAAACAGAGGCACTTTTAGATTTACAATCTACTTTAGGTGTTCTTAATCAAAACATTAGATTATTAGAAGATCAAATTGCAGAGAACTCGAGTAGT	0.325	8	1
NC_017287_1	420473	420593	CTGTTGATAAGCAATCAATAGTTTTTCTGCAAAAAAACAGCAGGATGATACCAAATAGATGAGAAATTTATTTTAATCGCATGCGTCACTTCTTAGTAAGTGGGCAAAAGATTAATGAGA	0.325	8	1
NC_017287_1	637713	637833	CGAAAATAGATCCAAAACCTCTTTGCCTAATTGTTAGAATTTTGTATTCGTCGTCATTCTCACTGTTTTCATTGATTTTTACTATTGGTACGTCTTGTTCCTCTTTTCCAAGATCAAAAA	0.325	8	1
NC_017287_1	529153	529273	GTTGATTTTCAAGATTTTGAATTCGCAGACTTTACCTACATAATCATCTAAGTTCTTAATTTTCTTATTGTCAATTTGAGAACCGGGTAAGAAAGCTTCCATCCCAATATCAACAATGAG	0.325	8	1
NC_017287_1	663033	663153	TCTTTACTAAACTATCTTCACGATACGTTGCTATTCCCAAGATAACCGATAAAGGAAATAGGCAAATCCTTTGATAATAGCATAAAACACACGGCTCTATATTTAATAAGTAACTGTAGT	0.325	8	1
NC_017287_1	170153	170273	TATGGATTTCTCTACATATTATTTATTTTCAATGTTAGGAAGAGAAGTGTTCAAACAGAAGTTTTTGGAGCTTTTCCCTAATACTGAGTCTTTTTTCCCACAGTGTTTTTATGATCGCGA	0.325	8	1
NC_017287_1	982873	982993	AACCATTCTGGGGAACGTTTCCCTTGCCAACCTTTTTTTAAAACACAAAAACTTCCTAAGATTTTTTTCCCACAAAAAGATGTAGAATCTTCTATTTTACCTTCATGGAAAATAGACATT	0.325	8	1
NC_017287_1	969913	970033	AATACTGTAGAGCGAGAGAAACCTAGGAAATCGTTAGTTACAAAATCTATTGGGCATTCACTCATTAAAGATCTTTTCCTTGAAATCTAGTATCTTTAACTATTCAAGTGTCGTTTTAGT	0.325	8	1
NC_017287_1	807113	807233	AGCTTTTGATAAAAAGGTGGCGCACATTCAGAAAGCGATTAATCAGTACCAATTAATTAAAAATCAAATGATCATTCAGAAGCAAATTTCTGAAATTGTCGCCCAACAAAATAATCCTCA	0.325	8	1
NC_017287_1	764393	764513	ATTTTTTTACATAAAAGAAAGAGAAATAAAGATAAGAGACAAACAAACACCAAACTAAATAAAATCAGAGACTGCATAACCTGTTCTCCGCGGATTATAGGAGAAACAGCGTCCTTAGTT	0.325	8	1
NC_017287_1	558233	558353	TTGTTAATTTTCCTAGAGAAAGCTCTACGATAATAAGAGGAATAGACCAGATAAATAAAAAAAGAAGCCAAATTAAAATAAAGGCCCCATTGCCATTTTGTGCTGCAATTCTAGGAAAAC	0.325	8	1
NC_017287_1	63593	63713	TGTCTACCATCGTTTAGGTAAGTACATTGAAGCTATAGAGTGTTTTGATAAAATCTTAGAGTTAGACCCTTGGAATCCACAAAGTTTGTACAATAAAGCTGTTGTTTTAACAGATATGAA	0.325	8	1
NC_017287_1	1158513	1158633	AACAATAAAGCCTTTGTCTCCAAAATTATGGAACTTTGTAAATCTTCTATGCCCAACTCTTTTAAAAGAGAAAATGCTCTACGAAAATTTTCAAAACGGTTTCCTAGATTGGAACCTAGA	0.325	8	1
NC_017287_1	961193	961313	TAATATGACATAAGCTGTCGCCTAGATTTTCTCCAGTTTCATTACCGAAAGACTCGATTTTATAAATTTCTCTTCCATCATGAGAAAGTAAAAGAAGAGAAGGAAACTCATCAATTTTGA	0.325	8	1
NC_017287_1	909793	909913	TATCCGTAAATTCTTGAATACTAGAAGCATAGGCATCCAATGCATTAGCAAATTCTATTAAGCTATTACCCGTAGGAGTGGTTATTTCATCTTTTTTTGTGCTATCAGTAATCAATAACA	0.325	8	1
NC_017287_1	98953	99073	ATACAACTTCTGAGAATATGAAACAATTTTTTCAAAATCTAGAAAAGATCAAGCTTTTCCTAAAGGAACATGCAGGCGAACATCCAAAGCTTCAGGAAGCTTTTGATATGTTCGATAAAA	0.325	8	1
NC_017287_1	767833	767953	TTTGGCAAAGATGGATTTCCATTAAATCTTTCTGCAGAGATTTCTCATAATAAGGTGATTATTCGTTCAAAACCTACAGAAACCTCAAAGCTACATAAAAAGGATTGGTAGGAATTTCAT	0.325	8	1
NC_017287_1	504713	504833	ACTATAAAGTGATTTTATGGTCTTCTAGATATTTGCTCGGATTTTTCTAGGGTAGGGACTTGTTAAGTTCAGGAAAGAAAATTGTTTTTTTTGTTATACTTTCCTCCAACTGTCTAGGTT	0.325	8	1
NC_017287_1	498273	498393	TAGTAAGAATACAGAATTGACAACTCTCTAACCTAAGAGTTATGATTTTTTTAATTTGTTAAGGTTACTATTTGAAACATTTAGCTATTTTTGGATCCACGGGAAGTGTAGGACAGCAGG	0.325	8	1
NC_017287_1	1107953	1108073	CATAAATACACAGTTTTTTAAGAAAACTCCCTTGCTTTGATCCAGAAAAACGTTACAATAACAGACTTAGAAAAACTCTTAATGGAGAGAAGATGATCCGCGTAATTTGCAACAATGAAA	0.325	8	1
NC_017287_1	715873	715993	AATCGGCGAGTTCTTGAGAACCTATATTCGAGGTCATAATGAATAAAGCATTTTTGCAATTTACCTTACGTTTCTTACTATCTGTAAGAATCCCCTCATCAAAAATCTGTAAAAGAATAT	0.325	8	1
NC_017287_1	1155193	1155313	TTCGTGAAGAACTCAAGAAAAATAAGAAGTTACTCGAAGAATTAGAAAAACGTATCTTTGAAGTAACTGCTTCCTCAAAAACTACAGTTGAAGAGAAAAAAGAAGAACCTGTTGTACAAC	0.325	8	1
NC_017287_1	553153	553273	AAGTATATCAGAGTGTTCTACAGATCCTAAAATACCTAGGAATTCAAACATGAAGTTCACTTCAGATTGATAGTTGGATTCTAAGGTATTAACTAATAGGCTGAGGTTGTATTTAGGATA	0.325	8	1
NC_017287_1	1119753	1119873	TACGGATATGAAATTAATGAATTAGGAAACATTTTTAACTGCACATTGCTGTTGTTACTCAACTCTAGAGAAAAAGCAGAAATCGAACGTCTTTCTGGAGACAAGCTACAAAAAGAATTA	0.325	8	1
NC_017287_1	98793	98913	TGCGTATTCAAAGAACCTTCAGACATCCCTGTTCGGGTTATTCATATCTGTTAAGATCTTCTAATTGTGTTTAATCATTTGATTTGAAATGCTTTGAGAGACTGTTATAGACAGTTTTAA	0.325	8	1
NC_017287_1	135593	135713	CTGCCAAACCTGCCGAATATTTTGGAGAGTTTGTTTCTCATCTGCCTAAAATAAAAAAATCACTGTTAGAAGAATTAAAAATAAAAGGAGTCGAAGATCTATTTTTCAACATGGAAATGC	0.325	8	1
NC_017287_1	775713	775833	ACAAGATTTACAAAATCGTTTAACATTCATCAACAAGGTAGGTTTAAGCTACATTACCTTAGGACAACAACAAAATACTCTTAGCGATGGTGAATATTATCGCCTACACTTAGCAAAAAA	0.325	8	1
NC_017287_1	491153	491273	CGAATATTGCTTTAGCAACGTATTCTGAATGTAAAAATGTTTCCCGATACACAAGCTTAATCAATCAAAAAACAAGTCAAGCTTGGAAGACTATCTGTTACTATTTTAATCACCGTATGA	0.325	8	1
NC_017287_1	196393	196513	GCGTGATTTTTCATAAAAACTCTGTAGCTTGATTAGGGATGCAGAGTTTGTTTTTTTTCGTCTCTAATTTTATTGAGACAACCTAGAAAAGGATTTCACTTGAAGAAATAACTAGGTTCA	0.325	8	1
NC_017287_1	574033	574153	TTACAAAGTACAGGATGTGTTATCTTATAAAACAGGGCATTATTTTAGAGGTATTGTTGAGTGCTTAGGTCTAGGAGTTGTTTTGATAATTCTAGAATTTGCTATTGCCGTGTTTAAAGT	0.325	8	1
NC_017287_1	739233	739353	ATCTTAATCAATAAAACTTGATGAAGATTAAATCACAACCTCGCGTTTGAAAGTGTAAAACAAAAAACTTCACCATCTGGATTCTGGGTGAAGAAGAAACTGTATAAGTGTTCTTATGGA	0.325	8	1
NC_017287_1	668073	668193	ATCTTTATTCATCACAGAGAACATCACGCGTTTTTCACAGTCTAACTTTCTTTTTTAAATCTAAATTTCTTGCCTCACGCACTTTCGTAATCTTAAACGATTTTGTGAACGTTTCGTATT	0.325	8	1
NC_017287_1	38153	38273	CTGATTCTTTTTTTTCTCAGCGTTTTTTCGGTGATGACGGATCTTTCGTTTTATTGCTGACATGTCATAGAGCGGAAATTTACTATTTTTCTAAAAGTAATCGTCATGTTCAATCAAAAT	0.325	8	1
NC_017287_1	693673	693793	TAGCTAATAATCTGAATTTTTCTTATCTTACAGGAATAAATTCCAATATCCATACAGCTTTTAACTTAACATGGAAGCTTATCCCTGTGGTAAAAAAGGCTGCCTCAAAATACCTCATCA	0.325	8	1
NC_017287_1	547833	547953	AACCGCGTTTAAGGTAGTAAACTCTAAGCTCATCAAAATTTTTTAAGAACTTTTCCCTATCAAATACATCATTTTCGTAGATTTGTAGAGTTTTAAGAATCTTATGAGAGGGTACGGCTT	0.325	8	1
NC_017287_1	364993	365113	AATAGAAAATTTCGGGAGGAATAATAAAGGAACATTACAAATACTGAATGTGGTTTTCCCTATAGAAAGTACACTGTCTGAAGAGTATTCTAAGTAGTCTCCCGAAAGACAAATATGTTT	0.325	8	1
NC_017287_1	145393	145513	GTGCTAAGTTTTCTTCCTAAGCATGACTTCATGAGAAAATTCAGCTGTTTTTGTTTTTGGAAAGACTACTTTTTGTTCAGAGAATGCTTATTACAAAAATCCATAGAGGCCTACATTAAA	0.325	8	1
NC_017287_1	120513	120633	ATCAATAAGCTATTCGATGAATTAGGTTCTCGTTTTGTCTCTAGAAATGGTGGCTACACTCGTATTTTGAAAATGCAAAATAGAGTTGGTGATAATGCACGAAAGTGTATTATAGAATTT	0.325	8	1
NC_017287_1	802153	802273	TTTGAAAAAAATTCTCTTTTTTAATACTTCAAATTCTGCAGAAACTCCGGAGAGTGAATTACGAAACTCTCTAGAGTGTGCTGCCGTAAATCCAAGATATCTCAATAAAATAAAACCTTG	0.325	8	1
NC_017287_1	1118713	1118833	AAACTTTTACCAAACGCATTTTGTTGTTTCTTTTTTTGGTAATTCCGATTCCTTTAATTTTGAATCTGGTCGTCCTATCCCTATTTTCTTTTTCAGCAGCAAAAAGCAATCTCATGGAAA	0.325	8	1
NC_017287_1	24433	24553	CTTTGGATGAGATAGGAGGAAAGGTTGTAGTAAACAGAAGTCGTAGAAAAGTGGTTAGTGATTTTTAAGAGATCATTAATCGCATTTGCAGCAAGGTTATTAAAATTAATTTCTTCGATT	0.325	8	1
NC_017287_1	144833	144953	ATATCGTTAGAATGACGCGGACCGCCAAAATTTGCGAGTAGATAAGTTGAAACCATAACAAGCTTTATTATTTAATAATATTGGAGCTATTGCATTAAAACAATTAGTTGCATACTTTCC	0.325	8	1
NC_017287_1	396593	396713	TTTGTTTCAGGATCTCTTGTTGTTAGAGGCGAAAGCAAAAATACATCGATGAAAAAGAATATCACCAAACAATGTTCTTGATATAACTCAAGACAGATATAAAGGACTTTCTTATGACCT	0.325	8	1
NC_017287_1	538433	538553	TTTAGCTGTTGTAGGTTCGTCTAAAGTTAATGGCGTCTCTGCTTTTCACTCTCATCTTATAAAAACCACATTATTTAAAGATTTCGTAGAGTTTTTCCCCGATAAATTTATTAACGTAAC	0.325	8	1
NC_017287_1	64433	64553	TTTTCTAAACAAGTGTGAAAGTTAAAGCTTCGCTTTTTCCTTCACGCTTTCTTTAATGCTTCGAAAAATATGGACAATTTGTTAATCTGGCTAAGCCCTTGTGAAGTTTTACACAATAAT	0.325	8	1
NC_017287_1	954873	954993	AGTTAATCCTTTTTATGATCAACAAGAAATACTACTGCGTCAAGATGCTGTAGAATTTCTTTTAGATCGTTCAGAATTAAGAAAAAACCTTAGATCTTTTCTTTCTCAAGTCCGAGACCT	0.325	8	1
NC_017287_1	436433	436553	TATTTTTCCTACGCGAATCATCTCTTTAAAGATTTCCCTGTTCCCTATTTATTGGGTTGTCAAAATGGTGCTTGTGTTTGGTCTTCGGTAGAGAATCAATTTCTTTATTTTCAAAATATT	0.325	8	1
NC_017287_1	617753	617873	ATAGAGATTGTAGAGTCCCTGAATATGAACAGTCCATTTTCAGCAAGGAATTATCTAGGTGTGCTTCAGCTTTTAATTGCGAATTTTTATATTCACCATGAATTTCTAAAGAATAGTAAG	0.325	8	1
NC_017287_1	777513	777633	TTAACACGTCTTTAGCAAATAAATCGAACAAGTAAATAATCAAAACAGGATCTAAGATTTCGATATCTGAAAAAACCTTTTCTACAGGTGCGTGAAGGAAAATGGCTTCTAATGCTGAAA	0.325	8	1
NC_017287_1	267713	267833	GTGATAGAGGGTTCGTAGGCGGGCTTTTCCTACGATTTAAGTATTCCAAACTCGTACTTCTCTCTATAATTATTCCCCTATTTTTGTCCTTCTGTTTTTTTAATTTAATTAATTTATGTT	0.325	8	1
NC_017287_1	919873	919993	CGGTAATAATCAATAAACTTGCTATTAATGATATAATAGTCGTAAGAACATGAACTCGAGAATCAGAAAAATTACAACAGCGATCTTCAGAGTTCTCCGATTTCAAATAGAAACAAGGAG	0.325	8	1
NC_017287_1	1030553	1030673	AGAAATAGAATCGTGGGGAACACACAAAAGGAAATGCAGAAATTATTTAATTGTTCTAGGAAATGTAACATTTGTCTCTCTCTTTATTGCTAATAGTGTTCTTTTAACGGAAGATCACAG	0.325	8	1
NC_017287_1	995873	995993	TTAACAAACTCATGGATCATTGGTGGTTAGTCTTACTGGATTGTTCGTGTTTAAACGGATGGTTTTCTGCAAATGGCATGATAAAATCATCACAAATTTCTATTTTAGAGAACTTTATTC	0.325	8	1
NC_017287_1	431993	432113	TTGTATAATGAGTCTGAAGATAGTCAAGAGTTTCTGGGGTTAACAAGAAATTTAGAATTCCGTGATGTTTCTTTTTCTTATGATAATGAGAGGAAGGTTCTTAAGAATCTTAGCTTCACT	0.325	8	1
NC_017287_1	814953	815073	AAAGAACCATTATTTTCTGCTATATAAATCACTGAAAATATGTGCTTTTTCACTAGCTATACGTGAGCACTTGGGTATTCCCATTGTGACATTTTTTTTATAATTCGTGGCACAGATTCA	0.325	8	1
NC_017287_1	727353	727473	CCATTTAAGATAAACTACAGTAGGGAATACTACGGAATTATAAAAATACATTGTTTTACAAAACAGTCGTCTCAGAGTGAGAAAATTGATAATTTCTCCTCAGCTAAAGTCTTGTTGTCC	0.325	8	1
NC_017287_1	949433	949553	ATCTTTAAAAAGTTAAGAGAAGCTTGTAGCAAAAAAAAAGTGGCCTGATAGATTCCTATCAATGGCCACTTTTCTCAATCCTAAATACATAGGATCTTATACTTCTAATGAAGTGACATC	0.325	8	1
NC_017287_1	854633	854753	AAGTCGCCTTATCGTTTAAACATCTTATTCCCAAACTCTATACGTGTATTAAGGATGGTTATACCTTTAATACATTTAAAAAAGACTTTATAGCCGGACTTACTGTAGGTGTATTAGCAT	0.325	8	1
NC_017287_1	630473	630593	CAGTTGCATAACCTACTCAAATTTATCATATTTTACCCATTTGGATGAAAGAAAGGAACGAGCGTAATATTTTACGCTTTAGTGTATTTAAAAGCAAGTTTAAAATGGGTTTTACCTCGC	0.325	8	1
NC_017287_1	918473	918593	TTCTGTTAAAATCTAACACGCTCATTTATGATAAGTACCAATTTCTCCTTGTCTTTGTTTACATTTTCATTAGTGCATAGCACTTCTAACTTATTATTCTCTAGATTCACCGCGATCTGA	0.325	8	1
NC_017287_1	1015353	1015473	TGTTATAGGTTTGATACTTTCTGGAATCATTCTTATTGCTCGTAAATTTCTAGTTAAAATTCATCCTTGCAAGCTAAAAATTAATGATGACGACTCCCTTACAAAAACTGTAGATAGCGG	0.325	8	1
NC_017287_1	169513	169633	TATGACAACAGAATCCTTCCACTATAGATAATGGGTACTGTTTGTGTAATAGACGTGTAATGTCGATGATTCTTGGATGTATAGAAAATTTTTTGCATAAACTATGATTTAATCCATCGC	0.325	8	1
NC_017287_1	952073	952193	ATTCTATAATTACCTTATCTTCTAACAAGGAGAGGGCTTCGTCAAAAGGAAGATTACGTTGATGTTTTTCGTAATATTCGATGAGATGAGAAAATAGTTTTCTACATTCAGGATGTTTGA	0.325	8	1
NC_017288_1	2436	2556	AGGTTTTCTATTTTCGTTTTATGTATGGCTCTTCTAATCTCATTAGAATGTCTTAAAATCTCATTCAGACTGTGATCATCTTGAATTTGAACTCCAAGACCGGTAGTTAAATTTGCTTGT	0.325	8	1
NC_017287_1	390873	390993	AAATAATCAAAGATTTGTAATATTCAGGATGTATACGAGAACAGAGCTTATTCTCACATTGTTTATTCGGTGTATAGTTTAAATTTGAATACACGGCACGCATTACCGTAAACCTACGAT	0.325	8	1
NC_017287_1	850193	850313	TTCTTCAACTTGTAAATCGGGTATTAATTCTTTCAACCTAGAAATACAAGATTGAACAATATGCTCAGGAGTTGATGCTCCTGCTGTTATTGCAATATCACCAGAATAGTTTAAAATTTC	0.325	8	1
NC_017287_1	632673	632793	TTCCAATCAACCTCTTGTAATCTCTAGGGAACTTTCCGGTTCTAAGTGATTCAACATAGCCTCCAAAACATGTACTCGAACCCTTAATTATAGAAAAGATAATAATGTTTTTTATTCAAA	0.325	8	1
NC_017287_1	70913	71033	ACTAAGGATAGTAAATTCTTCATGATTTTAGGGTGTAAAGCGCTTGATATCCTTAGTGTATCTGGAAAAATTTTTTTCGTAAACTCCTTGATTTAAGATGCTCTAACAGTGGAAAACACT	0.325	8	1
NC_017287_1	162913	163033	TGCATGCCGTCTCCTTATGGTGAAAAGATTTGATACAACATATGGAGATGAAAAATCAGAAAAAGAAAAAGAGTTTCTCCTATCTGTTATTATAAGAGGGGAAACCTTTATTCTAAAAAC	0.325	8	1
NC_017287_1	670433	670553	ACATTCGATATACGAAATGCCCTTAATGTTATCTCAAGAAAAGATTTCTACGTTTATCACCGAGAAATTAGGCCTATTTACTAAAAAAGAAGATCTAAGTGATTGGGAAATGCTAATCGA	0.325	8	1
NC_017287_1	1130833	1130953	TTGTAAATCTCTTTAACAAAACCTACTTGGCTCTATACCAGAATTTTGATAGGATCGTCTTTTGTACGATCCCCTCATTATGTAAAGAATTTTATACTCTATGTTGCAATTCACCCATAA	0.325	8	1
NC_017287_1	538793	538913	TGATTTTCATGTAAAGCGTATTCATGAATATAAACGGCAGTTAATGAACATTCTTAGGGTGATTTATCTGTATAATGATCTTAAGGAGAATGTATCTTCGAGTATTGTCCCAACAACAGT	0.325	8	1
NC_017287_1	408193	408313	GATTTAACCTCTGAGCTTCTTTTTTAGCCAATTTAATGACTTGTTTTGCTCTGTTAGTAAACTTCTCAAACATAAAAACCTAAAAGACCGGGTAGAACTTTCCTTAAGCATATACGAAAT	0.325	8	1
NC_017287_1	2433	2553	TTAGGAGACCCTTGCAAAGATAGATCTAAACCCCGAGTAATCGCAATTTTCATACTTTAGGGATTATAGGCGTTTTTATAAGGGAATCCAGTTTTTTTTCTTATTTTTTTTAGATGAAGT	0.325	8	1
NC_017287_1	741753	741873	ACTCAGCCCCAATATCAGAAACATTATCATTAAATGAAAATAGACTAGTCCACGATCGTAAATAATAACTGAGGAGTTGTTAAGGAAAATACCTCTTCAGAAAAGTTCAAAAACTCTATG	0.325	8	1
NC_017287_1	27513	27633	AGAAAGTTTACAAACTTCAGTACAAACCTATGATCAAGACAAATTTGATCGTATTGATCAAGTTGGAGACCAATTAGCAGATACCATTAATGTATCCGCCTTATCGAGAAATGATAAAAT	0.325	8	1
NC_017287_1	564793	564913	ATATTTTTGATCAACTTCATAAGGTTCTTATTTCTTCAGTATTTCTCTTACACTCTAAAAAAGATTCCTCAGATCTACTTTTAGATACTCAAGGATACCAGCGGTGTGTTTCTAGAGATG	0.325	8	1
NC_017287_1	643193	643313	TCCGTATCATAGTTATGGAGATTAGTTTTATCTCTCATGGATTCTAACTCTGAGATGTCCCTAATAATAACTTTTTTGCTTCCTACATCCTTATTAACTTTATCAACGATCTCTTGGATT	0.325	8	1
NC_017287_1	874353	874473	CTGTGGATCATTGTGCCAAAAGCAAATTTGATAATGTGATTATTGCTTTAAAAAGAGACAAAGAAATTGCTAATGTAGGGCTGATTAAAACTATCATTCCTGATGTTGCTAATGATACTG	0.325	8	1
NC_017287_1	323673	323793	AAAAGAAAATACCGAAACCTTCTTTAGCACTTAGTTTTGTAAAATTCCCAGCAGAGCCGAGATCTATGGAATTTCTTGTTACTGTATTCTCACTAGTTTTTATTATTTTGTTTCCATCGA	0.325	8	1
NC_017287_1	630713	630833	AATCTCAACTAGGACAGTTGTTTATCTTTCTTACAATTTAAAATAAGCAAGTTCTGTAAGGAAAAGCCTTTTGTTACTTAAATTTTCAGACAACCATGACGTTGTCTGCTTACTACAAGC	0.325	8	1
NC_017287_1	4393	4513	GAGGTTTTTGTCTGGTTTTTCTTAAAGTTTGGTTCGCACGATGATGGTCTTTTTGATCCAAATGATAAAGAAATCGAAAGATTGTTTTTAGAAGCTGCTATGGTGTTTATGTATCATATT	0.325	8	1
NC_017287_1	888393	888513	CTTCTGAGGAACATTTTTTAACTTAGATATACGATGATCTTTTTGGCAAAAACTTGTTGATTTTTGATGAATATATTATGCTTAGACCTGTAACGAACTTCCGGAATTCTCATGGCAGAA	0.325	8	1
NC_017287_1	825033	825153	ATTTGACGTCCGCCCTATTGTCAGTCCAACTGTAAAACAAAAAGAAGAATTATTACGGATATGTCTTCACTCGTTTAATACCAAAAGTGAAATCACAGAATTCTTGAATAAATTATACGA	0.325	8	1
NC_017287_1	632993	633113	TTAATATCTTTATACTATGAGTTAATCCTCTGATAATATTAATTAATTCAACATAATTAATATTATCAGACGTTATGTGAACGCCTTGTATACACAGAGCGAGGCCAGTTCGTCCACCTC	0.325	8	1
NC_017287_1	551953	552073	TTAGGTAATTGTGTAGATAAAACATAAGGATATAGCAATGAGTTTAGAAGATGATGTAAAGGCAATTATTGTTGAGCAACTTGGGGTAGATCCAAGTGAGGTAAATGAGAATTCTTCATT	0.325	8	1
NC_017287_1	814273	814393	TCCAACAGACTCTTTCATAACAATCTCTGCATCTTCAGCGATTGTATTACTGTAGGATACTATAGGAGAAAACGCGAAGACTAAACTATAAATAAACAATCTTTTAATCATACTTACTCT	0.325	8	1
NC_017287_1	871753	871873	ATCTAACTGTGCTTGATTAATCTGACTATCTTCTATAAGTTTTTCATATTTACTACGTTCTTCACGATATAAACGTACAGAACGCAATTGTCCAAAATGGTCTCCTCTATCAGATAAAAC	0.325	8	1
NC_017287_1	150793	150913	ATACGGTTTGGTTAGACAGGAAGGAGGAAGAGTGCTTAAGTATATCTTAAAACGTCTGATATTGATTCCTCTGACGCTTTTTGCAATTATTTCAATTAATTTTATAATATTGAATGCAGC	0.325	8	1
NC_017287_1	1008033	1008153	TTTTGAAAGCATAAATATAGATCTAATTTACGGTCTTCCAAAACAAACTAAGTTAACATTTACTCAAACGATTGCTGATATTTTACACATGCGGCCTGACCGCTTAGCGTTATTTTCATT	0.325	8	1
NC_017287_1	553113	553233	GTGCTTTTGCTTTTTTATTTTTTCCTGTTAGGGCTCTTATAAGTATATCAGAGTGTTCTACAGATCCTAAAATACCTAGGAATTCAAACATGAAGTTCACTTCAGATTGATAGTTGGATT	0.325	8	1
NC_017287_1	198993	199113	TGCAAACAATAGGTAACAGTTCTTATCTGTTTACTTAAATTGGTTAGGCAGTTAGGAGGTAAATTATTTCCCTGCTAACTGCCTTTATGAAAAATAAACTTAAATGTTGAGGGTAAGAGT	0.325	8	1
NC_017287_1	546593	546713	TTTTTCTTCTTATATAAGCTAGTTTGTGTACCCCGGTAATAGATACCGTATTTTAATTGTTGATTTAAGATATACGTGGTACTGACATTTCCACCATAAGTCTCAACGGAATAATCCTTA	0.325	8	1
NC_017287_1	703553	703673	AACATTCAATCAGAGATTCCTCTCTGATTATAAAAATAACGAGAAAGAAACCGCTCTAGAGCAAATCTTACCTGCTACAAAACTTTGATCATCCTCTTCAAAAAACACATCTATTTTCTT	0.325	8	1
NC_017287_1	531513	531633	AGGACAAGGATTTTGAAAGAAAAATCTGGTTGATAAACAATCATGGAGGCTTTTAAAAGCAATTTAATTCCTCCTAATAACCAGAGTATCCCTGGGAGATAAATAAGTGGGTAATTTTTA	0.325	8	1
NC_017287_1	864793	864913	TTATCTATTATCGCTCAAGAACTTCAGGCTAATGCTTCTGCTCAAACTTTTCTAAACAACCAAGAAGCTTTATACCAATACACAACTATCCCTAAAAATAAATTAAACGATAACTCATCG	0.325	8	1
NC_017287_1	995193	995313	ATAAGATCTGCAAATAAAGCAGTTAATAAGAAAAACCTGACTCAGTACTATAAGTCTATTTTAGTACTGATTTCCGGAAATATTTGAGAATGAGAACACTGTTTCCCGTTTTTTCGGAGA	0.325	8	1
NC_017287_1	135353	135473	TCTTTAAAAGAAAAGATACTGAATTTTATGGTTATAATATCAAAAGAGATCATCACGCGTTGAAAAATGCTGGTATTCACATTGATAATATCACCCTGGATTTAGCCTTGGCGGAACATT	0.325	8	1
NC_017287_1	1005593	1005713	CAAATGTCTTCAGATGAGTTAGCTTCTATTTTTCAAAAATTTAAGGATCAAGAAACCAATGTCCTTGTAGCAACAGCACTTATAGAAAATGGTATCGATATTCCTAATGCCAATACGATT	0.325	8	1
NC_017287_1	1033473	1033593	AAATGTTTTCATATAATCCTAGAATTATCTTGTGTTCACTTCTTCTTTATAAGAAGGAAAGTCTATCCAATGTCCCATACGCTCTTTTTTTGTGCGGAGGTAACATTCATTTTCTTCAGA	0.325	8	1
NC_017287_1	602713	602833	CAATCTTTGAACTGATCTCTAGCATTTCTAGGGATACTTAATCCATGTGCTTGAAATAAAATATTTAAAAAACCAGAACAATCTAATCCATAATCTATTAAGGAGTGGTGGAGACATCGT	0.325	8	1
NC_017287_1	851153	851273	TTTATATTGTAATGCCTATTACGACTCAGTTATTGTGTTCCCACCTTCTTCCATTGCATTTTCTTCTTTTTGAATAAGTTGAAGAACCATACGTTTTACATTACTAATGTAATCCCCGTA	0.325	8	1
NC_017287_1	1011153	1011273	ATCTTTCTTTAGAAATAACGCGTCTATAGATTTTAAAATTTTACGATGTAGAAATGAGACATGAGATTTAGAGTTCCACTCTTCGCACAAATCTATCTTTTTCTGAAGAGCGTAGGAAAG	0.325	8	1
NC_017287_1	598553	598673	AATATTTCAAGCCTATTTTAGATCAACTACGTAGTGATCAAGTTCTATTTCTCTTGATCTCCATTATTATCCTGATCGTTGCTTGTTCCAATGTTGTAACTATGTCTATCCTCTTAGTAA	0.325	8	1
NC_017287_1	758953	759073	TTTATATCGTCTCTTAAAAGAAGATCCAACGCACATTTTTGTTCATTATTTAAAGGTTTTATTCCCCAAATTTTATCTGGAAGAGCTCTCAAAGAAACAATCCTTCCCTCAGTTTCATGA	0.325	8	1
NC_017287_1	239953	240073	TTCCTTTAGAAAATAAGTTCAGAGGTTCTTCACGTTGGGAAATTTGTGCCGATGTTGCTGAAATTAACATGCAGGATACTGTAAAATAAAAGCTTAAACTCCGAATGATTTAATTGTAAA	0.325	8	1
NC_017287_1	460513	460633	AGAGGAAAGTTTGAATTTATTGACAAAATTACAAGTGGCGAGATTTTTTCAATTTTGTGTTATGTGTGAACGTCTTTAGCTATATCCTTGAGGTATTTTACAGAAGCCTTATTGGAGTTC	0.325	8	1
NC_017287_1	130593	130713	ATTTTCTAAAATATCAAATAGGTATCCATGTAAGGTAATCTAGCAGGTAGCCATTAAGGAAAAGAACTCTCTTCTTGCCTGTAGAGTTGGCTTATCCTATAATAAGCTCTTTTAGATTAT	0.325	8	1
NC_017287_1	654473	654593	GATTGGGAACAACCAGTAAGAATGAGTAGAACACATCCCAATAAATATATCATTGATTTACGCATAGAATCCTCTTTGATAACGAGAAGAAGACAATTAATATAACCTGAGTATTCTTAG	0.325	8	1
NC_017287_1	141353	141473	TGCAGACTCCTTTAGGTATAGGCGATAATTGTGAGATTTATAAAACAATTATTGATGAGAACTGTAGGATCGGCAACGGAGTGAAATTGACGAATATTAAAGGATATAAAGATTATGATT	0.325	8	1
NC_017287_1	1156793	1156913	GAGACTCCTCTAAAATTTCGTAAATATCATCATGAACATGAACTCTACGAGTGACAATCGGCGAAATTTTCATAAAAACAAAATGTTAAGTTCTCTTTCTCATCTAAAACAGTTTTCCTC	0.325	8	1
NC_017287_1	1147913	1148033	AAAACTTGTTAAAATCTGGGCAAAAAATCGTTATTTTTACGGATGTTCAGAATACCCTGAGTGTGATTTTAAAACTTCTGAAGAAGAACTTGCTTTCAACAAAGACGATTATGCTGTTGA	0.325	8	1
NC_017287_1	879273	879393	CTTAACTTATCTGCAAAACAACGGAAAAGACCTTTCTTTCCTAGATAACGAACCTTTAGGTCAAAAAGATCTTTTGAAGAGTTAACTTGATTTAGTTCTGCACAAAATTGTTGCTTTGTA	0.325	8	1
NC_017287_1	765833	765953	TGCCATTAAGGTGAGAATCTCTTCGAGTATTCTTAAGAAACTAGTAAAACTATGCCCATAGATATTACTTACTATACAACGCCCTTATTAGAGATTGTTCTGATTTGGGTAATGTTAAAT	0.325	8	1
NC_017287_1	1059073	1059193	AATCGATGCCAACATTACCAGAAAAAAAGTTAAAAACTTTATCAAAACGACCTAGAGTCTTGTTGTACAAGCGATTAGACAGATTTTTAATTTTAAATAAGCTTCGATGTGGGCTCATAG	0.325	8	1
NC_017287_1	1076633	1076753	ACAAGCTCTTCAGACTACAGGGAATCTTTCTGGATCTGAAATTAACGAAACGATACTGGGAGAAATTTTTAGCAGGTTTTGTATTGGGAAATAGAGATTGCATTAAAAATTTTATTCTTT	0.325	8	1
NC_017287_1	727273	727393	GGATAAATCTCAGAATTTTCCGGTTAGAATAACGGAAATCTAACTCTGAAAATACAGTTGAATGACTCTTAACTACATAGCCATTTAAGATAAACTACAGTAGGGAATACTACGGAATTA	0.325	8	1
NC_017287_1	75873	75993	TGCGATTAATTTAAATATTATTAAAGACATTATCATGTCGTGGTTTATCACTCTTCCAGCAGGAGCAGTTCTCTCTATTCTATTTTTCTTTGCTTTAAGAGCGCTCTTCCAGTAAAAATA	0.325	8	1
NC_017287_1	609553	609673	TAAAAATGTTTAGGATAACAAAAAAAGAATAAAAGTAACTATGGAGAAAAGTGCTTATTTTCGCACAGACAGGTTCTAGAGGCATAAACTACAAGACATTTACGGAGGATACATCCTAGA	0.325	8	1
NC_017287_1	653433	653553	AAAAACAAGAGTGAAAGCATTGTAGTTGGGGAGGATACTAGCACTTATCTACAATAATCTCAATGGATTATTGAAAAATTGAGTAAAAATTCACTCATAAGAAACGATGGATCCCAAACT	0.325	8	1
NC_017287_1	389353	389473	TACGTTTTAACGAGAACTTATTTCTTTAAGCAACTTTTCATTGCCCCTACTATAGATGTTCCTAAACCTATAAAAGCTTTAGCTAGACCCACAATTAAAAGAATGGGAATAAGCAGAATA	0.325	8	1
NC_017287_1	723993	724113	AGGATTTAACCTTTATATTTAACGGATAAGTCTCTAAACCTAAATCCAGATAACACAATCACTGTTCCCTATAGATATGAGATAAAGAGTGTGTTGCTCATACTTTATCTACTATGGCTA	0.325	8	1
NC_017287_1	71073	71193	AACTTCTGTGATACTATTTTTACTTAAAATACGTTGGGATAAATAGCATCTCTATGCCACTGAAAATGTTTCAGAGATAATAGGAAAATAGCGAAGGTAATTTGTGAGCGGAGTTATCAA	0.325	8	1
NC_017287_1	1165993	1166113	TTAATTATCTGCATTAAAGGAGATAGACGTTCTTGAGGAACAATAAAAAGATGTTCTACAAGCATCGAAAATAATTCTTCTTGAGGAATAAATTTTTCGTAGGATCTTTGATCCACAGCG	0.325	8	1
NC_017287_1	1167113	1167233	CATGCTTACGGATAAAATTATATTATTTGTTACCGAAGACAGTAGTATATCTTTACAACTAAAAGAGTTTGCTCAGAATGTAGAGTATAACATTGTTGTCTCTTCTACGCTTACTGACAC	0.325	8	1
NC_017287_1	822593	822713	CACTCCTTTTCATAAAAATAGAATTCAAGAAAAAGCTAGAGTAAACCAATCTAGCTATATGGAAGAATATAATAAGGAGACTGAAGAAATACCTTTACGTCGTCATTGCGAATCTGAAGA	0.325	8	1
NC_017287_1	1103593	1103713	AATATGAATAAAAAAGTTAGAAAAACAAAAAAAACTACGACTACAGCTAAAAAGACATCTACAAAACACACGAACACCTCTCCAGCCTTAGTTTCTAAGGGAACAGACAAACAAGAACAA	0.325	8	1
NC_017287_1	521193	521313	CGTTGTTTTGACAATGACGATATTACTCATGTATCGGGAAAGATAGATCCCAGTGATGACATTTCCGTGATAAATTTAGAATTGATCTTTTCTGATTTTTCTTCTGCAACAAGTATTTAT	0.325	8	1
NC_017287_1	137393	137513	AATGATGCACGCCGATATTATTATAGAAAATAACGGCACTAAAGAAGAGTTACGTCATAAAGTTGAAGAATATTTTTACGCTTTAAAGGGAGCATTATGAAAGAAGAACGTTCTTCAGAA	0.325	8	1
NC_017288_1	4956	5076	TCTCTAAGTGAAGAGAACTTTTAATTATCTGATTTTCTGATTTCACCATGCTTCTTTTTGAATTGTAAATTTCCCTGTGCACGAATTAAATCTTAGCGTTGTTGAAAACACAGAACCATG	0.325	8	1
NC_017287_1	259833	259953	GATTCGATTTCTAACATCCCTGAATTGAGGAAAGTTTTTCCGAGAATGAGTTTATATGGAATCCCAATAAGATCGCTATCTTTTAATTTAAACCCAAGTCTTTCATTACGATCATCTAAT	0.325	8	1
NC_017287_1	445633	445753	GAGATTATAGCTTTAAAAAAAGTAGCTTCAGGCTTGTTGCTTGAATAAAGGACGCTTCTTGTAATTTCAATAGGTAGACCTAAGAGATAAAAGATAAACGCGCATGATAAAAATATTCCA	0.325	8	1
NC_017287_1	973513	973633	CTAAATGTAAGCTGTCAGTTTTTCTTCTACAATACTGTCTGATAAAATTACGGTATCTTGATCGGTATCTTCGCTTTGCTGATAAATTTCTTTAAGAATTAAAGGCAGTTGACTCACTTT	0.325	8	1
NC_017287_1	1045193	1045313	CTATTGGCTAATAGATAAGGTAAATGGGAAAATTATTGATGCTAAATTTCAATATTTTGGCCATCCCTTTTTACTTGTCCTTGCCGAAACTACTTGTAATTTAGTTACTGGCAAAACCTA	0.325	8	1
NC_017287_1	598473	598593	AATTAAACAGCAAATTGAAGCTATCTTAAGTCAAGCCGGTATACAGGAATATTGGGAAGTATCTTCTCTCTATGATTATCAATATTTCAAGCCTATTTTAGATCAACTACGTAGTGATCA	0.325	8	1
NC_017287_1	780513	780633	ACCTAAAATATTGACTAGTAAAACAGCTAACAATTTCTGTTTTGTTAGTCGATCTTCCTTGCTTCCCTGCTTACCGTATAAAGTTGGCTTGATAATCTCTATATATGTGGAACAAAAATT	0.325	8	1
NC_017287_1	753353	753473	TTAACTGTGGTGTTAATTTTAGTTCTTTCTTCATCCCGAAAAATCCTAAATACAATCCTTTGCCTAACCGTTATGCATTTTATAACCAGGGGAATCTTTATATTATGGACTCTCCTATTT	0.325	8	1
NC_017287_1	996873	996993	GAGGTTCTACCGCAATAACATTACCATTGTATAAAACTAATGTATAGATAGTGTCTTCTAATAACCACTGACGAATATTTTCTATTTTATCCCAGAAGATGACTTCTTGCTCGAATGTTT	0.325	8	1
NC_017287_1	767393	767513	ATCCTCAAGCAGATTTTTTACGTCTATTATTTTTAAAACAGGAATTTATTCCTCTAAATCTTAATCTCCCTGTTTTGCTTTTCTTCCCTGTGAAGTACAGCAACACTTTCAATCCTTTAG	0.325	8	1
NC_017287_1	217593	217713	TAATTTGTTATACATAAGAATATCATATTGCATTAATGCACCTTCAAACACGAAACCTAAAGGTATAGAAAGATTTCTATAAGCGAAGGAGTCGAATGTTCTAGGATCATAGTCAAGCTC	0.325	8	1
NC_017287_1	1102633	1102753	AGTAGTTGGATAAGGGGTCGTGTAGCCATAGAAAATTCTAATAAAGGATCTTGCGAAAGCAAAAAGTAAAATACCCAAAAACTAATGTCAAGACACGTAATTTTTATAATCCGTAAAAGA	0.325	8	1
NC_017287_1	455593	455713	GCATAGGATTGGTGTAAATTTCTTAGAAGACAGAAATTCTTATCCTTTGTGAGACTAAAGGAAATACGGTAATATATGACACATCAAGTATCTGTCTTACACCAAGATAAAAAGTTCGAT	0.325	8	1
NC_017287_1	381553	381673	GGTAAGAAAATATTTTATTTTTGTTGGAAAGATATAGAAAAAGAAAAACAACAATGAAGCACATAGGGAGAAATGCCACCCAGAAATGGCAAAAATATGAGCCAACCCCTTCTTTTTGAA	0.325	8	1
NC_017287_1	89593	89713	ATGAGATTTATTAAATCCATAAGAAGCAAACTTTTCCATTTTATCAAAAATAGTCGTTGCTAGATCAGCATCAATACCATTTTTGCATGCTCGTTCACAAAATCTTGTTCGCTCTTTGAG	0.325	8	1
NC_017287_1	740793	740913	TATGATTTTAAAACACGGTCTTTTCGTAAGAACTACGAAAACCCTATAGATTGCGATCTCATCATTGTCGATGAATCTGGAATGATGGATACCTATCTTTTATATCATTTCTTAAAAGCT	0.325	8	1
NC_017287_1	454793	454913	AATGAATTCGGAGGAATGATACAAACATCATCAGTAATCGAAATAAATGTGTCTTCTGTAAAACGTTTAGGGTCAACTAAAGAATTGTAAACGTTAGTGAAAACTTTAAATTCTCGGGAC	0.325	8	1
NC_017287_1	1128473	1128593	CTTGGCATCAGGAAATGAGTGATCATACATCTCCTCATGAAATATCTTCAAAAGAATCGGTTTCCGCAGAATTTTTTCTTAGAAATTAAAGACAAAAAAAGGGTGTATTTGAATCAATAC	0.325	8	1
NC_017287_1	161033	161153	TCAAACATAAGAGTAATCTTTTCTGAAAATTCCAAATGAAAATTTGACAGATTGAGTAGATCTTGAAATCTCTTTGCGTGTACGAGTGCGTGAAGGATTTTCTCTTCTTCACTTTCTATA	0.325	8	1
NC_017287_1	654953	655073	TTAAAAAAAATTTTATATATTGTGTTCAACCGAAACTCATGAACCAATTAGGGATTCGGCATGTCAAATCCAGTACCTACAAACAACAAAATACTTTCCTCATTCCCTTCAACTATAAGC	0.325	8	1
NC_017287_1	934113	934233	AGATAGATAAAGCAACAAAAAGAAAAATCTGGCTTTCAAGCGGTGGTTATCTATTTTTCGATAAAACAGAAGCCATGCATACAATTGATGTAAATTCAGGTAGAAGCACACAATTAGAAA	0.325	8	1
NC_017287_1	751993	752113	TAATTAAGGGTTTCACTAGGCATCTTCATGAAAGATCGGTTTTCTTTAAATAAAAGTCGTCAGATACTTCACTCAACATATAAATTACTCAAAAGTAAAAAACTTGCTCAAGATCCCGAC	0.325	8	1
NC_017287_1	626873	626993	CACTTAAAAGATGGGGTGATTATTCATTGTATTCGCGATATTCATCTAACAGAACATACTTTAAATAAACACGATGCTTCAACAAGTGTAGAAGAACATAATCATCTACAAAACGCTTTC	0.325	8	1
NC_017287_1	1046793	1046913	AAAAAATAAAACAAGGCATAAATATTACAAAGCTGGTAGAGATACTAAAAAAAGAGTCTCCTGAAAAAATCAGGTTAATTCTCTCGTATTTGGATCCCAAAAAAGCCGACGAGATCTTCA	0.325	8	1
NC_017287_1	566993	567113	CAATGCTTGTCATCCAAGAAAGATTGTATTTATCAAAGAATAAAGAAAATGCTTTAACAAGCCCCGAAACCAAACTGATTTCTTCTTTTGGAATAACAATGGCTATAGAAAGAGATCCTA	0.325	8	1
NC_017287_1	42193	42313	CGATGGAATGACAGTCACAAGCATACAACCACACTGTATCTTTTTAGAGAAGGAAGGGTTGAAATATAAAATCGAGTACAATAAATAGCTAATGTTAAGGCTTATTAATTCTATTGCATT	0.325	8	1
NC_017287_1	515073	515193	ACGGAATACTGTATAGGGACGTAGCCAATATTTTTCTTTTTCACAAAAGATCAGAAATTCTTCATCTTTTAAAGCACCGATTTTTACTACGTATTGATAGTAGTCTTGAAGAAATTCCCA	0.325	8	1
NC_017287_1	706233	706353	ATTGTTGCTTTTGCAAAGCAAAAGACCCTTGGTTAATAAAAGTTAGGCCTATAAGCTCTTTTTCAGAACGTATTCTTAATTCATCAACGTTTAAACAATCACAATAATGCTCTGTAGGAA	0.325	8	1
NC_017287_1	941393	941513	TTTAGTTTTAAAGGTACACTTTTCTTTCCAAGATTTTTAATCGCATAATGAGCGTGAGGGAAATTCTTACGTGTAAGAACAATATTTTTCTTAGCTGCCTCGGCAATAATATCACTTACT	0.325	8	1
NC_017287_1	608313	608433	CTTCATCTGGTTGTATACGAATAATGAGGAGATCATTTTCTATAGGACAAATACGACAAGATTCGGGTTCAAATAAAGTCGCATAGGACTTTTTAAAAATAATAGAAATATCTGTAGAGC	0.325	8	1
NC_017287_1	96633	96753	CAGATTTACAAAATAAAATATTTTCTATTTTAGAGTTATCACCAGAGAGTATAAAAGAAAAATTCGGCTTCTTTATCGATGCTCTGAGTTTTGGGACGCCTCCACATTTAGGAATTGCTT	0.325	8	1
NC_017287_1	101473	101593	ATTTTGATCCCGATTTGCTCTTTTCTATACGACACGAGATCAAACATCGACAAAAAGGTATAGGTTTTACGCAAGTCAATAACCCATTTATTGGATTGTAAAACACTTTTACTTTGTAAA	0.325	8	1
NC_017287_1	643353	643473	TCTCTTCGTTTGAGAAACCCAGCTCATATTTTAGATACTCTATACGTATCTGATCAGATATAGAGTCGATACCTTTCATATTGCAAAAATTAAAGAAACTATCTTGTAGCATGACAGTTT	0.325	8	1
NC_017287_1	666913	667033	TGCAAATCAGACGCTCTACCAACTAAGCTAAGTCCCCGTCTATTCTTCTCTTATTGTGATCAAAAAAGAAAAAGTTATCTTAATAACTAAGAGATTTAACCTCAACCAAAGAATTAAGAA	0.325	8	1
NC_017287_1	460153	460273	TATGGCAAAGACGCTCCTTGTTCTTAGCTAAGTTGCACAACTTTCTATAAATAAAAAGTTTTGAAGTCATTGCTAACTCCTTCCTTTTAGTTAAATCATTCTGTGATTTTGCATCATAGA	0.325	8	1
NC_017287_1	626833	626953	GAATTTAGATCACCTAATGATAAGTAACCCTATAGGCATTCACTTAAAAGATGGGGTGATTATTCATTGTATTCGCGATATTCATCTAACAGAACATACTTTAAATAAACACGATGCTTC	0.325	8	1
NC_017287_1	356633	356753	TAAAGGCGTTTTTTTAATGAAAAAACAAGAAATTGAAAGTCTAATATGGTATTATTTCTCGTCAGGATTAACAGAAGAGAGGGGAGGATTTCCCTAAATGCTGTTGGTCAGTAAATATTC	0.325	8	1
NC_017287_1	969473	969593	TTGAAAGAGCTAAAAGTTCTTCAAGAGGAGCTAAAGTTCCTAAGAAAGAGTATACCGAACAAACAAAAATGAAAATTCTTCCTGATGAGACTGCTCTATGAGACATTAATAAAGATTCTA	0.325	8	1
NC_017287_1	490433	490553	AATCTAACGACACATCAATTCGAAATAATCTATGTAAACTATCGCCTCAATTAAAGAAGGCTTTGGAAGATTTTGGCGTTGACAATTTCAATACTGAAATTAACGGACAATATCTTCCAA	0.325	8	1
NC_017287_1	896593	896713	AATAGACATTGTAAAGGACAGTGATTCACATGCCGCTTCGGATATAATCACGAAAAGCGGATTATATTGTAGCAAGATATTACTACAAAGAATTTTTATCTTAAGAACTTTCTGAAAGAG	0.325	8	1
NC_017287_1	1078513	1078633	TCATCTCATCAAAAAGAATGACGTACTCTAATGCAGTAATTTTCACTCTGATACCCTCATACCTAATTTCTATTTTAAACTTCGAAAATATCAGTCTCCTTCTATTACCTTTACTACAGC	0.325	8	1
NC_017287_1	932673	932793	TGAGACACATCCATTAAACTCACAGAATATAAAAAACTTTTGTCACAAACACAACAACGCAACCCTAAGTCCGTAGCTATGTTTAAAGATAAAATCCATTGTTCGTTATCTATCTTTTCT	0.325	8	1
NC_017287_1	11313	11433	CATTGCTATAGCAATGTAAGCCTTTAAGTAATTTTTCATGTCAGAAGAGTTCTCTAAAATAGATTTTGTTTTCCTTACAGTTTTTCTTGTCTTAGCTGTAGGGTCAATGGAACAGAGATA	0.325	8	1
NC_017287_1	45593	45713	TGATGCAGTTTTACAAAGAAAAGCTTATATTAAAGTTGTTGCCGTACAGCTTGCTGAAGAAGAAGAAAAAGTAAATAAGCAAAAAGAAAACGTTTTAGCAGCATCTAAAGAGCTGGAAAA	0.325	8	1
NC_017287_1	282113	282233	TTTTATACACTTTTATAATTTGATCTTTTCTATTCCTTTTGTTATTTTCTTTCTAATTATTTTAAGGTGCCGGATATGTTTGGATCATCTCCCTGTTGCCCTGGTTTCAAGGATAACCCG	0.325	8	1
NC_017287_1	941993	942113	AACCTGCGGAAACAAAAGGGCATTTCTTATTAAAACGCTTCCTTCTGTGTTCATTATTATGAACAGGCTTATTCATATTTTCTCCTTAAACAATTATTCTGGTAATGATGCGAATTCTAA	0.325	8	1
NC_017287_1	628233	628353	ATTTTACCTAGATTCTCGTGAATCTTATACCTTCTATTTTCTAGGACGCCGAGATAAAATTGACACTCATAGTTTAGACCTTTACAACCTAATTCAATTAGGAAGAAATTTTATTGCTGG	0.325	8	1
NC_017287_1	552993	553113	AAGGAATAACACCACATTTTAGATAGTATTTTTCACTACGCTTTCCTGGGTTATTAATGAAGGGATCGAGTAGAGCAAATAAATAATCTTCGCAATTTTTTTCTAGAGATTCAAGTGCTT	0.325	8	1
NC_017287_1	425513	425633	ATACGGGTGTTATTTTTGTTCTTTGTCGAATGAAAATAAGAGTGCTTATAGATATATTAGGAACAATTTTGCATATAGAAGTGGTCTAGCTTTTGAAGAAGGACCTCAGGCTAAAAAATG	0.325	8	1
NC_017287_1	574433	574553	GTCATGTTGTTATTTATAAAAGACGGCCAAAAGAACTCGTAAAGCCGTATTGACTTTTTTCATGTTGCTGGATATAAGGCATTCTTTTAATGCAACGTATGATCAAACATTTATGTTGTA	0.325	8	1
NC_017287_1	410033	410153	AATAGATAACGCAAAGAAGTCTATAAAAATTGCGAATATGTACTTCATTCCTAACGACAAAATTCTTGAGAGTTTGAGATCAGCGTCTTTGAGTCGTAAAGTACATACAGAAGTTATTAC	0.325	8	1
NC_017287_1	672553	672673	ATATTTAGTGGACCTTTCCAATTAATCACTTACAATCCTGGACATTGCCTTTTACTAGAAAAAAATCCTCACTACTATGATAAAGACAAGGTCCTTATCTCCTGTGTTAACTTATTAGTT	0.325	8	1
NC_017287_1	833553	833673	GATCTGTAAAAACTATAGAAAATGCTATGCAGATCCTCATCTCAAAAGTCCAAGAAAAACAGAAAACACTATTTGTTTATACTGAGCGTAAACATTCCTCAAAATCTATCACTCTACAAC	0.325	8	1
NC_017287_1	160433	160553	TATTTGTATTTTCGTTTATAACCTCATTCAGTCTTCCGGTTTATTCTGAGCATTATATCTCCGAAGATGAAAAATTTCATATAGATCGGTTCAATTTTTCTGGAGAGTTTCCAGATATGG	0.325	8	1
NC_017287_1	125633	125753	CTTCAGCAAAGTCGAAATAGTGAATTCTGCTGCTTAGTCAGAAATAATTTTACAGTAAGATTGTGGATTTCCTGTGTGGTTTTTCTAAGATTTCTTTCAGTTCATTTTCTGAAAGAGTTT	0.325	8	1
NC_017287_1	198033	198153	AAGAAGATTTTGAAAATAAAATCTTCGAGTTTTAAGACTTTTCGCTTAACAAGCACTCACTGCTTAGATTTTACACAACAGAACTATATGTTTTGTGGGTAAGATGCGTGAAAAATTGCC	0.325	8	1
NC_017287_1	882553	882673	AGCTACTAAGGTAAGTGCTTTTTGAATGCTCATGATAGTTGTTTTTTCTAAAGTAGTAATACTCTTATCGCCATTAGGAAGGTAACCTAAATTATAATGAAATAGTTTAGCTCCTGACTC	0.325	8	1
NC_017287_1	27473	27593	AAGAAGAGTACAGCATTTTCTTAGAACTACAACAAGAATTAGAAAGTTTACAAACTTCAGTACAAACCTATGATCAAGACAAATTTGATCGTATTGATCAAGTTGGAGACCAATTAGCAG	0.325	8	1
NC_017287_1	743073	743193	TATAACTGAAGAGAGATTTGATTTTCGATCAGACCTTTGGATTTCAATTCTTTATAAAAATCTTGGACCAGATCTTTATGAAAAGGGTTTGTAGTACGCGAGAAGAAATCTATCGAAATC	0.325	8	1
NC_017287_1	240033	240153	GTAAAATAAAAGCTTAAACTCCGAATGATTTAATTGTAAAAATAGTTTTTTGTCATCAGCTTTCGGTAAGGCTGTCCTTTTGAAGAAGTTCCCCAGGATGGTTGTAAATTTCCCTAAATT	0.325	8	1
NC_017287_1	888273	888393	AGACGTTTCTTCTAGAAAACCCAATATGTAGTGAAACATTATGCACTTGTATACCATATATAGGAATAGACAACGTTTCGTGCAATTGAAAAGTACGATCATTCTCTGGAAAAAAATATC	0.325	8	1
NC_017287_1	849553	849673	CAAAGGAAAAGAAATGCTGATAACCATATTTCCTGGTTTAAGCTCTTTCAAAGCCTTTAAAACACTTTTTAATACCTTTAAAGAATACGAAGAACCATAGAAGTAAACACAAGAGGCTTG	0.325	8	1
NC_017287_1	679833	679953	ATACAGATACTTTGCAGACAACATATGACTAACTTAATTACCATAAAAAACCTATCCATTTCCATTAGGAAGCAGGTCATTCTCAATGACATTAACCTAGAACTCAAAAAAGGAGAATGT	0.325	8	1
NC_017287_1	743033	743153	TACGTAACGATCAGCAAGAAAACGGTTTTCTTCTTCAGAATATAACTGAAGAGAGATTTGATTTTCGATCAGACCTTTGGATTTCAATTCTTTATAAAAATCTTGGACCAGATCTTTATG	0.325	8	1
NC_017287_1	351073	351193	TCTCAATTTTCTTTTCAGTATTTTCCTTAGAAGCAAGTATTATCAAAGTGTCTGATATACAAGCTGTGAATAAATACGCAAGAAAAGGTTCGTTAGTTTTATTAGGCTTGGACGAAACTC	0.325	8	1
NC_017287_1	520033	520153	GGGACGCGGTTTTTCAATGTGACATACAAAATCAAAGCAGCGCCGAAAATTTTCAAAATAGACTTTAATAACTCAATTAACGTCTTTACTTTGAATTTTTGTTTCAGGTTTTCAATAGGA	0.325	8	1
NC_017287_1	515033	515153	AGTTATTTATTGGAGCTCCTTTGAGATAGGATTTTATAGAACGGAATACTGTATAGGGACGTAGCCAATATTTTTCTTTTTCACAAAAGATCAGAAATTCTTCATCTTTTAAAGCACCGA	0.325	8	1
NC_017287_1	478473	478593	GTGTTATTTATATTATTTATTGTCTATTGAAAATGAGTGATTTACAATATTGAGTATTTCACAATGGAAGTCCTAATCCCGGGGAACTCACAATAACAACGTTCATAATGGTGTCAGGCT	0.325	8	1
NC_017287_1	623713	623833	GGGGAATCTTTTATCAAAGCTTCGTTAAAATCTGCTGATTCCGAAGTGATTGTTGAAAGAAATTTTAAAATTGGCCAAGAAATAAAAGAAGCCCAGTTTGAATCCAGAAATCTTGAATAT	0.325	8	1
NC_017287_1	344193	344313	AACTCCTACAAGAAACTATCCTCTCAGCAATGTTTTTTAAGAAGGAGGGGTCGTCCTTTTTTGAAAACGAGTATTAGCTATTTTGACCTATCTTAATGAAAATTAGACTATACTTTCATA	0.325	8	1
NC_017287_1	566793	566913	TAGACACAGGAATATCAAAGTAAACACAGTGACTACAATAGCTTGAAATAACATAAGGTTTGTAGGGACATTCTTTGAGTTTACTTTTTTAAACATTCTAGGAAGGCAGTCATTTTGTGT	0.325	8	1
NC_017287_1	958633	958753	GTAAAATAATTACTTGAATTACGCGAGTTTCTATATCACGGCTAAATACAGTCTCTGGAAACTCAATTTCTTTCACATCTAATTTTAAATTCTGCTTATCCATATTCCTCCTATGTGCCT	0.325	8	1
NC_017287_1	588593	588713	TATCCTTTTTTATCGTCATGGTAAGTTTATTAATTTCATAATAGATGGATACGAATGAAACGTTATATCGTAGGCATTTCAGGAGCTTCAGGAATAGTATTAGCCGTCAAACTCATACAA	0.325	8	1
NC_017287_1	296713	296833	TTAGAGTATTTTGTAATTCTAGGATATCAGAGAATATTTCTGGATCGAGAAGTTGTTCATATCTGAGAAATTGGGCAGGTAAAGAATCTATTTCTTTTAGATACGCTTCTGAGAATAGTG	0.325	8	1
NC_017287_1	467713	467833	GTGTTAAAATCCCAGTGGATAACACTTTTATTGTTTGTTTATCAGAATCTTCAATTTTTAAGTACTTATCTGATATTGGTGTGCTGCTTACATTATCAGCTTTTGTTTGTCCTGTAGCTC	0.325	8	1
NC_017287_1	17553	17673	TTTGTGAGTTCCTATCTCATAGAACATAAAAGAAAGTTTCTTTCTTCCAAAAAGAGAGGCGTCAACTATCTTTTATAGTTGGCGCTTTTGATTTTTTATTTCTGAAAGCTTTTCAACTGC	0.325	8	1
NC_017287_1	501473	501593	TATCTTCCTTTACCTGGAGTTCTATTTCCTCTGGAACTTGTTCTATAGCTGTGCTTTTGCTTCCATATTTTAGAAATTCTCTCATTAGGAAAATAGATTTCTTATTTGTGATGATATAGG	0.325	8	1
NC_017287_1	598633	598753	GCTTGTTCCAATGTTGTAACTATGTCTATCCTCTTAGTAAATAATAAGAAGAAAGAAATAGGAATTCTTAAAGCTATGGGGACTTCTTCTCGTAGCTTAAAGGCTATTTTTGGTTTTTGT	0.325	8	1
NC_017287_1	847113	847233	TAAAAAATCCCAAAAAAATAAAAAAACGCGAGCAGCTTCTGTTGTTCCTATTATTAATCCTCCTTCTATTGGTATATTTACCTTAAGTTACCTACTCACAAAACAAGGGATACTCTCTGA	0.325	8	1
NC_017287_1	906873	906993	ATACGCAGTTTAGTTTATCCTAAATTAGATAAAATACTTGATGCTTGGATAAGGCATTACCAAGCATTACAATTTAAAAAGGAACTTCCCTCTTGAGTTTAAACTAGCCATGTTTCCTCT	0.325	8	1
NC_017287_1	363233	363353	ATTATCATGCATGAAAATGACCATCTCAATGGAGTTTTATACATTGATAAGATGGAAGAGCCTAAGGATTATAAGAAGTTCAAGTCTACCTTAGAGAAAATTCGCCGTCGTTATAATAAT	0.325	8	1
NC_017287_1	801673	801793	TGACATCCCATTTTTCTTCTAATAATTTTTTTAAAGCGGACAGTTCTAATACTGTTAAACTGCTTAATGTCTCTACTAAAGTTTCCAAACTTTGTGTCGTCACTTTTGTCACCCTTACTT	0.325	8	1
NC_017287_1	1103953	1104073	ACAGTAAACAAACATATCTCTGATAGACGTTAGCTTTACAATAAATTTAGATAACATAGGGTAATTAGAAGATGTCTCTTTCTACCTCAGGTCCAGATAGTTCCAATCAGAAAAATATCC	0.325	8	1
NC_017287_1	23673	23793	TTTCCTCAAAAGCCTGTTCTGTATTGTTCAGAGCAGGTTTTTTTATGCTTAGATGAGGTCAGGTAAAAGTCTTTTAATTTGATTATGAGAAGATAGGAAGATATCAAAAAGAATGTATGG	0.325	8	1
NC_017288_1	2356	2476	GCAAATGATTAACTGATAAACTGATATCTTTATCCAACCCCCTAAAATCTTCTACAAGAACAGATGAGGGAATGATATCAAGGTTTTCTATTTTCGTTTTATGTATGGCTCTTCTAATCT	0.325	8	1
NC_017287_1	1113273	1113393	AATGTGGTTGCTAATGTCAATCGCCCTACACTAGTATTAGCACATAATAAAACATTAGCTGCACAGTTGTATCAAGAATTCAAAGAATTCTTCCCTAATAATGCTGTTGAATATTTTATC	0.325	8	1
NC_017287_1	284953	285073	AAGTTACATTAAAATTTTCTTATAAGGATTATGGCAAGTTTACAGAGCTGTATGATGCAGGTTTGGTCTTATCGCATCGTCGTAAAGATGATATTTTAATTGTAGAAGCTTATTTACCCC	0.325	8	1
NC_017287_1	340993	341113	GAAAAAACTCATGGTTTTTCTTATGCTATTGGGTATCTAAGGGAACGGAGGCTCTTTTGAAGTTAAAAACTTCAAAAGAGCTCTTTTATTTTGTCTGAAAAGAGATCCAAAAAACTTAGT	0.325	8	1
NC_017287_1	766233	766353	AGAGACAAATTGGCGCTCTTGTTGTTCTTGAAAATAAAGATTCTTTCGATGAATTCTTAAGCTTTTCTTCCGTAAAAATTAATGCAGACTTTTCAGAAGAGCTTCTAGAAACAATTTTCG	0.325	8	1
NC_017287_1	845193	845313	ATCAAGAAGAGAATAATCAAGAAAAACAGAGAGAAAAACACTACAAGTCGCAGTTTAACGTCGACAAAAGTAAAAAGATATCTTCTCAATTATCTATAGAGCAACTCCGGTATTTTGAAG	0.325	8	1
NC_017287_1	827673	827793	GAAACTCATAGAGAAAACGTGTAGAGTTTAGTCTTCTAGAATGAATAATATTTTCTTGGACGAGAAATTAGTGTTCAGGCAAGCTTTTTGGAAAGCAAAAATAAGTTAGCCAAAATGCTT	0.325	8	1
NC_017287_1	751673	751793	CTATATCTCCATATTCCTACAGCATTCCCAAGATATAAAATCCTTTCCAAAACCCTGTCTGGATGCCTTCTATAGATTCAACTTTGAAAATCGAGAAATTCTTAAACTTATCTAGAAAAT	0.325	8	1
NC_017287_1	350633	350753	AATGCCAAAGAACATAGTATTTTTAACTGATAATCCTGAAGAAATCAAAACTTTAGGACGAGAATGTATAGATTTGGGGATCAAATTTTTTGGCTTAGTGTATTATCCTGCTGCAGAAAG	0.325	8	1
NC_017287_1	525553	525673	CCAAATTCTAATCCAATAAATTGTACTGTTGTTTCATTGTCTAATACGTCATTTACAACGTAAGTCATACCATGAATAAACATTTTCTGGATCAGCTCAGAAGCCTTAAGCTTCATTTCT	0.325	8	1
NC_017287_1	803433	803553	GGCTTTACCACCAGGAATTTGTAGTTTAATTAACTTAATCACCTTTTTATTCGACATACTAAACCTTACTCTATCTTGACGTCCCTCTATGAATAAAGAGGAAGAAACGAAAAACTAAAA	0.325	8	1
NC_017287_1	592713	592833	AAAACCATTAAAAAAGTTCAATCTAAAGAAGATCGTTTGATTTCTGAACAATTGAAGAAACATAACTTCCAAGTTATGGATACAAGCTTGTCTGTAGATCCTTCCGGTAGAGGAGAAAAT	0.325	8	1
NC_017287_1	877233	877353	ATCTCTCAAGAAATAGAGAAAATCATTGAAGTATTGAAGGTTATCTTTCTTAGGATTATTAGAAACCACGGTGGTTTGATATCTAGATAAGAATAGCCCCATGACAGCATTGTGTATTTT	0.325	8	1
NC_017287_1	458993	459113	ACGTGACTTAGAAGAATTATTCCAAGTAAATGAGCGCACATGCATTTCATAAATGATTGATTCTTCTTTAGGTAAATTGAGACTACGATCTCCTTCCCAAGAAAACTCTTCATTTTTTAA	0.325	8	1
NC_017287_1	1117353	1117473	ATTTCTTGAGGATATCCTTGTAAATACCCAAGCATACTTTAATGTAAAAACGGCTCTTTTATCTAAAGAAGGGATCATTTTAAAAGCATCTGATCCCGATTTAAACTTACGTGCTATCTA	0.325	8	1
NC_017287_1	373913	374033	TTTTTTCAACCGGTTCATGAATTTCTCTAAGTCAATAGCCCGATCTTCTTTTTCTAATCCCAGCTCTTTTTTGATCGTTTTTAACTGTTCTTTTAAGAAGAATTCTTTCTGGCTTTTTGT	0.325	8	1
NC_017287_1	686193	686313	TTAGGATTAACACGTGGTTTATATAAAGATCTCGATATCTCTGTAATTTATGACTATTACAATGTCGGAGGTTTTGACATGCTCTCTTCCAGTAAAGAGAAAATCAAAACCAAAGAACAA	0.325	8	1
NC_017287_1	90993	91113	CGTAACGCTCTTCTTCAGTATAGTTTGGCTTATCTTTTAAAAAATCAGGAACATAAATAGGGTAGTGTTTGCTTGAAAGATTTAATTCTAGGTTGCACTTATCAGCAACTTCTAAAGTAT	0.325	8	1
NC_017287_1	7433	7553	TTTCTGATGCTTACATTCTAGAAAAAGATAAATATGAAAAAATCTATCAGCTAGACGAGCTCAACATATCTATACAATGCGGTGATGAAAATACCTTACTTTTGCGAGGTACATTATCAG	0.325	8	1
NC_017287_1	951433	951553	TTTGTAAAAATTTTATTACAAAATGTGAACGAAAGCTCTAAATAACCTCGTTTTTGGATATTAAAGTTTCTAGCTCGACTGCCTGCTGATTTTGCCACTCTTGAAGTAAAATAGAAGCAC	0.325	8	1
NC_017287_1	629713	629833	TCCTTCTTGGTAGAATCTATCTCGTCTACTTGCAATATCTGCATCCGAAACATCATTTTGGCTGTACATATGTAAATGTCTTAATAAAGAGTAGGAAATTGACATCTGATAAAATGTTTT	0.325	8	1
NC_017287_1	147513	147633	GCATTATTCTTGTTTTTTCATAGAATCTCTAGAAACCTTTATGCCAGTGTCGATTTTCCCCATATTTTTAGTTTTTCTAGATATGGTGAGGGGATATTTTTTTCTGGCATATACAACAAG	0.325	8	1
NC_017287_1	1024073	1024193	GTGAACTCTTTCCTCTTTCGCTTATCGCGGTGAAGAAGAAATCAATATCTTATATAAACGGCATTTATTTATGCAACATATTTTGGTGTTCTTTTTTTCTCACCGCGATTTTTCTTAATT	0.325	8	1
NC_017287_1	196433	196553	GCAGAGTTTGTTTTTTTTCGTCTCTAATTTTATTGAGACAACCTAGAAAAGGATTTCACTTGAAGAAATAACTAGGTTCAAGGTATCAAGTCTCTTTCGTCTTAGGATTAAATGAGAATG	0.325	8	1
NC_017287_1	1149633	1149753	AGAGGCGCGTAAACTACAGGAGATTTTAATAAAATATTTCCTATACGTATTGAAGAAGCCATGGAGACTGAAAAATATTAAGAATAACAAACCTTAGGGTTCGTAACACAATAAAAGGAA	0.325	8	1
NC_017287_1	580233	580353	AAAAAAAATTCTTCCAAATCTTACCTGCCTTTTAGATATTCCTGCGGACGAAGGACTAAAAAGAAAACAACAACAAAAGTCCTTTGATAAGTTTGAAAATAAGTCTTTGGCATATCACAC	0.325	8	1
NC_017287_1	1118633	1118753	CTGTGAAAACTTTCGTAGGGAATTGCCATCAACACGATGATATTACCTTACTGATCCTTAAAATATCTGACTTATGAAACAAACTTTTACCAAACGCATTTTGTTGTTTCTTTTTTTGGT	0.325	8	1
NC_017287_1	561073	561193	ATTCTAAGCTTTTTGTCTCAGAAAACCTTCAACAGTAGTATAACTTAGGGTTGTATTCGCTAGGAATAGAAACTCAATCTTTTATGGTATCCTCTAAGTTGTATGAAGAAGAGAATATGA	0.325	8	1
NC_017287_1	4113	4233	ATCTAATAAGTTAGACAGTAAATATATAGCTTCGCTTTCTGAAGAAGGGATTATCTCCATAGTCAATGCCATTTCTATAGCAGCCTTACAGAAAGCTTTCTTAATGTTAATAAAGAAGCA	0.325	8	1
NC_017287_1	852913	853033	AACCTGAAAAGGAAAAACCTAGTAACAGGGAACAAACCAAGACTGTAATGTGTTTTATTTTCATATTTACCTCTCTTCCAAATAGAGAATATTTATAAGGAGGTGGTATGATAGAGGTAT	0.325	8	1
NC_017287_1	342993	343113	ACAACCCTCTCAGGAAAAGTAGAATCGAAATAAATCTGTAAGCTCTCTTTACAAACTTCACGACAATTCATTTTAACCTTAAAAGTGCGCTTACATTTTAGAATGCGAACATTTTAGATA	0.325	8	1
NC_017288_1	2396	2516	CCTAAAATCTTCTACAAGAACAGATGAGGGAATGATATCAAGGTTTTCTATTTTCGTTTTATGTATGGCTCTTCTAATCTCATTAGAATGTCTTAAAATCTCATTCAGACTGTGATCATC	0.325	8	1
NC_017287_1	1017273	1017393	AGCAGCTACACACTCCATCAATACCAAAAAACACTATACTGAAGGCTAATAAAGAGGCGTTTACATTTGTATCAATAAGAGGAAAAATCCAAAAAATAGATACTGCATCTGAAATTCTAA	0.325	8	1
NC_017287_1	94433	94553	GCTACGATAAGATTTTGCGAGAATACTTCCATGATCATTTAAGTTCTTTATCTTCGTTAAGTAAAGAACGGTTTAATACAAATCTATTGAGGATATTGGATTCTAAAGAGCCAGAAGATC	0.325	8	1
NC_017287_1	211713	211833	TAGAAAGACAGATCGTACATATATTTCTGTTCTTCCAGAATAAGTCTTACCAGACTCTTCAAAAATTAAGTTTGTTTAGGAAGCTCTATTTTTTGCTGATGCATAAAATGGGGCTTTTCT	0.325	8	1
NC_017287_1	9233	9353	TTCATAGTTTTCTGGATAGAGGATAGCCTCTAGCCAAGCTATGGTTAATAGATATGTTTCAGTAAGATGAAATATCGATTTATTTTTAGAAAATGATACAGGAATACTGCAGTGGGTTAT	0.325	8	1
NC_017287_1	569113	569233	AACTAACACTACTACGAATGAACCTATTCATGATGTCTCTTCTGAACTAGTTTCTGTTGTTTCTAGTGATAAGGATACTGCATGTAAAATAAGACAGTCCCAAATTATTGGTTTAATTTC	0.325	8	1
NC_017287_1	386913	387033	GTGGAAATTGTCCCTCTTTAATAAAGATATTCGTCGATTAGATACGAAGATACGATTTTCTAGGTAAAAAGTAGGATCCCATCAATGGGCGTCATTTTTCTTTGTTATATATTAAGCTAT	0.325	8	1
NC_017287_1	832033	832153	AAGACTTCCCCAAAGAAGCTTTAGCAAAAATCCAAAAGAATTATCCTAACATAAAAATTATTCTCTCTTATCATAGCGACACTTCCGAACACATTCCTAATCTCTGTAATGAAATGCTTA	0.325	8	1
NC_017287_1	555073	555193	TCCGCAACCAATAGCATCCCCTAAAAATATGATGGCATTGAATATGCTGAAATGTCTTTTAGCATCTTGAATATTAAAGAATTGGTCTACAAATCCCCAGAAATTTGTATAAGCTAATAT	0.325	8	1
NC_017287_1	619273	619393	GAAGTTGCTCGACTATGTCTTTAATAGTGAGGCCTGAAATGTTATGAGTAGGCTTATACGCTCTCTTATGAAAGAGAATTAAACCTTCATTTTCTAAAATATCTAAACATTGAGATATCT	0.325	8	1
NC_017287_1	452393	452513	CTAAGGCTTTCTGAAATTCATCACGACTTAATGTGGAGTTCAGTTTTTCTTTTTTGATTTTTAACAGGTAATACACTCCTTCAGTGAGACTACCTATAAACTGAATTAAGGGATAAAACA	0.325	8	1
NC_017287_1	337633	337753	ATACAAGGAGTTAAGTTGTGCAAGAAGTTTTTTGTTATAAAAACTAAAAGTGAATATTAGCTTCATCGGAATGAAATACCGGGATTAGGAAAATGACACAACCCTATGTAACTAGAGAAG	0.325	8	1
NC_017287_1	824033	824153	CCATGCCAATCTGTAACCTGTTAGAACAAAGATTAGAAAAACAAAAACATAGAAAGATTCACCGAACATTAAAAACTGTCTCTACTTCTATAGATTTCACGTCTAATGATTATCTTGGCT	0.325	8	1
NC_017287_1	914633	914753	CTTTCAACTATTTGTGGAAAATCCTTAATTAGAATATGAGATTTTAACGTCTTTCTTCAAACTGTCTTAATTGATTTTGAGCAACGCTAAGAGCTAAGTCTTTTGATTGGACTTCCCTTG	0.325	8	1
NC_017287_1	1103513	1103633	AAAACTACCTCTGCTAAATCAAAAACGCCGGCAAAAAAAACTCCGGGGAAAAAAAATTAACCTAGGGTTAGGAGAACTCCAATATGAATAAAAAAGTTAGAAAAACAAAAAAAACTACGA	0.325	8	1
NC_017287_1	400273	400393	AAAGAAGAAATTAAAAGAATCTTCGGAAGAGCAAAAAAATACCGAAGATGTAGCAAGTCAGCCTAAAAAACTCGATAAAATTACATCTTTATTCTCTAATAAGTTCGGCAAGGAGCAAAG	0.325	8	1
NC_017287_1	387353	387473	ACGAGTATTTTTGGAGTAACATTATTCTCTTTTATTTATCTTAGAGTTCTTCATGTTCCTGTCTATAAGGAGGGAGATTTTGCTCAGGTCTCTTTGAACTCTCCTATAGATTTTTCTATT	0.325	8	1
NC_017287_1	1115073	1115193	AAAGAACAACTTCTTTATCTCTCATAGAACATTAAGAAAAACCAAAAGGAAATCTACTTGCTTTTTGTAAAATCAGAACCTAATATTGCCTTAATCTCCCCGCAACCTCATTGTGATCAT	0.325	8	1
NC_017287_1	816913	817033	GCGGTGATATTTTTTCCTTATCCATACAACTTTGTAACTTCTCTATCCAGGGAGATATAGAGAATGTGAGTTGTAGATCATGAATAATTTCATTATGTTTGTTTGCTATGTCCAAAATGA	0.325	8	1
NC_017287_1	901273	901393	GCAATGCTAAAACACCTAAAATGCAAAATACTGCAAAAGCAACGGCTAATCCAAAAACAAAAAACCGGTTACAATAATCGATAACTTTTGTTCCCATCATTAAAGTAGGACAAATCAAAA	0.325	8	1
NC_017287_1	839673	839793	AAATTTCATCCAAGGAAATTTGAATCTTATTTTTTATAAAGGTATCCCAAAGCAATCCAGGAACAATCTCATAATCCCCAGATGGCAGCATACGACATGGAAAACCAAAAATTAAATCTT	0.325	8	1
NC_017287_1	358833	358953	CAAGAAGAGAAAGCTCAGAAAAAGAAAGCTTCTTAAGATCTTCTGGAGAAGAAATTTGACTTAAAATAGAGGAAGTATAAGAAGTCATGGTTGTGTAGTCATAGAAAATGTTTGTAGAAC	0.325	8	1
NC_017287_1	1160233	1160353	TTAGGAAGCAGCTTTAAGAAGTGAGCTTTGTCTTCGACTTCTTTTTCTGAAATAATTTTATCAAAACGTTCTTTTCCATTGATGAGGTATTGCGCAATAGAAATAGCTTCTTTTGAAGAA	0.325	8	1
NC_017287_1	617113	617233	TTAAAAACTGAATGAAGAATAAGCCTATCTTCTTCTTTGGGATTGTATAATAGGGAAAATGTCATATCTCCAGTAGGTCCAATATAGGTAGATAGACATGCTTCTTTTTGCTGAATTCTA	0.325	8	1
NC_017287_1	53553	53673	AAGATCATGGGGAAATAAAAAATGCTCAATGAGAAACTCTTTTTGCCAGGAAGGTGCATCTTTAAGAGGTAAAACTAGAAACTCATCAAAACCTTTAATATGGTTAAAATGTGAAGCTAT	0.325	8	1
NC_017287_1	1155233	1155353	ATTAGAAAAACGTATCTTTGAAGTAACTGCTTCCTCAAAAACTACAGTTGAAGAGAAAAAAGAAGAACCTGTTGTACAACCTGTAGCTTAAATTTTTTCATCCCCTTCTCTTGATTACAT	0.325	8	1
NC_017287_1	1166433	1166553	TAATGCGTGTAAAGCTTTATCAAAATGTCTTTGCTTATAATTTAAAAGAAACTCAAACAAAGGAAGATAATGAGACTTGGGAAACTGCTGATACAAAGTATCAACGAACACCTCCATTTG	0.325	8	1
NC_017287_1	648873	648993	AACACATAAATATAGAAATAAAGTTTTTAATCTCTCTTGAAAGAATAACGGAATGTGTATGGGCACATAGACAAGTTGTCCTCGAGTATTCATCTTGTCAATATAGAGTACGAGAGTTGT	0.325	8	1
NC_017287_1	93793	93913	AATCTCTTGACTCTCACATAGGAAGGGTTTAATTTTGCTCTTTATCCGAATTTTGGATATTCTACTCTTAAAGTTGTTCAATTAAATTAAAGACATACGGTGAAAGTAGCTTTGCCCAAA	0.325	8	1
NC_017287_1	789393	789513	TGATTGCCTTTTCCATAGAATTAATAATGTTTTTGCCTTTCTCTAAATCTACCATGCTATTGCGAATAGCAAATAAATACGCAGTAACCCTTGCCAAAACTGCATTTGCATCAAAATATT	0.325	8	1
NC_017287_1	828593	828713	ACTCTTTTTCCTTCTTAAGAAACTTGGAGCCAATATTACTTTTGAAAACAACACCATGATTATTTTCCCTTCCACATTTTCGGGAGGAAATATTGATATGGATCTTTTTATTGATGCTCT	0.325	8	1
NC_017287_1	182193	182313	ATCCTGAAGATAGATCCTGAGAATATGACTGTAAACTCAGGTTGAGAAATTCTTTTGAAAATGTGAAGTTAATAAATCCAGCACCTGCAATTTCTATAGAAGAGAAACTATTTTTGGAGA	0.325	8	1
NC_017288_1	5276	5396	ACTCAACAGCTAATTTTCTCAGTTGTCTTGAAATTTCAGCTATTTCATTTTGGCGATTCTCTGCTTTTTTCGAAGATCCTATTAACTGCAAATAGTCTATAAACAAAGCATCTATACCTT	0.325	8	1
NC_017287_1	239993	240113	AATTTGTGCCGATGTTGCTGAAATTAACATGCAGGATACTGTAAAATAAAAGCTTAAACTCCGAATGATTTAATTGTAAAAATAGTTTTTTGTCATCAGCTTTCGGTAAGGCTGTCCTTT	0.325	8	1
NC_017287_1	120633	120753	TTAGCTAATTAGACTGTTTTTTTTGTAATACTGACTACTGGGGAATAGCGATGAAGGTTGTAATTAACGGTTTTGGTCGGATAGGAAGATTGGTTTTAAGACAACTTTTGAAAAGAAATT	0.325	8	1
NC_017287_1	1038353	1038473	TTAATAAAGTCTTTAGATGATATTCGTAATAAGACGGTAAATATTGACATCTTAATGACGTCAGCAGCTTTCGGATCTATTTTCATTGGTGGAGCTTTAGAAGGATCTTTACTTCTTGTT	0.325	8	1
NC_017287_1	153193	153313	TCTTGAGGAATATAATAAAATTCATAGCGCGATTAACTTTATTCAAGATAAACGTACGTGGATTAATGAAGAATCTGAAAAACTCCGTATTCTTATCAGCCCATTGCTGAGTTCATTTCA	0.325	8	1
NC_017287_1	203273	203393	ACAGGCGTTTTTTAATATCTGCAGAATAGATAAAATTATTTACCTCTTGTTCTGTAAGATAAGCTTTATGGGGATCAAAAGATTGAGAGTAACCTAGTAAGGAACGTACTAAAATATCCG	0.325	8	1
NC_017287_1	695953	696073	ACTTTGAAGATCTGTAGTGCCGAAGCGTCTCTGAATCCTTTTATCTAAAGATTTTGAAAAACTTTTAAGATCTTGGATAGATTTTTTGAAATCGTCCTTCTTATTAGAAGGATCTCTATC	0.325	8	1
NC_017287_1	984033	984153	TGTTCAGCGGAAGACGAAGATATAGAAGTATCTTCAGTTCATCATGAATGCAGTCATAATCACCATTCTGAATAATATTCACTACTTTTCTTTTTAATACTATAGAGTTTGGCAATAGCT	0.325	8	1
NC_017287_1	157793	157913	GAATGAGCAACTGAGAAGTGTTTCTATTTCAGTTTCGATGCCTATATGATCACAAGCTTCTATAATTTGTTTGATAGATAGGGGAGAAGAAAAAAATCTTTGTAATGAGGATAAAGAAAC	0.325	8	1
NC_017287_1	1010433	1010553	ACATAAAGTGATCTCTGAAAATTCATCTAAAGCTTTTATAAACCAGCCGATTTTTCTTATCATTTCTGTTTCTGCATGACCTTGGAAATAGTATACCAAAGATAATAATGAGGATTGGGG	0.325	8	1
NC_017287_1	984633	984753	GATCCTAAACGACTTTCTTCGATAAAAATATCTGTATCATATAGGAAAGCTTCAGATATTTTTGCTTTTAGTTCTTCTTCATTATGCACTTCAAAAACCCCAATACTCGATCCCAAATGT	0.325	8	1
NC_017287_1	975273	975393	AAATTGAAATTGTAGGGATTTACGGAAAGAAAGAGGCACAAAAAGTAATTCAACTAGCACACGAAGACTATTTGAATAAATTCGTTAGAGAGAAAACAACCATATAACCAATGTTTCTGG	0.325	8	1
NC_017287_1	560673	560793	TCCTCAGCATAATTTTAAATTTGAAGGAGGAGGTACACGACAAGGATTAGGACAATTCAGTTATTACCTAATTGGATGTTTTCAACCTATTGGTATGTTTTTATTTAGAGAAGGAAAGAT	0.325	8	1
NC_017287_1	893473	893593	TACTCTATCCAAATCCCTAATGTGACACATCAGGTGTTCTCCATCTTTTTTTAATTTTATAGAGTTAATTACACTATAATGTTCTTGCTTTTCAGCAAAACCAAGTTAAGTTACCTTGGG	0.325	8	1
NC_017287_1	1062673	1062793	AATTTGCGAAAATTGAGCATTTCTCCTCTAAATTATAGAGTTCTGATTGAATCAGCTTACTTGTACCTGTTTACCCATGCTAAATCAATGAAAAATTTTAGCAGGCCTTTTCTCTTGTAT	0.325	8	1
NC_017287_1	665673	665793	TCCCTGTCTGACTATTACAGTAATTTAAAATCTGTAAGTAATTACTCTCCGCCAATTGTTTATGCTTACTTAAAGCTTCCTTATGATGCTGAAAAGCATACAGAATTAAAGGAACAGAAA	0.325	8	1
NC_017287_1	634313	634433	TAGTAATAAGATGTGTGTAATAAGTTTAACAACCAGAGCTATAATTACAGGTATAACTAAAAGGTATGCTAGTATCTTCATACAACTTTGTATGCAAGAAAACTCGGGCTTAACTACCCT	0.325	8	1
NC_017287_1	774873	774993	AAATTCTTATGTAACAATAACAGCGCCTATATCCTCAGATGAAGATCTCTCTATCGCTTTAGAAGCAAAGAAAAAAGAAGGGTATCTAAAATTATTTGCCAATCAAGAAGTGTATGATCT	0.325	8	1
NC_017287_1	572713	572833	GGACAGATTTTATTGCAGTATGGTTATTATCGTTTTGATTTTTCAATTACTCTATCTGTCTTGATTATCACCTTATTTTTCATTGAAGGTATTCGAATTTTGGGAGACACTTTAGGTCGG	0.325	8	1
NC_017287_1	419073	419193	ACGCGTTAGAGTTTCATCTTTTTCTATTTTTTGTTCTATAGTTTTGCAAGCATAAAGCACTGTAGAATGTGTTTTTCCAAAAGCAGAACCGATAGCAACTAAAGAATCTGTGATTAATGT	0.325	8	1
NC_017287_1	766593	766713	ATAGATTCAAAGCTGTGCTAAGAAGCATCCTTACTCTGAAAGAACAAAAACATAAACCCTTTAGCTCATGGATTTGGAAAAAATGATCGATTTCTTTTCTCGTTTTTTCATTCGTAATTG	0.325	8	1
NC_017287_1	970673	970793	AGTATGAGGAAAATTTCTCTCAGACTTATCTCTTAAAGAATCTTTAAAAGCGTCTCCTCCGACAACAACAAAACGCAAAGAGCTTAAAGTAGATTCTTGTTTTTTAGCTGTTTTCAAAAT	0.325	8	1
NC_017287_1	706193	706313	TATTCCTTAGCTTTTTCATAAGCTAGATCAGCTTCATGATATTGTTGCTTTTGCAAAGCAAAAGACCCTTGGTTAATAAAAGTTAGGCCTATAAGCTCTTTTTCAGAACGTATTCTTAAT	0.325	8	1
NC_017287_1	875433	875553	AAACAGTTCTACTTTATTCTTCTATTGAGCAGAAAACATTAACTCTTAATCAGGTGTTTTGGATTAAAAATCCTAAAACGATCTACACCATGGAAAAACTGGCATTTACAACACCATCTC	0.325	8	1
NC_017287_1	89233	89353	GTTTTCTGTATGTTTTTTAGTAACTTTTTTTAAATCAGAGCGTTGAATAAAATCTTGAATACTTTGATAAGGACCGTGTTTCTCTCTCTCTTCTATAATACTTTCTACAAGGCCCTTCCC	0.325	8	1
NC_017287_1	744993	745113	TAGCGTGTTCATAGATCGGTGTATCTTAAATAAAATGAGAAATCAGCTAAATTCAGTCGTTATAACTATTTCTTGGAAGATCTAGGACCAATATACTCTTTAACTTTAGCAGCTTTACCA	0.325	8	1
NC_017287_1	1106833	1106953	ACAAACAACTTCTGCGATCTTTAGCTAATATAGCTTGTCTTCTTAAGATAATCCAAAGGGCTCAAATGCATATTGAGCCCTTTTATGTAAATCTGCTTTACATTAAGAAACTATATAGCC	0.3333333333333333	8	1
NC_017287_1	1077953	1078073	GATTTATCTATTTGCTTGCAAACTCAGTAAACTTATCCAATGGTTGGGTTCTGTATTTTTCCCAGTGATGTTAGTGACTCTCATTTGGATAATCTTTAAAGGATTAATCATTCCTGCAAA	0.3333333333333333	8	1
NC_017287_1	491073	491193	TGCTGCTCATGGAGGTATGCGCATACTTGCAAGGTCTTTTTTAGGAGATTTTATTAATGAAAATAGTCATAAGTATGAGTCGAATATTGCTTTAGCAACGTATTCTGAATGTAAAAATGT	0.3333333333333333	8	1
NC_017287_1	926633	926753	ACAATTCAAATCATAGGCTATAGTATGCTCTCTCCATTCATAGGTAAATCCTAAGAAAGTACTGAAATAAGAATTCCACTCGGTATCATTACTAAACTGAGCTTTTATGGACTTTCTAGA	0.3333333333333333	8	1
NC_017287_1	577273	577393	GAAGTTCCTCCAAGAAGAGAATTTATTGAGAATCACGCTCTATCAGTTAAGATGAATAATTTGGATATTTAGGAGACGGTTATCACTATGTTGAACAAAGAAGAAATCATTGTCCCTAAA	0.3333333333333333	8	1
NC_017287_1	860833	860953	CAACTTGCCTTCTTATAAAAGAGACATTTATGCTAACTCTGATTAATCTTAGCTTATTATTTTACGTACTTTTTGATTCTCCTGGATCTGTTCCTGTTTTCGTATCTCTGTTAAAGCGCT	0.3333333333333333	8	1
NC_017287_1	386313	386433	CTTCTAAAGTTTTTAGTAAGGAATTAAACGCCTCCTTAGTCAGCATATGGACTTCATCTATAATATAGATTTTATATTGTGATTTGGCAGGAGTAAAGAGAACGGTTTCGTTGATTTGAC	0.3333333333333333	8	1
NC_017287_1	850073	850193	TCTCTAATAGAAAACCATATTCTATAAATCAATACGCGCAATACGTATAAGAATGAAGACTTCTTAAGTACGAAGCTCTTTAGGCGGTTGGAATACGACATCTTCTACAGTAAATATATC	0.3333333333333333	8	1
NC_017287_1	553513	553633	TAATAATGAGGTGGTGATGAGGAATTCTTTCACTAATGAAGCATCTAAAATAACACTAATTGTTTTCAATAGATAGTCACAGGCTTCTTCGTTATGAAGATGGTGTCTTAGTACTTGTAG	0.3333333333333333	8	1
NC_017287_1	148393	148513	TCCTCATCCTGATGGCAATGTGATGCATAGATTATAAGAAAAATTTTACTAGATTTTTGCGGTTAGACAGTATCCAAGGCAACAAAGTAGAATGTGTCTAGAAACAGAAAGAGTTTTTAT	0.3333333333333333	8	1
NC_017287_1	558473	558593	AAAGTGTTTGTTTGTCATACTTACAACACAACAATCAGACCAGACATTTAGAGATGTTTCAATCATGTCCAAGACGGTATAGAAAGGAAGAATTAATCCTAATAAATGTAGGGGAATTTG	0.3333333333333333	8	1
NC_017287_1	694273	694393	GCTATAGAACTCATAAATTCAAGTTACATGAACTTATCTCCTATCTATTGCGGATATTCGCAACAGAAAAAATAGATTAAGCGCGCACTCTAGCTACAACGTTTTTCTACTTTTCTAAAT	0.3333333333333333	8	1
NC_017287_1	1081273	1081393	TTTTACAAGCTTTCATTTACCGTCACGGTATTCGATGAAATTCATATGGCTAAAAACAAAAATAGCCAAATTCACAAGATTCTTTGTCGATTGGACTCCCAAATGAAATTGGGTTTAACA	0.3333333333333333	8	1
NC_017287_1	1048913	1049033	AGCATTATCTATCTCAAGAGCTTGTTAATATAAAAGAACGCATGACGCTAGTTTCTAAAACCAGGAAAGAGCGGTTTTTATACCGAAATAACATCGAACATTACAATTCACTTTTAGAAC	0.3333333333333333	8	1
NC_017287_1	208393	208513	AAAAATCTAGAGAGCAGTTTGAAATTCGTACTCATAAGCGTTTGATAGATATCCTAGATCCTACAGGAAAAACTATAGATGCTTTAAAAATGTTAGCTCTTCCAGCAGGAGTTGATATTA	0.3333333333333333	8	1
NC_017287_1	556313	556433	TCTTAGTAAAGAAGTAATAGATATTGTGCAGAGAATCATGATGGAAACTGATGCACATGAGATAATAGGTAGAGATATACAGGCACCGACTGTATACATGTTAAGTAGAGAAATAAATAG	0.3333333333333333	8	1
NC_017287_1	77473	77593	AGAGTTAGGCGACGTTTCATCTCAACTTCAATCTCCAGCCTATCTTGCATCGATCAAAGTCTTAAGATGCACGTTTACAAAGTTTTAGCGTTTATTTCCTAATTAATTCTTAATTTTATT	0.3333333333333333	8	1
NC_017287_1	590273	590393	CTGAGCTACGCATCCAAACAAGATTAGGTGCATAAGTTAGCAGAAGAAATAGTTTAATCACAACCATTTTTACTCTAACAATTAATAAAGCTTGTTGTTGCAAGTAAAAGTTCGAGAAAG	0.3333333333333333	8	1
NC_017287_1	250073	250193	TATCAATAATGCTCCCAAACCTATGGTGATTTCTCAAGACCTAACTCTGGTAAATCTATAGGTTTTTTGCAAAGAGATTTTTCTATTCTTTTGTTTCTCTGTACATTGTAGGAGTTTACG	0.3333333333333333	8	1
NC_017287_1	740033	740153	CTTCCTACAACAGTACAACATTGCGATTCATTACGGTGTAAAAATCTATAAGAAGTATAAAGAGAACTCTATAGAAAAAATATGTGAAGATCCTTTTCTTCTTGCTAGAGAAATGGAGGG	0.3333333333333333	8	1
NC_017287_1	791673	791793	TGGGGATACTATCCTTAGAGAGGCTCTTAAAGCCTTACAAGAAGAAATAGAATAAAGTTCCAAAACTACTTAGACTAAAGATGCTTTTTCTTTATGTAAAACTTCCCTTTTAAGAGCATC	0.3333333333333333	8	1
NC_017287_1	570953	571073	TTGCTGCGCCTCATTGAATCTAGAAAAATAGCGGGGGCTATTCTTCCTCAACTTTTATCATAAAACATATTTCTGTTATTTTATTAACAGGATGTTTGTGGAATGGGGGTTTTATTAAAT	0.3333333333333333	8	1
NC_017287_1	429673	429793	CTTGTCCTCAAGTCTCTATATGGAAATTTTTTCTTTACAAGGAAAAGAAAGGTTTTGGGGAAGTAATTTTTTGATTAATATTCCCTATCAAGACGCCGAAGTCTCGGTTGTTTTTGAAAA	0.3333333333333333	8	1
NC_017287_1	1063353	1063473	GGCCTTTCCAACGATTTCTGATATTCCTTGGGATAAACTATCCTTATCAGAAGAACCAGCTGTAAAAGATATTACTGATGAAGAAATGGAAAAAGGCTTACTTAATATTTCCTATTTCTT	0.3333333333333333	8	1
NC_017287_1	481393	481513	GTAAAGCAAACCTTACATACCTCGCCCGTATATAAAAATGTCTTAACGTTTTTAATTTTTTAAGGAATGGAGCTTAAAAGGTAATTTTAACACATCCGCCGTTAATTTTACACTGACAGG	0.3333333333333333	8	1
NC_017287_1	972393	972513	AGCTTCATAAATAGTTCGCCATACCTTAAGTATCATAGGTAACCCTTTCTCATAACAAATTCGCCTACAACCCCTCTAGTAAGTTTATCATAATCCTATCTTTTGATAATATGGTTTAAC	0.3333333333333333	8	1
NC_017287_1	585513	585633	CAATTAAAAGAGTTAAAACTTTTTATTTGACTAAAAAGTAAGACTTATCCGACAAAATCAAGTTCTTCTGAGGCATCTTCAAATGAATCTTCATGTTCATCGCTGCCAGAAGAAGAGGGA	0.3333333333333333	8	1
NC_017287_1	38833	38953	ATTTTTGATTTTAATGTTCCGCGTACCTTTACTTTAGCGGAAAGTCCGAAAGATATCATATGTTTGGATATGGATTTTATTAGCGAGCGTGTGCAGAAAAAACTTCAAATTAGTAAGCAA	0.3333333333333333	8	1
NC_017287_1	440193	440313	TCAGGAAATTAAACAACTATTGGAGATGGTTCAAGAGAAATATGTTCAGTTAGAAAGAAACAAGCGTAGTGATATTAGAGCGAGTATGAACGCTTCTGTTTTATATACTCATATAGCTAG	0.3333333333333333	8	1
NC_017287_1	442233	442353	GAAGTGTTTTGATAAGCGTAGTGCGCAAATGGATAACATTCAAAATCTTAGTGAAGAATCCAAACAAGAGATTTTACAGAAAATTTCTAGAAAATGGATGTTATTAGCTGGAGTCCAACA	0.3333333333333333	8	1
NC_017287_1	1150113	1150233	CAAACCACACTATTAAAATAGCAATTTTGCAGAAAACATGTAAAGGATGGATAGTTTCCCATTGCGAGCAGATTTCTAAAGATCAAGAATGGTTGCCTCCAAAAAAATACTTAACATCAT	0.3333333333333333	8	1
NC_017287_1	413713	413833	ACAATATTTACTGTTCAATCTCCTACAATCACTCCTGCAGCATTATATACAGCAATTTTTTTTGCTTGCTGTACTCTTGTGTGTATAGCTATGTTTATAGTGAAACACGTGTTATGTCAA	0.3333333333333333	8	1
NC_017287_1	892713	892833	GTAACTGTTTGTTTTTCTAGCTTCCCTACATGACGTAATAGCTTTTCCTCGAGAAAATCCAAATGTCTAGAAGGTTTAATATTTCCATAAAAATAAAATAAGCAACGTCCAAGAGTGTAC	0.3333333333333333	8	1
NC_017287_1	386273	386393	TCTGTAGTAGCTAAGAAGAATTTTACATGGCTCGGAGGCTCTTCTAAAGTTTTTAGTAAGGAATTAAACGCCTCCTTAGTCAGCATATGGACTTCATCTATAATATAGATTTTATATTGT	0.3333333333333333	8	1
NC_017287_1	129673	129793	GGTTCCTCTATAGCTTTTTTCTCTATTTCCTTAGCCGTTTGGATCATTTTTCTTAAAATCGATTTAGAAAGAATGATCTGGATATATTCTTCAATATAGGCTGCTGTTCCTGCAAAATCT	0.3333333333333333	8	1
NC_017287_1	543953	544073	ATTTATGGGATGTTCTATGTTGACGAATGTTGAGAATACAATAAAAGCACTGAATCATGGAGTCGAGTGCTTTACTTTTTCTAGTCTTAAAGAGCTTAAGAAGGGAATTAAAGTACTAAC	0.3333333333333333	8	1
NC_017287_1	587433	587553	ATAATCTGCTCACAATCGTGTATATCCTGAGGTTCCCAATTTTGAGAGGAACCAAAAGTGGGGGAAATACACATCAATAATGTGAAATAAAAATAAAGAAATCGCATTCTACAAAACTAA	0.3333333333333333	8	1
NC_017287_1	748993	749113	GAAGTTATTCCAAGCAAATCCATCAAAATATCAACGGCTTCTCTATCTGAGAAAAGTACGCCACAATATTCTAAATAAGCAGCAGCTTCTTTAAGAATTTTCTTTGTTTCCATTTTGCAA	0.3333333333333333	8	1
NC_017287_1	136753	136873	GAATTGATCTTTGAAGTCCCTGAGGAAGAAAAAGAAGAAGTGCAAACTTTAGTGCGAGATATAATGGAATCTGCAATGATTTTATCTGTCCCATTAGTTGTGAATATCTTAATTGGAAAA	0.3333333333333333	8	1
NC_017287_1	457753	457873	CATCCAGCCAAGTAATATTGTCTTGAGTAAGAAATCCTTGATTGAAGATTTCCTTATGCTTTTTTCTAAAGTGAATTGCATTACAGACAAAGTCTACAAGAGAGGAGTTGTTAGATAGTT	0.3333333333333333	8	1
NC_017287_1	984073	984193	ATCATGAATGCAGTCATAATCACCATTCTGAATAATATTCACTACTTTTCTTTTTAATACTATAGAGTTTGGCAATAGCTAAAGACCCCTTGCGGAGTTTTTAGCTCTTCGCAGTTAATA	0.3333333333333333	8	1
NC_017287_1	865073	865193	CTTTAATTCAAACATTCTCACAAATTGTGAGCTTGATAGCTAACATTTAATTATAAGGAACCTAGCATAATGAACGTCTCTTCTATAGCACCAAATGTGGATAAAGTCCCTACAGTAGTT	0.3333333333333333	8	1
NC_017287_1	360913	361033	CGTTTAAAAAAGATTTACTATCTTTAATACCAAAATAGAGATGCCCGCTCGGCTGTAAAGAGACGTTACTTAATTCTCCTTTAACCACAATATGGCAAAAATTTGACTCGAGTAGATTTT	0.3333333333333333	8	1
NC_017287_1	569073	569193	AAAATTAAATGTCACAACCTTCAATTAATCCTCATCTTCGAACTAACACTACTACGAATGAACCTATTCATGATGTCTCTTCTGAACTAGTTTCTGTTGTTTCTAGTGATAAGGATACTG	0.3333333333333333	8	1
NC_017287_1	1162673	1162793	AATATAATTTTAATTTATAGGTAATTATGACTACTTCCTGCTTTAGTAGATGTTGTCCCACTCTATCTAACATTCCTCTTTGTCCCGACTTAACAACGTGTTGTGATCAGATTCGACTAA	0.3333333333333333	8	1
NC_017287_1	437793	437913	TTCTGCAACGTCTTCAGGAACATCTTCAGGTTTATCAAAACTTGCGTCCATAGGATAAATTTTTTTAATTTCTAAGAGGTTGCCATCAGATAACTTTCTAGACTGATTAAATTTCCCTAA	0.3333333333333333	8	1
NC_017287_1	684993	685113	CCCTCTTAAACCTATGGAAAGTAAAACTGAATGAGCACTACATGCCATAAACATGAACATCGTCATGTAATTACATTTAACATCCTCAATAACATTACAACTTTTGGTGTTCTCCATATA	0.3333333333333333	8	1
NC_017287_1	623673	623793	TTATAAAGTCGTAGCGGTTTCTAAAGTAACAGGCAATAAAGGGGAATCTTTTATCAAAGCTTCGTTAAAATCTGCTGATTCCGAAGTGATTGTTGAAAGAAATTTTAAAATTGGCCAAGA	0.3333333333333333	8	1
NC_017287_1	718393	718513	AGATAATTTTTCATACATATGGGTAGTTTCTGTTTCGAGTTTCCCCAAGGCTTTGTCTGCCTTATCAACAAACTGTATCAATTTCTCAATAGGATCAATATTATTACCGTAGACTAAATC	0.3333333333333333	8	1
NC_017287_1	628273	628393	CTAGGACGCCGAGATAAAATTGACACTCATAGTTTAGACCTTTACAACCTAATTCAATTAGGAAGAAATTTTATTGCTGGGTATGGATTAACAAATAAAAACGTAAAGAAGTCCATAGCA	0.3333333333333333	8	1
NC_017287_1	905633	905753	ATAAACCCTTTTTCTTCCAAGACTTTTTAACACCCGATATCTATAATAAATGGTCTGTGACAACAAAACTCTCTTGCGTAGAGGCTTAGAATTGTTTAGAAAAATTTCTAAATCTGCACC	0.3333333333333333	8	1
NC_017287_1	235953	236073	AGCAAAGGGAATCTTTAGAACGTTTTTTTGATAGTTTTCAGTGTGAGGATACTTGGGTATTAGCTGAGAAGATATTAAATCATCAAGGTTCCATATTTTTTTCTGGTGTAGGAAAAAGTG	0.3333333333333333	8	1
NC_017287_1	871793	871913	TTTTCATATTTACTACGTTCTTCACGATATAAACGTACAGAACGCAATTGTCCAAAATGGTCTCCTCTATCAGATAAAACTAGTGATGTAGAAATCCTCTGTAGAGAAGATAAAACTTTC	0.3333333333333333	8	1
NC_017287_1	420233	420353	GAACAAAGATATTGGGAACTTCTAAACGGATCTTTTCTTGTGTTTCTTCTATAATTTGAATAGGAGAAATCCAGTTTTCAAAAGCCGTTTTGGAGCAACGTGTCTTAACATAATTCACAA	0.3333333333333333	8	1
NC_017287_1	1145233	1145353	TTCATTAGAATATATGACTTCTAAATGTGTAGGATTAATATCAAAAATCTCTTGTAATCTCGGAGGGAATGCTGTGGGATAATCAGGAGCGTTATCAATTATATCTTGAGCGCGATATAA	0.3333333333333333	8	1
NC_017287_1	750793	750913	TTGATATGTAGATCCGCAAACAAATTTATATCCTGTAGAAGAGTCTACAAATAAAACTTGTTGATAGTTGGGATGGGTGTTCTTTTTCATATTGACAACTCCAAAATCACCATCTTATGG	0.3333333333333333	8	1
NC_017287_1	581113	581233	TTTTAACATTATTTAGAGATAGATTTATGCTTTCTTTAAATATCAGTGCGAGTGCTATGACTTATCCGCAATACGCTAAAGGTATTCTTAATCTGCCTATACTTCCTCTTGAAAAGGTGC	0.3333333333333333	8	1
NC_017287_1	684833	684953	TCCTCAATCATAATGAATGGCAAAAAAGGTGTTCTATATGTATGGAAATTCCTGACTGCGATTATTAATTTCCGCTAGCGATATAACAAGATGATACCATGAGAAATTCGAGTTTATTCT	0.3333333333333333	8	1
NC_017287_1	276393	276513	AATAAAGGTTCGTCGGGATGGTTAGGGATGCCTTGGAGTATTTTTCTACAATAATAAATTAGCCAGTATAAAGCATAAAATAGACATTGTAAAAGGTAGAGTTTGCATGTTTGTTTTACC	0.3333333333333333	8	1
NC_017287_1	633	753	TTCTCTCTTATAGCGTTAAGTATGCTTCTGCTTTGTATAATCCTTTTCGAGATGCTTTAGGATCTCATTTGCAATCAGGAGATAAACGCAATTATCAGATGAATCCTAAAAATGTTTTAG	0.3333333333333333	8	1
NC_017287_1	353513	353633	ACATTCCTTCGCATATTGATATCGAAGAGATCACCGATAAGTATGGTTGCACAATAGAAGAATTCCATGAGATTATCGATAGGCTTAAAGAAAAATTGCTCATACATAGAAATAAGAAAG	0.3333333333333333	8	1
NC_017287_1	344753	344873	CAAGTTGATCGATAATAGTAGCATGAGCCCAGGCTAGAAGAATATTCAGATTATGGAACTTTGCATAAAGTTCGTTATATTTTTCTGGATAAAGAATCATCACATCATATGTAGAACATG	0.3333333333333333	8	1
NC_017287_1	516873	516993	GATCAGAAAACTTAGATTTTACAAGATCTAAGATGTCTTCTTCAGAAGAATCATCATGTAAAGAATCTCGGATACTGCGTAAATCTTGGCCTGAAATTTCTGCATTGTTTTCGGTATATT	0.3333333333333333	8	1
NC_017287_1	860233	860353	ATTCTCCCCATGGACACTTTTTATTTTTTATTACCTCAAGCTTGTATACTCTTGTTAGCAGCAGATGCCTTAACTAATGTTTTAGTGTTAAATCACGTATTGGCACGTTATTCAAGAAAA	0.3333333333333333	8	1
NC_017287_1	64313	64433	GTGGAAGAAACTTTTGGGATAAAAATAAAGAATTCTTAAAATAGTTTTGTGCTTCAAGGCTTTAAGTCTTGTTTAGCACGTAGTGTGATCCTCCATAAAGAATGTTCTTTGTTCGCATTC	0.3333333333333333	8	1
NC_017287_1	9673	9793	TAGGAAATGTAGATTTTGCTTTTAAATAGGTAACGAGATCAGCATTTCTCCATTCATAAATCGATTGTTTGGGATCACCTATTAGAAATAGGGATCCAGAGAAATCATTGTGAGCAAATA	0.3333333333333333	8	1
NC_017287_1	451993	452113	GCACTTAAACTAAGAATTCCCATAGGTTCTCCAGAGGAATTCAAAACAACAGCAACACTAGAACGATTATCCCTAAACTCTTTTAAGATACGTATTAATTTAGATTTTGCTGTAATGAAC	0.3333333333333333	8	1
NC_017287_1	981433	981553	CTGTTAAATGGATAATTTCTAAACCTCGCACGATTTTGTTTCTATCATTCTTAGTAATTGTACGAGCATATTCAGGATCTTTCAGGCAAAGGTTTTCGTATAACAATGATAAACCATGCT	0.3333333333333333	8	1
NC_017287_1	651313	651433	TAAGGTCTCTAGATATGTTATCAAAAACATCGACAAAAGCAGCTCCTATAACCTTACGTTTTAATTCAGGATCATATACTCCAGATAAATCTCGGAAAAATTTTTCAGAAGCATCTTCCA	0.3333333333333333	8	1
NC_017287_1	849593	849713	AGCTCTTTCAAAGCCTTTAAAACACTTTTTAATACCTTTAAAGAATACGAAGAACCATAGAAGTAAACACAAGAGGCTTGAGACAACGGTGTTTCATGGAAATGTTCTTTCAAAAATACC	0.3333333333333333	8	1
NC_017287_1	637513	637633	TTTGATCTCATTAATTTTCTTATCCAAATTGATAGTATGAGACGTAGATGTAGAATTTAAGAAAATAGAAGTATGTTGAGGGAGATCGGGTATATAGTAACGACAATTCCCTCCTCCAGA	0.3333333333333333	8	1
NC_017287_1	529633	529753	GAATTCAACAACGTCTTCCGAGAGGCAATCTATAGTATCAAGAATTTTTTTGGATCCCCAAGTGTATTCGGATTGTTTTGGCATTTAATGTTATTCTCCTAAAAACTACAAAGTCAAAAA	0.3333333333333333	8	1
NC_017287_1	229233	229353	AATCTTCTGTAGACGCAAGCAAATCTAATGTAAGCAATCATGTCTGCCTTTTTTAGATATTTCATTACTAGTTCGCCAATTTCTTTGGTAGAGATTTCCCTATTTTGTTTGCCTAATAAC	0.3333333333333333	8	1
NC_017287_1	203313	203433	TACCTCTTGTTCTGTAAGATAAGCTTTATGGGGATCAAAAGATTGAGAGTAACCTAGTAAGGAACGTACTAAAATATCCGAAGATATATCTTGAATATCAACATGATACTCAATCAGCTT	0.3333333333333333	8	1
NC_017287_1	590433	590553	GAAAATGCTAAGATACACAGACCGTGGTCTGTCGCACGTTTCTTTGTTTCTTTAGAGGAAATAGTTATAAATTTAAAAAAAGAGCTAGAAGAACAACAGCGTATCCCTAAAAAAAATTCT	0.3333333333333333	8	1
NC_017287_1	522793	522913	ACCATCAAAAAAACCTATAGTTATAGAATCCACAGAGCGGGGAATCGATGTCAAACTATAGAATATTTCCATTAAAATCTCTTAGGTAAGGAGATATATCAAAGTCAGGACAGTCTAAAA	0.3333333333333333	8	1
NC_017287_1	906593	906713	GATATTTTTATTTCCTATTGTTAACTTTAATGTGCGTTATAAGCACCGCCAGTACCCAAGCCTTTCACTAACATCTGTCTTTGACTACATTAAAAATTTTCTAGGAAAGTTTTTTGCGGA	0.3333333333333333	8	1
NC_017287_1	91073	91193	TTTAATTCTAGGTTGCACTTATCAGCAACTTCTAAAGTATTAGTAATCGTTTCAGGATGATCGGCAAATAACATTGCCATTTCTTCAGGGGATTTAAAATAATATTCCCTACTACGGAAA	0.3333333333333333	8	1
NC_017287_1	46513	46633	GCTTGCTGGTTTGGTAGAATCATTAAAAAATCTTCGTTTGAATTTGACAGAATTAACAGTTGGAACAAGTATTGTACAATTGCCAACTATCGAAGAAGTACAGACACCTTTACATATGAT	0.3333333333333333	8	1
NC_017287_1	109833	109953	GGCAAAAAGAAAGGTAGCTATTGTAAGCATCCGAAATATACGTTTATCGTAGATTGTAACGCTACTAAGCCTTTAATTGCTCAAGCTTTGGAATCTATTTATGCGGATAAAAAAGTAAAA	0.3333333333333333	8	1
NC_017287_1	129833	129953	GTTGATTTTTTCTTTTAAGTTCTTCTCCAGCGAGATGCACATCTATGGGTTTATCATGTTTAAAGGCATCCTGAAGAACTCGGAAAATGATTTTGTGTTCAAGATAGTAAAAATCATCTT	0.3333333333333333	8	1
NC_017287_1	1087753	1087873	TTTCAGCTCTGCTTGACGCTAAAGAACTCTTAGAAAAAACAAAAGAAGATAGTGAATCTTACACTAGGGAAACAAAAGAAGAATGTGAAGTATTACGTAAAAATGCAAAAGAGCAAGGTT	0.3333333333333333	8	1
NC_017287_1	211753	211873	TAAGTCTTACCAGACTCTTCAAAAATTAAGTTTGTTTAGGAAGCTCTATTTTTTGCTGATGCATAAAATGGGGCTTTTCTATTTTTAACAGCGTCTGCGATTTAGGGGATAAATACACAA	0.3333333333333333	8	1
NC_017287_1	1038273	1038393	TAGTGTTCTATTGGTTTCACGTTATAGACATTTCCAATTTGTTTGTCGTTTTTACCTTCTTTCTTGCAGGAACTCCAGCGTTAATAAAGTCTTTAGATGATATTCGTAATAAGACGGTAA	0.3333333333333333	8	1
NC_017287_1	45513	45633	GCTGCTCGTGATAAAGTAAAAAATCACTATATGCAAAAAATTCAGCAACTCAGAGAGTTGTTAGATGAAGGCACAACGAGTGATGCAGTTTTACAAAGAAAAGCTTATATTAAAGTTGTT	0.3333333333333333	8	1
NC_017287_1	103713	103833	AATTATTCTACTTTGTATGCATTATGGGGAGATCTTCCTATGATTTTACTCTCTTTGTTGTCTATAGGATACATGGGATGTTATTTCGGATATCGCTTGCTTGCTAAAAAAGAAAAAGGA	0.3333333333333333	8	1
NC_017287_1	643393	643513	TATACGTATCTGATCAGATATAGAGTCGATACCTTTCATATTGCAAAAATTAAAGAAACTATCTTGTAGCATGACAGTTTCTTTCAAAAGGAGAGCATTGAAAGCGTCTTTAACGCTCTT	0.3333333333333333	8	1
NC_017287_1	11633	11753	AGTAAGTAAAAATGTCCTTAGAAAAGGAAGATAGGTAATTATACGTGCTATCTTCAGATGTGTTAGAGAGGTGATTTTCCCAAAACAGCATGATTTGTTTTTTTGTAGGAAACAGCTTCT	0.3333333333333333	8	1
NC_017287_1	154233	154353	TCGTAGCAATACAGTTGAGTATCACTTCTTGTTGTTTCTTTAGAATGGATGTATTGATGTAAGAAGAACGTGGTATGTTGATTTTCTGAGAGTATTTCGCACATAGTAAAACTATTTCCT	0.3333333333333333	8	1
NC_017287_1	881353	881473	TAGCTATGTTGAAGCTTGCTCTTTTGTTCATGCAGTTTTAAATGATATTTTTCGTTTAGCTACGCCGATAGCACACCCTGATACTTCTCTAATGTGTTGTTAAACCTAATGTTATTTTAA	0.3333333333333333	8	1
NC_017287_1	1165873	1165993	TCAAAAGAAACAATTGAGTTACATATCTGAGTAACCTGTTCAGGATGCGAAAAAAACTTCTCTACTAACGGTTGGATTACCAAATCATATTTAGGATCAAAGTAAAAACGTTCCCAATTC	0.3333333333333333	8	1
NC_017287_1	161713	161833	TAGGTTGTACAGAGTTTAGCATGAGATAATAGGAGATCAGTTGAGAATAGCAAGGTAATCCAGGATAAAAATCTAACGTTTTTGTTTTGGGATTGAGGAATCCTGTTTGTTGTTTTTTAT	0.3333333333333333	8	1
NC_017287_1	880193	880313	TAATTTTTACTTTATTCCCTTTCTCAATAAAGCCTCGTGCTTGTTTTAGCTTTGTAGCAAAGTCATTGTCATCAATATTTGGCTTTAATTTGACTTCTTTAACACGGACTTGGTGTTGAG	0.3333333333333333	8	1
NC_017287_1	934073	934193	GATTCTATCCCTATGTTTGAACGTTTTAACATTGAAAAGGAGATAGATAAAGCAACAAAAAGAAAAATCTGGCTTTCAAGCGGTGGTTATCTATTTTTCGATAAAACAGAAGCCATGCAT	0.3333333333333333	8	1
NC_017287_1	600673	600793	AAACAGGAGGATATGTATCCTTAAATGTTTCTTTAAGTCCTTTAGGGAGGTTGGATCTCAAATAGTTTGTTAGAATTGCAAAAACAAATAAAGCCAAAGCAATACTGCCAAAAATCCCAA	0.3333333333333333	8	1
NC_017287_1	715393	715513	TCTTTACAACACGAAAAAACTCGTTGTCACAATCAAGGGGAATCTTGAAGAGCGTACTTCTTGAAAATTAACCACTAACTTTTTTGAAAAGTATGACATCTTTGGACATAGTTAACTCTA	0.3333333333333333	8	1
NC_017287_1	766153	766273	CTTTCATGGACGAAAGTTTGTTATTGATTTACAGGATCAATTTATTGAGCATCTAACTTCCTGCATTTATCAAATGTCTGAGAGACAAATTGGCGCTCTTGTTGTTCTTGAAAATAAAGA	0.3333333333333333	8	1
NC_017287_1	846073	846193	TACTTAAATAGAGAATATCAAGTAAGTAGTGAAACTTTCCGTTGGCTAGTATTCTTTAATCCTTTTGTCTCGAAGTTTTGGTTTTCTTTAGGAGCTTCTTTACATATGAGCAAGCTCTAC	0.3333333333333333	8	1
NC_017287_1	1144113	1144233	GAATAGCGAAGTATTTCACATTTATGAACAGTTACCTAGAGAGGAAAAAAAGACCCTCACACAGCAAATTCTTTCTGCTAAATGGCTGATTAAAAACTTAAGAAAACGAGAACAAACATT	0.3333333333333333	8	1
NC_017287_1	85153	85273	TTGATTCTCGAAGCACTTCAGATATATCTCCAGGATATCAAAGATACCGAAAGTATGTTACGCTCTTTCCGTTTTAATCAAGATTGACTAATGATTGTGGATTTTCAGATGTACAATATT	0.3333333333333333	8	1
NC_017288_1	5036	5156	ACGAATTAAATCTTAGCGTTGTTGAAAACACAGAACCATGTCTATTTTTCCCTACTATGATTTCTGAGAGTCCTTTCGTAGCTTCCTGTGAATAATAGTCTTTTCTATGTAAGAATAGTA	0.3333333333333333	8	1
NC_017287_1	822913	823033	TCATCCCATTTTTCAACAAAAGATAAGCGTATCTTATTAATTCGTGCAGACTTTCACAAATCCGTTGTTATTGACTTTCTAGGGATTCTATGTTAACAATTCTTCCCTTTGTCTACATTG	0.3333333333333333	8	1
NC_017287_1	348113	348233	TGTTTCTCTTTTGTACGAAGTTCTTTACTTGTATTTTCTAATTGTTCTAAAGACGTAGGGACCTCTTGTTCTGCACCTAAAGGAATAAAACCTAAAGCTAGTAAGGAAAGAAGAAGTAAA	0.3333333333333333	8	1
NC_017287_1	293873	293993	TATAGCCTTATTTTTTTATTTCTAAAAGGTTAATGCACTGCCTGCTTTTAGGTAATGAGAGAAAGTAGAAGAGGAGAGATCTCCTTGATAGTTGAGAAAGATTTTCAGATAGGGGAAAAT	0.3333333333333333	8	1
NC_017287_1	664153	664273	ATTTATAAGCACTTCCGTTATCGTTTTTTTAAATTAAGTATTCTCCCCGCATTTTTAGGATTATTGCTTATATGCACTCCTAATACACTGAACTATCAAGCTCCTAGTGTTATCCTTTCC	0.3333333333333333	8	1
NC_017287_1	403713	403833	TGAGAGATTTCGTTAGTTAATGTAGTCCCAAAAAACTTATTTTTCACCGGTAAATCCAAAATAAGAGCAACGGAAATAAGCAGGAGAATTATACCTAAGCTCATTCCAAAAAATACCCAA	0.3333333333333333	8	1
NC_017287_1	408353	408473	TTCCCGAGACCAAAGAATTTTTTTCACAAAAATAGCAAAGAATCCTCATCGATGTTATACTATTTCTACATTTTTAACGAATGCCCACCTTTTTAGTTATGACCGTTCGCATAGTAGATT	0.3333333333333333	8	1
NC_017287_1	654633	654753	TCAACGTGAAGAACGTTGTATGTATTCTCACAGCTTGCAATATAGCAATTAAGCACCTGTCTCAAAGAAAGAGGATATATTTATAGAAATACAGCCTTAAATTCTAAACACGCATGAATT	0.3333333333333333	8	1
NC_017287_1	26633	26753	TTCTCCGTATGGATATCATTAATAGTTACTCTGTTTCAGCACATTATAAAAAATGGCCTGTAATATCTTGCGCAGAGTCAATACAAAAACGCCACCAGTTATTAGAAAGCATTTTTCATT	0.3333333333333333	8	1
NC_017287_1	654553	654673	AACGAGAAGAAGACAATTAATATAACCTGAGTATTCTTAGCTAACTGACTTCTGCAAAGGCTAATTTTTCATTAAGTTTTTCAACGTGAAGAACGTTGTATGTATTCTCACAGCTTGCAA	0.3333333333333333	8	1
NC_017287_1	892593	892713	TCTAATATAGAACATGTCAACCACGATAAACCAAAAAGAACCTTGTCTTCATCTTGTGTATCCGAAGGATATTTAAGGATATTCCTTACAGGTTCTTTAAATCTTTTTTGCAGAGGAACA	0.3333333333333333	8	1
NC_017287_1	582033	582153	AGCAAACTTACGACGAAAAAATGAATACTCCATGAATGCTCTCAAAAGTAACTTATAGTGAAAATTTAGACCAAATTAGTCGGATTGATTTTAGAGATCAAGGGTTTCTTTGAACCCACA	0.3333333333333333	8	1
NC_017287_1	1002673	1002793	TAACAGGAAAAGAAGCTGAAGTTTTAGCACGTCAAGACACTCAGGATCTCAATGAAATTGCGCTTATTTTACAATCTCCTCGAGATCAAATTCTGAATAAATTACAAAACATTTTAGATG	0.3333333333333333	8	1
NC_017287_1	13393	13513	AAATAACTCAACTCCGTAAAAAAAGTCGCAAAATGCTTTGGTAAATGAGAATAACCAAAGATGTGTAAGGAACGGTTTTGTTTTTTAGCTTTTATAGAAGATAGTATGGAAGCGAACACC	0.3333333333333333	8	1
NC_017287_1	348273	348393	GATGATCAAAGATATTTTTCTCCTCATTTACATACTTATTTAAGGTGAGTAACAAAATATTTACAGCAGCCCGAGCTTGAAATCCTAAGAAACCGGTCGTTTGAGAATTCACATCTAAAA	0.3333333333333333	8	1
NC_017287_1	139393	139513	AATAAACGAATAAGCATATCTTTGTGCTTATAATGAGAGTTTTTGTATTTTGTCAAAAAAACGAGAGGATACTGGGTAATGATGAGCTTTGAAGAAAAGCAACTTCGTGATCATGCTGTG	0.3333333333333333	8	1
NC_017287_1	1074953	1075073	GCTCTCTAGTAAAAAAATCATTGAAAGAGGAAAACTCGGAAAGAGATTTTTTGAAGTCTTTTGTGTTGATATGATTTTTCTTTACAAATCCGGGGATTTTTCTACGTGTCCAAGAACGTT	0.3333333333333333	8	1
NC_017287_1	152513	152633	ATAGATCTTTTTTTTAATGTTTTGATGGCAACTCTGCCATTGTTCTTTATAGCATGCAAGCTCTTTAAGGGAAGAACACGCAGGGCTATTATTGGAATTTTAACTATTACTCAAGTACTA	0.3333333333333333	8	1
NC_017287_1	524473	524593	AGAATTTCGGCACTTACTTTATCAGAAACAATTTTCAAGACAGAACTGGCCAAAGCTTCAATAGATCCTTGAACATCAGCTTTGATAATAAGCTTAAGGATCTTTTTATTTTGCAGCATA	0.3333333333333333	8	1
NC_017287_1	589153	589273	TATCGTTGGAAAAATTCTCTCTTTGCTAGATATAGAGAGCAATTTAGAAAAGGTTTGGACCAATCCAGCTTAATTGGTACGTTTACCATTGATTACTTCATGAAGATTTTCAATAGCGAT	0.3333333333333333	8	1
NC_017287_1	205673	205793	GGAAAGATTCATTAATAAAGTTATGATGCACGGCAAAAAAAGCGTCGCTAGAAAAATTGTTTATAACGCTTTGGAAAGATTTGCTAAGAAAATAGGCGCTGAGAATGTTTTAGAAGCTTT	0.3333333333333333	8	1
NC_017287_1	1069513	1069633	CCTATGGTTCAATATTCCTCCAAAAACTATCGAAAGCACAACTTACGATTTTAACTCTTTATTAGAATCAGACTTCCTTCTCACTACAAATGTAGAAACATTTCTTAATGCCCCTAAAGA	0.3333333333333333	8	1
NC_017287_1	428633	428753	TCACAGCTAAGATTACAAGAATGTATCGAAGTGTTTCCCCATTCAAATTTTGATTTGCAGGTTAGACAATTAATCTATGCTTGTCAGGATAAGAAACTTCGCGATTTCGTCTTTAAATTT	0.3333333333333333	8	1
NC_017287_1	137353	137473	TTTATCAGAGATGTGCACGGTTTTCTTCTCATGAGGAAAAAATGATGCACGCCGATATTATTATAGAAAATAACGGCACTAAAGAAGAGTTACGTCATAAAGTTGAAGAATATTTTTACG	0.3333333333333333	8	1
NC_017288_1	2636	2756	CCCAGTACCACCTTTAAAAGAACAAAATGCTAGCGTTTTCACACTTACTCCAACGTTAGAGTAGATGTTAATTTATTCAGCTTTTGAGAACATATCTTTTCTCGACAAAATCAACATAAT	0.3333333333333333	8	1
NC_017287_1	1001873	1001993	CAGGAAAAACATAGCTAAATCTCATAACACTACAGATACAGTATATGATTCACTTTCTTTAGGAGAGAATTCCACATTTGTTGGTTATAATGACCTTTCATGCGACACATTTATTGAAGC	0.3333333333333333	8	1
NC_017287_1	531073	531193	GCTCCTTTTTTGTGAAGATTTTATCGAGCATCCTTTGATTATGTGTTTTTATCGCTTTCCGGATTCGGGAAATTTCAATAATATCAGTTCCTATATGTGCAATTTGCATAATGGAAATCT	0.3333333333333333	8	1
NC_017287_1	717633	717753	TTAATAATGAGTTTCTTAAGATCGTCTAAGGATATTTTTACCGTGTTTTTCCAAGAAGCAAAAGGCTCCTTGTTGGATTTCCAAAAAGCTAATAATACATGATCTCCGGAAAGGTAAGTA	0.3333333333333333	8	1
NC_017287_1	729153	729273	TCATCAACTAAAGATGATGGAGAATAACAACAAAAAGTACTAAAACAGGTCATTCGTCTCCCTTATAGAATTAACTATCGAGAATAATTTTCTCTTGAGTACAGGGAGGACAACAGATTA	0.3333333333333333	8	1
NC_017288_1	796	916	TAATATATGATTGGCTACTAGAAACTTGATACCCGAAGCGTAATTCTTTCTAGTAATAGGAGATAAGGTTGCTAACCATACATTAGCTGCTTCTAATACTGTCAGAAATAATCTACTCTT	0.3333333333333333	8	1
NC_017287_1	739993	740113	AACAACTCCGCGAGCAAAAAAATCTTAGGACTACTCTACTCTTCCTACAACAGTACAACATTGCGATTCATTACGGTGTAAAAATCTATAAGAAGTATAAAGAGAACTCTATAGAAAAAA	0.3333333333333333	8	1
NC_017287_1	902353	902473	CATAACTCTGGAAGTTCCAGCAACCCTTTTCCACAAGCACAATGTTCTTCTAAACTTAGCGTATGTTTAGAAACTGTTAATTTTAATCCTAATAAGATAAGTAAAAGTAATTGGGCAGTA	0.3333333333333333	8	1
NC_017287_1	920713	920833	CAAATCCAGTGAATTTGCGTATTATTCTTACTGTTATTCTTGCTTTAGTTGTCAGTAGTGTTCTTTTCTTATTTCTCTATCCTTTAAAACTCGCTCTCTTAGGAGTCAGCCTATGTTTAA	0.3333333333333333	8	1
NC_017287_1	498473	498593	TTTGAACAAATTCGAGAATTTTCTCCTTCTATAGTTTCTGTATACGATGAACAGCTATATTTTGAAATTCGCAAGGAGTTCCCTAAAGTTCAAGTATTTCTTGGTGAAGAAGGATTGCTA	0.3333333333333333	8	1
NC_017287_1	36433	36553	TGTTTTTTCATTTAGCTTAATCTTTTCTAGAAGAAGATCTGAGCGAGATTTGTTTTTTTTCAGCTCTTGAATAATCGCGCTTTTGACTTCCTTGATGATTCCTGAGCGAATTTGTGTATT	0.3333333333333333	8	1
NC_017287_1	864233	864353	CACAACAATTAAATGATAATACTAATATTCAACAACAATTAAACCAAGCAACTAATCAAATCAAATTTGCTGTGGTAAGCGCTGGGGCTAAAGAAGACGAAATTACTCGTGTACAAAACC	0.3333333333333333	8	1
NC_017287_1	945033	945153	TGAATTTATGAAAGCTGCTATTCTTCATGCTATGGAAAATAGCTATGCTCTAGTCATTGCAGGCACATGCTACGATCAAGAAATTCAAAGACAATTTACCAATTTACAAGAATCTTTAAC	0.3333333333333333	8	1
NC_017287_1	35713	35833	TTGTTTTCGTTCTTTAGTGTTTTTCCCCATGTAAAATTGTAAAAGGGAATCTAAAGATTCTAATGAACTAATTGTTACAGGAGTCAGGCGCATATCCGCACCAATAAAGGTTTTAAATTC	0.3333333333333333	8	1
NC_017287_1	1145673	1145793	TTATTCCCTTGAAAAGAATCTACTTCATACTGAATAACGATTAGGACATGCCAGGCCCTCTGGTTTAATCTCTATTGAAGAATTTGAGTTTTGCGGTTTTTATATGTTTATATGAAGATC	0.3333333333333333	8	1
NC_017287_1	99073	99193	CATTTAAAGTAGAGGATTAAATAAGATACATACTTCTAGTTTATGTTTAGGCTGCTGTTTATCTATTTTAGATGCTTGTGTACGGTAAATCAAAGTTCCGGGACTTACAACAGTAGATCC	0.3333333333333333	8	1
NC_017287_1	780713	780833	AACGATTGAACCCATCAAGAATATAATAATCTTCTAATCCTAAAAGAGTTGTATCTATACCACGAGCAAGATCCTCACTTGTCAAATTAGAAATATGACCAAAGATAAATCTTGCGCCAT	0.3333333333333333	8	1
NC_017287_1	311273	311393	GCGTATTTTATTTTCATGGAGTTATCCCCATAAAAATAACCACATTGCGACTGGAATTTTACTAGGAAATCCTCAGGAACTTGTTTTAAAAATTTTGGTTTAAACACTGAAGTTCCTGCA	0.3333333333333333	8	1
NC_017287_1	1118233	1118353	TCAATAAAAGAAGCTATAAAACAAACTGCTTCGCTATTTTACCAAAATACTGCGGATTCAGGGATGTTCGTCACACTATGTGTCTATAGTTACAATTACAAAACAGGAATTGTAGAGTTT	0.3333333333333333	8	1
NC_017287_1	950033	950153	AAGATATCCCGATTTTAAAAATTTGATATCGGGATACTTCTAGGAAAACTATGTTTTATCACTAACGTATAGAAATAATTGGCTTTATAGAATCCTCCACAGGTAGATCTATGAGGGCGA	0.3333333333333333	8	1
NC_017287_1	729513	729633	TTCATTTGTGAATTAATAATAAAAACGAATTCTCCTAACTATTGTTATCCTACATGAAAGTTGCTGATCTCCTAGTCTACTTAAACGACCTACTCTCTCCGGAATCATTTCCTGATTACT	0.3333333333333333	8	1
NC_017287_1	605393	605513	AGACAAAACAATAATCAGCATACATAAAAATTGAGGTTATACCATGGCGTGCTATTTAACTTTTGGTAAACAAGATCTTAGTGATTTTTCAACCACTACAAAAGCGATGTGCGTAGCTTT	0.3333333333333333	8	1
NC_017287_1	1166553	1166673	TTCTATATTCTCAGAGAAAAAAGCATTGAGAATACGCCCTCCTATCACCTCTTCTTTAAATAAGAATTGCGTTTTTTCTACTTCGTTATAAATCTTAGAAAAGACTTTCTCTGACTGGCT	0.3333333333333333	8	1
NC_017287_1	546873	546993	CTTTAGAGCACAAATGTCTGATACCTAAAAGATCAAAATTGCTTTCAGAAAGCTCGATTCCTCCAAATAAATTGTCTAAAGAGCTAAAACCTAAAAACAATCCTAAGTTTCCTGTTGTAG	0.3333333333333333	8	1
NC_017287_1	658353	658473	TTATGAACGTTTTTGTATTAAAACAAATCGTTCTATGTGGCCTAGAAATTACCTCAGCAGATGTTTACATGATTGGCATCTTGTCTTGTTTAAATTTCTCCAGAGAAGTTTACGGACAAA	0.3333333333333333	8	1
NC_017287_1	694233	694353	CCGGATTCATTATTTATTATCCGTCCCGATTGTTACATCGGCTATAGAACTCATAAATTCAAGTTACATGAACTTATCTCCTATCTATTGCGGATATTCGCAACAGAAAAAATAGATTAA	0.3333333333333333	8	1
NC_017287_1	1085593	1085713	TGTTGATAGAAATCAAAAACATATTTAATGTTTAATGTTCACGATTGGCACTAATCCCCCCTTTTGTTATGGTGAGTAAAAAGGTATGCGTGGGTTATGTTTCGTAGTTCTATTTCTTGT	0.3333333333333333	8	1
NC_017287_1	578633	578753	TTGAGTTGCGTTTATACCAACTTACCGGATTGGAAGCTGAGAAAATTCAAAAAGAATACGATGAGTTAGTAAATAAAATTGCTTACTACAAACGTGTTCTTGCTGATGAAGGTTTAGTAA	0.3333333333333333	8	1
NC_017287_1	121633	121753	AGGATATGCAACCCGCATAGTTGATTTATTAGAGTATGTAGCAAAGAACTCTAAATAAAAGGTTAAATTCGTGTATTTTACAAGAGATCCAGTTATTGAAACTGTCATTACTTCGAGGGA	0.3333333333333333	8	1
NC_017287_1	219033	219153	ATCTAGAGTTTCGTAGCTATTACTAGAAGACTTAACTGTTTGAGTTCTTACAGCATCATAGAAATTAATCGATTGATTTGCTGCAGCGTTAAGAGTGAGTTTAACTTTTCCTGTAATACT	0.3333333333333333	8	1
NC_017287_1	1169833	1169953	TGCTAAAAAGATCTTTTACGCGATTCTTGTTTTATCCTACCCAAATCACATTCGGAATAATCTACAAATTTAAAAAATGATTCGTATACGGGATCAAACCTGATGACCTCTTTAACCATG	0.3333333333333333	8	1
NC_017287_1	299313	299433	CCTCCAGATTTATTAGATGGTGAGCTGATTACAGTAGTCGCATTATTGATAAAGCAACACTGTTGTTTATTATCTGTAATATTACAATTTGTAGAGAATATAGCTCCGCCATTGTTGTTA	0.3333333333333333	8	1
NC_017287_1	59393	59513	TATCCTGTAGGCAATTAATGGCTTTGAGGAGTGTCTTGCAAGTGAAAACAGCCTTAAGCATGAACATACAGTTCATTATTCGAAAACATAACAAACTTTTCTTATTATAGTAAAGACGAT	0.3333333333333333	8	1
NC_017287_1	721833	721953	ACTGACATATAACCCCCTAAGAAAGTCCGGGGTTATTTTGAAACATGACAACTTTAAAACCTAGGAAAAGACTGAGAGAACAGTAAATAAACAATATAAGCTAGTTTAACAACAGATTCT	0.3333333333333333	8	1
NC_017287_1	121033	121153	GATTACAGCTCCTGCAAAAGGTGATGTCCCTACATTTGTAATGGGAGTAAATGAACATAAATTTGATCCTGAAAAAGATTTAGTTATTTCTAATGCTTCATGTACTACAAATTGTCTTGC	0.3333333333333333	8	1
NC_017287_1	671913	672033	CTATGTTGAAAGTTCCGCAATCCACTTATCCTTCTGAAAGATTTTTAATAAAATCAATGTAGCACAGTGGAATAAGTCACAGTGTCTTTCTGTTAAAAAAACGACATTGAAGGTATTTGC	0.3333333333333333	8	1
NC_017287_1	490593	490713	GATGAAGCGTTTTATAGAGTTAGGTAATAAGAATGTCTTAAGAGAAAATTTAGAAAAATACAATCGTGGGTATTCTGGGACCTATTGGTTTTGTGAATTAGATTCAATACGTCGACCTGT	0.3333333333333333	8	1
NC_017287_1	914553	914673	GGCAATCTTAATGTCTTCAGCAAGTATAAAAATGGCGTGGTTGCTGTATTTCACTATATAAGCCATAGGGAAATTAAGGACTTTCAACTATTTGTGGAAAATCCTTAATTAGAATATGAG	0.3333333333333333	8	1
NC_017287_1	29233	29353	AGTTTAATGGGCTAGAGGTAGTTTTAAATTATAAGATTTTTCTTATGGACAACCAGTGTTTGGCATGATTTTCGCTCCTTATTTTCTTGTGAAAGGAAGAAATAAAAGGGAGGGAGTTAT	0.3333333333333333	8	1
NC_017287_1	852753	852873	TCCTCTAATTTTATCTTTAAACGCGCTTGATCTGTTACATCTTTAAGATCCCAACGGAAAAGCTTATGCTTCCAGTCTTTAGGAGCATATTTAATATCCAATAAGTGTTCTAAAAAATCC	0.3333333333333333	8	1
NC_017287_1	1167313	1167433	ATTTAGTTGTATTATTTGATGTATTTGAAGAAGAGGCTATTGTAAAAATTCTGAATAACGGTGCGAGCGGTTATCTACTTCGCCCTATAACAGTTAAAGTTATAGATGCTGTTATTCGTG	0.3333333333333333	8	1
NC_017287_1	574673	574793	AGAAAATAGAGCATATTGTTGCTGCTAATCCTAAAGAAGTAATAGAAGCATGGAATGAAATGTTGGGAACCAAGTATAATGGGATGTTCCAAGCTTTAGGATTTAAGGATCATATTCTAT	0.3333333333333333	8	1
NC_017287_1	787713	787833	TTGATTTTACTTTGCAATTCAAGGAAAAAACTTCTCGCATTGTCGGGGCTATCGAAATTAAATCTCGCATCAAAAATACGACTCATTAATGAAAATAACTCAATTTGCCGATCAAAAGGA	0.3333333333333333	8	1
NC_017287_1	1037953	1038073	CATCCTCATTACAGCACTCTCTGCTACTAAAGCAAAAATATTAGGTAATCATATGATTACAGAAGTTGTATGGGTTTTAGGTATTTTCATTACCTCGATAAGTATTGTTTGCACTTGTGT	0.3333333333333333	8	1
NC_017287_1	465193	465313	CTTACTGGTGATCAAGAATTTGTTTCTACACGATCTGTAGATACGTGGTTACAATCTAAAGATATCGATCAGGTAACTCAAAAAATTACAAAAACGCCTGCAATTTTTCTTTTCCATACT	0.3333333333333333	8	1
NC_017287_1	679793	679913	TCTTCGCCCATTTTAAAAGCGAAGCTCGAAAATTTAAGAAATACAGATACTTTGCAGACAACATATGACTAACTTAATTACCATAAAAAACCTATCCATTTCCATTAGGAAGCAGGTCAT	0.3333333333333333	8	1
NC_017287_1	352593	352713	CGCAATACTCAACGAGAATTTTATTAATATTAAGGTAGATAAAGAAGAATTGCCTCATGTGGCGAATCTTTATTTTGATCTCGCACAAATGCTTTCGATATCAGAAGAACATCAAAGTTC	0.3333333333333333	8	1
NC_017287_1	877313	877433	ATCTAGATAAGAATAGCCCCATGACAGCATTGTGTATTTTTTCTGTAGATTTAATCTCTAGATTACTCAAAGCCTTCTGATAAAATAACCGTATAGGCATATCGTTCGTGAATACTAATG	0.3333333333333333	8	1
NC_017287_1	46473	46593	TCACAGAGGCAGTAAATCTGATTTCGAATAATCCTTCTCAGCTTGCTGGTTTGGTAGAATCATTAAAAAATCTTCGTTTGAATTTGACAGAATTAACAGTTGGAACAAGTATTGTACAAT	0.3333333333333333	8	1
NC_017287_1	527993	528113	TCTGAACCAACTAAATCTTCTAAGTCCAAATCATCTATATCTGTATCTGTTTGATCATGCTGTTTATCAGCTAAGTATTCTTTCACAGAAAGAGATACCTTTTTATGATCAGGATCCAGT	0.3333333333333333	8	1
NC_017287_1	949913	950033	ATCTACTGCTTGAATCAGATGAGCAGGCAATAAGAAACATGATAATAAAGCTAATAAAATACGCATAAAACTACTTTCCCTAATTAAAATGCCCACCACAATAGCAGGAGATAGAGAAAA	0.3333333333333333	8	1
NC_017287_1	451713	451833	ATTCTTAATAGAGACGCTTTTAATGCCATATAATGACACTTCTTTAACTTCTAAAAGAAGGTTATCCGTAATTACCGATGTTCCAATTTCAGCAGGGGTATCTAGCAATTGTAACACTAA	0.3333333333333333	8	1
NC_017287_1	619913	620033	AATGTAAATCCAGGACCCACAAACAATAATGAAAATCATTGGGCTAACTAGCGTGATGATTAAATAAGAAATCAATCTCTGGATAGATATAGGCGTCCATCCAGTTCTAAAAATCTTATT	0.3333333333333333	8	1
NC_017287_1	543713	543833	AGAGCTACTTAAAGATTATGGGGTTATGATTTCATTAATCTTTCAAGAAATAGTCAGTATGGATATGACCAACTATTCTGAGTTGCTCAGGGGACTAAAATATTCAGGTAATATACAAGG	0.3333333333333333	8	1
NC_017287_1	38913	39033	TAGCGAGCGTGTGCAGAAAAAACTTCAAATTAGTAAGCAATGTACAGATAAAGAAAAACCATTTTTAGCTCTAGCAGCAAGAAAACAATGGGAAGTTTATGAAAAAAAGAGCTCACATAT	0.3333333333333333	8	1
NC_017287_1	217513	217633	TGCCCAGTTTGTCCTGTAGAGTTCACTCTGTAATTACATTTAGGCTTGTTTCTGTAAATCACAGGTACATAAGCAAGGGATAATTTGTTATACATAAGAATATCATATTGCATTAATGCA	0.3333333333333333	8	1
NC_017287_1	510673	510793	TATCACGAATCGGTGGATAGGATAAGGCGCTTTGTTTTTCTAAGTCTTCCCAGATTCTATTAAGTTTATTCAATTGTTTCTTTGTAAGATTATCAAGAATCAGCATATCTTCTGTATTGC	0.3333333333333333	8	1
NC_017287_1	1027633	1027753	CAGGGACAACATTTTCTTTCCATGATTTAAAAATCCAAACATTTAATGTTCCTCATGATGCTGTAGATCCTGTAGGATTTATCTTTCATTACCGTGATGAGAAATTAGGTTTTTGTACAG	0.3333333333333333	8	1
NC_017287_1	965033	965153	TAATACCTAAATCAGCTATTTCCCGGAGTTTGTTACTTCTATGGAGAAAATCTTCTTGTTTTAGGTACTCAGCTTCTGTAGACATCGTTTTTCTAAATCCTTTTGCCTATTTCTTCTTTT	0.3333333333333333	8	1
NC_017287_1	92553	92673	CATAAATGAAAAATGAAGCAAAGGACAATAACCAAATCCACTTGTTTTTCAGAACATAAGTCAAGAGGATTTCTCTAGTAGAAAGCTCTTTTTCTGCTTCTTCTTCTAAAATATCCGCAG	0.3333333333333333	8	1
NC_017287_1	5513	5633	GTAAGGCACAATTTTTATTATTAGAAAACGAGATGAATAAGGGGTACTTACCTATTAGTGGGTTGTTGTCTTTTAATCAACAAATGGAGAGTCTTGTTTTTGGCGATGATGTAAATCCTA	0.3333333333333333	8	1
NC_017287_1	826113	826233	CTGATAATGGTGCCTGTTCTATAGAAATCGCTTTAAAAATCACTCTCCAATATTTTTATAATCAAGGAAGACCAAAAACTCGTTTTGTATCTTTGAAACATGGCTACCATGGAGATACTT	0.3333333333333333	8	1
NC_017287_1	543593	543713	TCAGATAATTCATTTACTTTTGGGATGTACTATTCCTCATAGCTTGGAATTTTATTTGTTGGAGCGGGATTTATCTTTAATGGACTGCAAAAATCTTTATGAGGTAGGAATTGGTTTAGG	0.3333333333333333	8	1
NC_017287_1	702273	702393	CTGGAGCTTGAAATACAAGTAATTCCTTTAACTTATCTAAAGATGATCTCTCTGGAAACTTTGTTAAAAGATGCTGAGTATAGTGATCCTTGAGCAAAAAAGAAAATCCTAACTCAGGTA	0.3333333333333333	8	1
NC_017287_1	141433	141553	GTGAAATTGACGAATATTAAAGGATATAAAGATTATGATTCTCCAGATGGGAAGCTAGTTGTTAGGGACGGTATTATTATCATTCCTCGGGGAACGAGAATTCCTAATAATTATATCTTT	0.3333333333333333	8	1
NC_017287_1	567033	567153	TAAAGAAAATGCTTTAACAAGCCCCGAAACCAAACTGATTTCTTCTTTTGGAATAACAATGGCTATAGAAAGAGATCCTAAAACCAAGATAGCTAATGTACAAATTGCTCCAATAAACAC	0.3333333333333333	8	1
NC_017287_1	1157033	1157153	CCAATAAGAAAAATAGAAGAAAGTTGTTCTAAACGTCTAAATTCCTCTAAAGAAGATACCCAGATTACATTCTCGAAACTTTCATGATAATCCCTGGAAAAGACAATAATCTTCCGGTTC	0.3333333333333333	8	1
NC_017287_1	978033	978153	GGGTAAGTCTAAAAAAAAAATCGAAAACGAAGAAAAGAGAAAAAACAAGAAGGAAGGGTTTTATAAGAGAATAAGCGACGCTCTAGAGCGTATTTATAAAACCCTATACTGCTATTTCCT	0.3333333333333333	8	1
NC_017287_1	520633	520753	TTGCTACAGTCGAGAAACAAGAGGTTTTTAGGTAAGATCTAGAAAGATCTCAGAGTAAGTTGCTAAGAAAATATTAGTCAGGAAACTTTGATTCCTATATTGTCTTTAGTGATCACACTA	0.3333333333333333	8	1
NC_017287_1	834993	835113	TTCGACATTTATAATCTTACAAGAAACCGCTATAACTTTTATGGATATTTCTCTTGGGCACCTCAAAGTGCTTTAGGTAGTGGACAATATTCTGCATTAATCTATTCTACAAGAAAGGTA	0.3333333333333333	8	1
NC_017287_1	462673	462793	TCGCGGGTACTGCATATCGTGAAAAAGATGAGGATGCTTATCCGAAATATGCTTCTGGTTTTGGTGTTCGTTGTCTTATTTATTACATAGAAAAGTTTTTATCTAAGTAACTGTTTTTTA	0.3333333333333333	8	1
NC_017287_1	995753	995873	AAAATGCCTCTGTATATGTACTTCCTGGGAACCATGACGTTTATACACAACAAGCATTAGATCAGAAGACTTTCTATAACTACTTCCCTAATATACAATTACAAAACGAACAAATTTCCT	0.3333333333333333	8	1
NC_017287_1	925633	925753	AATGAATTTGAAATGAATACATCAGAGGATATCTTATCCCTAGTTCCTATTCCTTCGCCATTTTTGACTTCATTAGAGACAGCATCCTGTGAAAGAATTTCGTGTAACTACAAAAAGTTA	0.3333333333333333	8	1
NC_017287_1	1024633	1024753	CGTATCAATGAGTACAATGAACTTTAACGATTGCATTATGTTTGCATTCACAGGCTTTTTGTCTTGGATAAATATTATCGTCGAGATAATATTTCTCTTTAGCTTTCATAGCTTATGGCG	0.3333333333333333	8	1
NC_017287_1	945113	945233	AAATTCAAAGACAATTTACCAATTTACAAGAATCTTTAACGGCTTCGCCGAATATTCGGATTATTTTGGATTATAATGATTCCCTAGTACGCTTAATTTATGGTGCTGCGGATATGATCT	0.3333333333333333	8	1
NC_017287_1	213753	213873	TCATGTAAAATACTTTATTGAAATTACTGGTTGTATGATGCAAATCATGAGTGATCATGAGGATAGTACATTGAGTATTCAGCTCCTTGAGAATTTGTAGAATGCGTTGTTGGTTTTCTG	0.3333333333333333	8	1
NC_017287_1	688073	688193	AATACAATTGTTTTAACCAACCAATAGCATCTACAATAATGGCGTCATGCTGAGCAAATGTCGCTTCTTTACTCCACAAACCATAAGAAATATTTTCTTTACTCAAGAGAGCTTCTAATT	0.3333333333333333	8	1
NC_017287_1	796953	797073	GATACTGAGCATCATTTAAAAGCTGCTTTTTATTTAAATCTGTCTTACCTGGATCGATAACTACATATTCTTCGTAATAAATAATCCTTTCAAGATCAGAAGCGGTCATTCCTAAGACGT	0.3333333333333333	8	1
NC_017287_1	543633	543753	AGCTTGGAATTTTATTTGTTGGAGCGGGATTTATCTTTAATGGACTGCAAAAATCTTTATGAGGTAGGAATTGGTTTAGGAGAGCTACTTAAAGATTATGGGGTTATGATTTCATTAATC	0.3333333333333333	8	1
NC_017287_1	456473	456593	ATTATTATCAGGGTGGTCCTGTAGGAATTAAAACTTTGTCAGTGGCCGTAGGAGAAGACATCAGAACCTTAGAAGATGTATATGAGCCTTTCTTAATTTTAAAAGGTTTATTAAAGAAAA	0.3333333333333333	8	1
NC_017287_1	647233	647353	TAGCCGCCGTCTTAATTAGTAAACAAGTATCGGAAATTCGTATTACGTCAGAACAAACTTATGCTCTTAGAAAAATCAAATCAGGATTTCAAAAAAGCTTAGATGACTGTCATATTTACC	0.3333333333333333	8	1
NC_017287_1	1073273	1073393	AACTTCTGAATCACTTTAAGGTACATCTTCTCAGCATCAGAATATTTCTTTAAACAACATAAACTAAAGCCGTAACCCAAACTACATTGCCAATCCTCAGCATATGTACAACATTGAAAT	0.3333333333333333	8	1
NC_017287_1	1160953	1161073	GTGGGCCTTTATTTAAAACAGTTAAACAATAGTAAAAAGGAATTTGACCATGGTTTTTTGTTTTGATTATTATTTTTCCTGATCGCTCTTTCCGATCATAAAGACGAAGATCTGCTTCCC	0.3333333333333333	8	1
NC_017287_1	983513	983633	TGCAGAATATTTAAAGTGGTTATCTCTGGAAACTGCCCCACAAACATCTCAGGAAATGAATAAATCTTGACGTTTTTTCGAAATTCGGTATAATCTTTTCAGGAACTTTGAATGATACAT	0.3333333333333333	8	1
NC_017287_1	914393	914513	GCAAGAAATTTATTCACAACGATAAGCAGCAAAACTTAAGTGGAAATATAGACAAATAACTTAGGAACCAATGTTTACCGAGATAAGCGAGTTCCTTATACACACTAAAAGCTGTAGAAA	0.3333333333333333	8	1
NC_017287_1	9953	10073	AGTGTAGTGGTTTTTTAAATACAATTGTAAGTCGTGAAGCAAGGTGTTGAAAATACTGTCTACATTGCAAAATTGCTCGGTATCTTGAAACCATGATGTTTCTTCTATATAGCTAAAAGC	0.3333333333333333	8	1
NC_017287_1	531473	531593	GTATTTTAAAGATGCAACAAACCATGCTCCCATAGCTAGGAGGACAAGGATTTTGAAAGAAAAATCTGGTTGATAAACAATCATGGAGGCTTTTAAAAGCAATTTAATTCCTCCTAATAA	0.3333333333333333	8	1
NC_017287_1	1162433	1162553	TGCAGAAAAGCGTATTATAACTTCGCAAAAACGTTATTTGATCAATCAAAGTTTTAAGTCAAAAGCAAAGACAATGATGAAGAAATTTGAAGCAGCCTTAAAAGCTGGTGATCAGACAAC	0.3333333333333333	8	1
NC_017287_1	657233	657353	CGCTTATTACTCCATTACAAAACTTATTGGGTGTATCAACAAATCTTGTTGTTCTAGATAAATCTAAATGAATGGGAGAGTGTTGTATTCCCTTGATGAGATATAGAATACCTCCTATTC	0.3333333333333333	8	1
NC_017287_1	1005113	1005233	TCGCGCTTTTCTGAAGGGAAGGCTCTGAAAAAAATCTTTGAGGATACAGCTCAAGGCAATATTGATATTTTAATCGGCACACACAAGTTAATAAATAAAAACTTAGAATTCAAAAATCCT	0.3333333333333333	8	1
NC_017287_1	511113	511233	CCAGGTAAGGAAAAGTATTGTATTTTCTGTCCTTGAATAACACACTCTCCTGAAGATTCGTTTTTGATATGCTGACAAAGTTCTTTACTCTTTAATCCAATGATAAGGTTACTATCTTCA	0.3333333333333333	8	1
NC_017287_1	98673	98793	ATAGGTTAAAAAAAACACAATTCAGAAACTTTTTCAAAGAAAAAGCAGAGACATTTCCTATCGATTCTCAAGATCCTTTATTGAGGATCTGAGGGTGTTGAACTATGCCTAGGAAAGATA	0.3333333333333333	8	1
NC_017287_1	677073	677193	TGACTTATCAATGACATTAAAGGTGTAGATAATGTTCCGTTATATAAAGAAACGCCTGGTATTTAACTTGCTTTCTTTATGGATTATCCTAACCCTAACTTTCCTCGTCATGAAAACCAT	0.3333333333333333	8	1
NC_017287_1	681313	681433	TTATGTAAAAGCCGCAGGAATTTCTAGTCTTGTACATCTTGTAGGAATAAAAAAAATCTCTAGAGAGGCAACTATCCGTTATTTTGGAGAACTGCTAAACTATAGATTAGAAAAAAGTCG	0.3333333333333333	8	1
NC_017287_1	654833	654953	TTTTTCAAAAAAATCTGAGTAAAGATAATGAGTATCTCCATGAAATTAAATATCTTTTCTTAGCCTCTAGATTCAGCAGTGGTGTTTTCGGTTCTTAGAAAAGAAGATGACCCGTTGCGA	0.3333333333333333	8	1
NC_017287_1	666633	666753	AAATAAGGTAGTTTTCCCAGTCCCAGACACCCCTAAAATAATGGTAATCTTTCCTGGATGAGATACAAAAGAAGTGTTTCGAAATATTAACTTGTCAGAATAAGAATAGCTAAGACTTTT	0.3333333333333333	8	1
NC_017287_1	552553	552673	GTGATGAAATTGTAACAGATAAAGATGAGCTGTTATCGGTAATTTTGACGTAACCTTCTACTATGATGTATAAGCTGAAGCTGGGTTCTTCTATAGAAAATATTTTTACTCCAGGCTTAA	0.3333333333333333	8	1
NC_017287_1	404713	404833	GTTGCTTATCTTTTAAAAAAAATGACTTCCTATAGGGTCCTAGGGATTTTTATGAAGAACTGGGAAGAAGAAGATAGCAATGGTTTATGTTCCACAGCTAAAGATTATGAAGATGTTGAA	0.3333333333333333	8	1
NC_017287_1	625593	625713	TACTATCACTGAAGAAGTTACAGGTATAGATCTTCTCAAAGAGCAAATTTATGTAGCTATGGGGAATAAACTTACTTGGAAACAAAAAAACATTGTTTTCAAAGGGCACGTCATACAATG	0.3333333333333333	8	1
NC_017287_1	689073	689193	ACAAAAACTTCTTTTTTAATTTCTTTATCTTCTAGATATTTAGCGACGGACTCTCTTGCTGCGGACAAGATGTCTTCTTGTGAAGTGTTCTTATCAATATCTAAACGTGCTCTTAACTTT	0.3333333333333333	8	1
NC_017287_1	574393	574513	ATTCTTGTTTCATTTTTATTAAGAACACGACATGAGTAAGGTCATGTTGTTATTTATAAAAGACGGCCAAAAGAACTCGTAAAGCCGTATTGACTTTTTTCATGTTGCTGGATATAAGGC	0.3333333333333333	8	1
NC_017287_1	538473	538593	GCTTTTCACTCTCATCTTATAAAAACCACATTATTTAAAGATTTCGTAGAGTTTTTCCCCGATAAATTTATTAACGTAACTAATGGGATTACTCCAAGACGTTGGCTCGCCTTATGTAAT	0.3333333333333333	8	1
NC_017287_1	565433	565553	TTCTCGGAATCAAGAGACTTCCTTGTGTTATTGTTTGCAAATGTGGAGCGAACTTTTAAAGCAGCATTCTTTTGTAGATTTTATTGTCCTTATTCTTGAGAAACCAGAGATCAATAATTT	0.3333333333333333	8	1
NC_017287_1	609513	609633	TTGTCATTTCCATCGTACTTTTGAGACCTCGTGACATAGCTAAAAATGTTTAGGATAACAAAAAAAGAATAAAAGTAACTATGGAGAAAAGTGCTTATTTTCGCACAGACAGGTTCTAGA	0.3333333333333333	8	1
NC_017287_1	603633	603753	AATAATCTCTTCATTAGACACATCTAATTGTATGACACGATAATCAGCGTGAGATTGCACAAAAAAATCATTCAAAAGAATGGCTTGATCTAGAGTTCTTGGGAACCCATCAATAATACA	0.3333333333333333	8	1
NC_017287_1	244393	244513	GATCATGAATCTGAGTTGGAGAAGTGGCAGCAATTTTATGTAGAGCGTTCTCGTATACGTATTATTGAGTGGTTACGTAATAATAAATTTCATTTTGTCTTCGAAGAAGATTTAGACTTT	0.3333333333333333	8	1
NC_017287_1	129913	130033	CGGAAAATGATTTTGTGTTCAAGATAGTAAAAATCATCTTCATTAAGCTGGTTAGCTGCTAAGTTAAGGTAGTTAACTCCTGTTAACATGCAACCTAGGACAATCATTTCTGATTCTTTA	0.3333333333333333	8	1
NC_017287_1	4433	4553	ATGATGGTCTTTTTGATCCAAATGATAAAGAAATCGAAAGATTGTTTTTAGAAGCTGCTATGGTGTTTATGTATCATATTGCTTCAACGCCTCAGAAAGAGTTGGGCAAAAAGATTTACA	0.3333333333333333	8	1
NC_017287_1	889433	889553	CATGAAAATGAACTCCTTAAAAGTTCTTTAGAGTTATCACGTCGTCAAGAACAACTGATGGAGGATTTCAGCAATAAACTTGCTGTTTCTTCACAATCTCTTATTAAAGAGATGAAAGAA	0.3333333333333333	8	1
NC_017287_1	839113	839233	CACAGGTATGCAAAAAAATAAAGATATGAAAGAACCTAGAAAGAGTAAGATCAAAGTTGTTGCCGAAAGATAGGGAACAAAAATTAACAATGTATGGAAAACTCTACCAATCCAAGGCAA	0.3333333333333333	8	1
NC_017287_1	876113	876233	ACGGTTTAAGGTTAGAAAGGTTTTGTCTATTTTTCCTCAAACAATTTAAAAATTTACTCATCAATTCAATATGATGTGCAAATACAAGCCGGTCTCTAGCTACTAAAGTGGGTGCAAGAA	0.3333333333333333	8	1
NC_017287_1	26233	26353	TTTAACAACATAGAAGCGTGGATATTTCCTGCTTCTATAATAGATGCTAAACGTTTTAAGGCGTACAATCCAGAATTTAATGTTTCTATGTCTATAGCAGGCTGAGCTTTAGGATTAAAA	0.3333333333333333	8	1
NC_017287_1	819273	819393	CAAGTAGAAAGCTTTTTTAAGTAGATCCTAAACTATAAACTTCTATTTATTCATGACTCGTCACATCGCTGCAATACTTTCCAACTCTGAAAGTTATTCAGATGCACTGTTAAATTCTCG	0.3333333333333333	8	1
NC_017287_1	483473	483593	TCAGAAAAATACACTAGAGATCATCACAGTAGATTCTCATGTAGAACGTATGATAGGTGATTTATATTCAAAATCTAATCCATTAATGTGTGATAAGGTGATTGGCCAAGTACAGACTCT	0.3333333333333333	8	1
NC_017287_1	398193	398313	ATTAAAGAGTACTTTGCAGAGTTTACTTGATTACTTTTGTTCTCAAGAATACACTGGCGGCCAAGATAAAGCCCCTAGGGATTTATCTAAGACAATTAAAGAAATTTTTTTGTTGACAGA	0.3333333333333333	8	1
NC_017287_1	909553	909673	GAGTAAAGAAGCAAAAGCAGTCACTGCAACGATATGAGAAATGATGAAAACAACATTTATAGCTATCAAAGTAATACGAACTAATAACTGCTTCTTAAAAGAATATGTGGGCAAGGTATC	0.3333333333333333	8	1
NC_017287_1	498433	498553	GGTTGCTCTTGCTTCATACGGTAATAAGAGAGATCTATTTTTTGAACAAATTCGAGAATTTTCTCCTTCTATAGTTTCTGTATACGATGAACAGCTATATTTTGAAATTCGCAAGGAGTT	0.3333333333333333	8	1
NC_017287_1	1155153	1155273	AACTATCAAGATCGTAAATTAGGACAAGGAAGAGAAGCTGTTCGTGAAGAACTCAAGAAAAATAAGAAGTTACTCGAAGAATTAGAAAAACGTATCTTTGAAGTAACTGCTTCCTCAAAA	0.3333333333333333	8	1
NC_017287_1	784393	784513	GAGAAACTCTTTTGGGGTCTGCTTATCTTTCAATAAAGGATGTTCATTAACTAACTCTTTATATCCCTTAGGATGCTTCTCTAAATAATATTCTGCCTTTTTCAATGCTAATACATGCGT	0.3333333333333333	8	1
NC_017287_1	1051473	1051593	ACAAAATCGATATGCCGATAACTACAGGAATCTACCGCGTTTTATACGAGAATCTAGATATCAAAGAAGGTATTGCTGCACTCTTACAAAGAAATACTAAGGAAGAATATCTTTAAACAT	0.3333333333333333	8	1
NC_017287_1	292913	293033	CCTCTTTATTGTGATTAGGAATAGTTTAATTGGTTTATCTCGTTTAGTGAGAAATGGACTAAGAGCATTAGGAGAATTTGTAAGGCGTCGCGGAACTTTAAAAGATAGTGATTATCAATT	0.3333333333333333	8	1
NC_017287_1	1034993	1035113	GGACAAGAGTATTTGCTAAACGTTCTTTCAAAAACGAAGTATGTAAAACTGCCCCGCCTTCAACAAGAACTTGCAAGGTATGTGTAGTAGATAAATATGTCATTAATTCATGTAAATTTA	0.3333333333333333	8	1
NC_017287_1	409993	410113	ATGAGAGCAACAACGCGATTACTCAAGGATACATAGACTTAATAGATAACGCAAAGAAGTCTATAAAAATTGCGAATATGTACTTCATTCCTAACGACAAAATTCTTGAGAGTTTGAGAT	0.3333333333333333	8	1
NC_017287_1	143233	143353	TGGTTTTCTTAGGTTGTTCTAGAGAAAAGAAAGAATTATTAGTAGGAAGAGATACTACTTGGTTCCCCAAACAATTTGGAATTTACACAGCAAATATCAACGCTTTCTTGAATGATCTTG	0.3333333333333333	8	1
NC_017287_1	786193	786313	TCTACTTGTAACAAGGCTTTCTTTAATTTTAACGTTGGTAAATATGTTTCCAGACGAGAAAGTTTTACCTTTTCTAAACGATAGGCGTTCTTTGTTAACTTTACCTGTGAAGACATGACT	0.3333333333333333	8	1
NC_017287_1	779873	779993	AAAACGATGCTAGCTTATCAAGAATACTTTGTAATTCGATACGATTATTTTTTAAAGCTTCTTCCTTAGCACATACAAGATCTGGATTAGCTTTCGTACGGAAACTCTCACTACTCAATA	0.3333333333333333	8	1
NC_017287_1	913833	913953	TCCAACTGTTTGTGGAAAGTCCTTAATTAAAATATGAGATTTTAACGTCTTTCTTCAAACTGTCTTAATTGATTTTGAGCCACTCTGAGAAGAAGATGTGTTGCTCGATTGAATTTTCTG	0.3333333333333333	8	1
NC_017288_1	396	516	TAGCAAAGGATATGTCTTCAGTCCTTAAAGATATTACCTCGGTTAATTTTCTGACTCCTTGTATGATCAACTTGCCTATCAGATAGTCCCTAAAACTAATCTTTTTCAAAGCATCAAAAA	0.3333333333333333	8	1
NC_017287_1	648833	648953	GCGTGATGAGTTTAATAACCAAAGCTATAAGTGCCGGAATAACACATAAATATAGAAATAAAGTTTTTAATCTCTCTTGAAAGAATAACGGAATGTGTATGGGCACATAGACAAGTTGTC	0.3333333333333333	8	1
NC_017287_1	513793	513913	GAGGTCTTTTCCCAGTAAGTGGACACTTTCTTGACATGATTTCCCTACATTAACTTCGTCGTTATCGCAAGAATAAGACATATATAATTGAAAAGAATCTATGTTAGACATTTTCTGATA	0.3333333333333333	8	1
NC_017287_1	265233	265353	GAGACAACTACAGAAATAAAGGAGCAGATAATGGAAAAGAAAAAAATATATTGAGCAATTTTACGAAGAATCATAGGGACAACACCATGGTATCATGCACAGATGTTAGAGTTAAACGTT	0.3333333333333333	8	1
NC_017287_1	572673	572793	TTGCTCTACTTTTGCAGGATTTGTTGGAGGAGGAGGATTGGGACAGATTTTATTGCAGTATGGTTATTATCGTTTTGATTTTTCAATTACTCTATCTGTCTTGATTATCACCTTATTTTT	0.3333333333333333	8	1
NC_017287_1	73913	74033	CCGACGTTTATGCAGACTTACCGATAGATCCTTAACTTGTAAGATAGGTGGATGAGTCATAAGTCATTTACAAGATCATTAAAGCTCGTTATTATTACTAAAAAGGTATTCTTATGCAAA	0.3333333333333333	8	1
NC_017287_1	13593	13713	GAATGTATAGAATTTTTTAAAAATAGATGCCAGATGCTTTGTTGAGCTATAAGAAGGCTCCGAAAGAAAAGATGTGTTTTGTAAAATATCAGGAGTTGCTTCGGAAGTCTTTAGTAGATC	0.3333333333333333	8	1
NC_017287_1	13553	13673	GATCTTTATGATAACGACTATTTTCTGAAGGTGCTTGCGAGAATGTATAGAATTTTTTAAAAATAGATGCCAGATGCTTTGTTGAGCTATAAGAAGGCTCCGAAAGAAAAGATGTGTTTT	0.3333333333333333	8	1
NC_017287_1	457073	457193	AACTAATGAGCTTACTGTCGAAGAGTATCTTAAGTCCATTCTTTCTACAAAATATCTCAAGGAATTAGATAAAGAAGCTTTGTCCGCATGCGTAATCTTAGAAAGAACAGCTTTATATGA	0.3333333333333333	8	1
NC_017287_1	86833	86953	TGAGCGAAGCTCTTTGCTATAGCATATTTCATTAAAAACAATTCTTCAGAGTAATCAGCGTCAGGAAGTTGTAAATACGCGGAAAAAACTTTTTCAGCTAAATCTGGTTGATCATTTTTA	0.3333333333333333	8	1
NC_017287_1	839633	839753	AACTTGTGCTATAACAAAGATACGTTGGCTTTTTCCTGAGAAATTTCATCCAAGGAAATTTGAATCTTATTTTTTATAAAGGTATCCCAAAGCAATCCAGGAACAATCTCATAATCCCCA	0.3333333333333333	8	1
NC_017287_1	901033	901153	TTTCCTGAGCTTTTATAAGAAAATCTAATGGGATAACTCCTAAAACCAGTCCTTCCCAAATTACATATAAGGTTAAGGGGATCAAACTCCCGATAACGATTGCTTTTTTTACATCTTTAA	0.3333333333333333	8	1
NC_017287_1	547633	547753	TCCTGTAAACCAACTAGTAGTTTTTGAATACTGTTTAGTCAGAATCAGTTCTTTGACATCTGCCTTTTCACATCTATTGAGACCTGAAATTTCTAACTTTTTAATTTTACCACAAGGACC	0.3333333333333333	8	1
NC_017287_1	631873	631993	GAAGAAATTATAGGTAACTGTCTTGAAGCAGTTTTAGATGATTTTATTGTAAAGAATACTTTACACCGCCTAACCCAGAATAAAGAACTGACCACCATCGAAATGTTATTTTAATGGGGA	0.3333333333333333	8	1
NC_017287_1	919913	920033	CGTAAGAACATGAACTCGAGAATCAGAAAAATTACAACAGCGATCTTCAGAGTTCTCCGATTTCAAATAGAAACAAGGAGAAACACATTTCATATAAAATCAATCCAAATTATAAACGGC	0.3333333333333333	8	1
NC_017287_1	881113	881233	GTCAGAGACTGCCGTTACTCAAAAACACGCTTCTTCTGCCTTAAATTTTTCAAAAGAAATCCTTGCAAAGTCTTCTGAATTGGATTTATTAATTGCTCAAACAGTTAAAAATACCTCTTT	0.3333333333333333	8	1
NC_017287_1	1166233	1166353	ATTTCAGAATTCCAATCACATTCTCTTTTTAGTAACTTTTCGATGGTACGATGAAGAATAGTTCTTCCTGAAGAAAATTCCCCGAGTTCTATCAAGCAATGAGCTTCTATATTACCTAAA	0.3333333333333333	8	1
NC_017287_1	584153	584273	TGAGTCTTCAAAAAGAACGAAGACATATTTGTTTAGATATATAAAAAAACCCGAAGCATTGCGCCTCGGGTCCATTAAGAGATACTCTATACAGAAGAAATAATCTTATGATTCTTCTTC	0.3333333333333333	8	1
NC_017287_1	790233	790353	AGGAACCCTGAAATATCATTTCACGAAAATCTTTTTGCAAATAACGCATCAAAAGATCAAGTAAGGTATCTGAACTAAGATCTAAAACCCAGTTCTTATCTTCCACTCTTAATTGAACAC	0.3333333333333333	8	1
NC_017287_1	652273	652393	CTATTTAGAGATCTGGTAGTTCAGGGTGCCTTGAACGTATTGTAAATTATGAATATGACTTTCTGTTTTTCCTGAATGAGTGATACGAACAAATACCGCGTTTTTTTGTAATTCTTCTAA	0.3333333333333333	8	1
NC_017287_1	404113	404233	TTGTTTTAGCCGTTCTATACGTTGTTCCTTATCTATAATTGAGTAAATCAGTTTTGAATAGGCATCTTGAAGTAACTGAAAAGAAGAAAGTGACGACGTTTTGTTATTCACGAGAGTGAT	0.3333333333333333	8	1
NC_017287_1	1131633	1131753	ACGTATTATCGTTGAAGATACTGAAGAAGATCCTAATGTTAATCTGACTCCATTGATTGACATTGTTTTTGTTATTTTAATGGCGTTTATGATAGCCATGCCGTTAATACGTATCGATTC	0.3333333333333333	8	1
NC_017287_1	155593	155713	GCTCATGTTCTTCTTCTATTTCTTGGTTAGATAATGTTCTTTCCTTGTCTTGGAATACAAGACGTAGGGAAACATTTTTATTTTGCACGGTAGGGTTCTTATTTTGGTATATACTGATAA	0.3333333333333333	8	1
NC_017287_1	574793	574913	TAGTAAAGATTTATAATTCTTCCTTATACGCTTCGCTAAAGCAAATGCATCAAAGTAGTTTAATTGCTCGTTTGCATCAAGTAGTTCCTCACGCTAAGATCAAGGAAATACAGTTTTTGT	0.3333333333333333	8	1
NC_017287_1	925073	925193	AAGTGGATAAGCCATGTATTTCGATGACTATTTAAAACTGGAGTCACAAGTCACAATACTTTTACTAACAAAGTTTGGGTTAGCATCAAATGAATACGATGATAGGACATTAAACCCTTA	0.3333333333333333	8	1
NC_017287_1	1048953	1049073	CATGACGCTAGTTTCTAAAACCAGGAAAGAGCGGTTTTTATACCGAAATAACATCGAACATTACAATTCACTTTTAGAACACTTGCAAACATTACAAGTCTCTATTTATAAACAACACGA	0.3333333333333333	8	1
NC_017287_1	1068113	1068233	AAATAAAGCAGATACACTCAAAGACGAATACCGTATTCACGAACTATATAAAATAGGAATCTCTGATATTCTTGCTGTATCCGCAAGTCACGATAAACATATCGATAATCTTATACACAG	0.3333333333333333	8	1
NC_017287_1	1155473	1155593	GAAACCATCTAAAAACTCATACAAAGCATCACAGACTTCTCGAGAAGCTTGTAATATCTTATTACAATCATTGTTAAGTAGTGTTTCGATTAACACTTTTTCCTCACGAGCATGTTTTAC	0.3333333333333333	8	1
NC_017287_1	534393	534513	TGAAATTTTTCAAAATGATAACGGGCTCTTGGGGGATTTCTATTATTCTGCTTACAGTATTTTTAAAACTATTGTTATACCCTTTAAATGCTTGGTCTATACGTTCGATGAGACGTATGC	0.3333333333333333	8	1
NC_017287_1	545513	545633	GGAAAGATCCTCAAACTTTTTTCTTAATTCTTCAGCAGCTGAAGTAGAGAGACTCTCGATATAATCTTCGTCTTGTAATTTATTATAAAGTGACGACAGTTCTTCTTCCATTTTTTCAGA	0.3333333333333333	8	1
NC_017287_1	365513	365633	AGTAGTGCTGATAGAAGGAAATAGGGGAAACAACGTTTCATATGTCTTCACTATTCTATCATTTTCATCAATAACCCAGCTAAGATATGACAATTTTTTGCTTTTGTTTGTGTCATTAGC	0.3333333333333333	8	1
NC_017287_1	385633	385753	TCTCGGTGTATCAAAAGTTGATGTTTTCAGTTGAGAAAATAGAGTTTCTAAAGAGGGACGCTGGCATATCCGAATGAGATGGATGATTACTGTTTCTAAAAATGTTTTTTCAAAAATAGT	0.3333333333333333	8	1
NC_017287_1	381833	381953	CAACCATTAGACTTAAAAATAATTTGGGATGTATGATTTAACGTCGTTCCTTTTAGATGGTATTTTTTATTTAGTTCTAAGTGCGCATCTACAAGAATAGTACAGGGAACATGACGGTGT	0.3333333333333333	8	1
NC_017287_1	889953	890073	AAACATATTTGTCTGGGGATACTTCTGATAAATCTGACTTGGTAGGGAAAATCAAGGATCATATCAAAACACTAAAATCAAAAAGCTACTGGGAAAAATTTCATTACTCCCCAGAATTTG	0.3333333333333333	8	1
NC_017287_1	103753	103873	TGATTTTACTCTCTTTGTTGTCTATAGGATACATGGGATGTTATTTCGGATATCGCTTGCTTGCTAAAAAAGAAAAAGGATAATATACGAACACTCTTTGTCAGGTTTTTGCATGTTAGA	0.3333333333333333	8	1
NC_017287_1	82953	83073	TTATCTCTTATTCCATGTTCATGGTGAGTACCATAACTCTATGTTTGATAATGACTAACAATAAGTTATGACATTCTCCCGATGCCTCTGGAAATTTGTCAAATTGCAACAAAATATGCA	0.3333333333333333	8	1
NC_017287_1	589113	589233	GGTACTTCAAACCACAAACTATTGAAGATATTAATAACGATATCGTTGGAAAAATTCTCTCTTTGCTAGATATAGAGAGCAATTTAGAAAAGGTTTGGACCAATCCAGCTTAATTGGTAC	0.3333333333333333	8	1
NC_017287_1	374313	374433	TACGCTTTTAATTCTTCAGTTAGCTCTTTGTTATCTTTATGGTAGGAGACGCGTGCTTTGAGATATTTATCTTTAAGAGGTTCTACAATGCGGATACGCTCTTCTATACTTAATAATATT	0.3333333333333333	8	1
NC_017287_1	750473	750593	ATGACAAAACACGTTTCAATACACCCTAATCACAGGGGAAATGACAACGTGTTTACAAAAACATTGAAGATGAAAAGAAGAAATTACTTCTTTTTCTTTACAGGGGCTTTTTTCTTAGCT	0.3333333333333333	8	1
NC_017287_1	249713	249833	ATGTTTTTCTCAATCTTCGTCTTTGCTTAATGCTTGTAATGCTTCCTGCACAGTGTTGAACATTTTAAAATATGAAAGGAATCCGGTAACATATAGAGTTTGTTCTATTGTTTTCGGAAC	0.3333333333333333	8	1
NC_017287_1	37593	37713	GAGTATTTCTCAACACTAGCATGGTGTACTATTAAACCCATAGAGATCTAAGCCCTTCTCTCAGAGAATTTGTCAGATTACGACATTTCTTTTTCTCAATCAAGATAGACATAATTTTTA	0.3333333333333333	8	1
NC_017287_1	547713	547833	GACCTGAAATTTCTAACTTTTTAATTTTACCACAAGGACCTTCCTGAATCTGGATCAGGACATCAATGTAACCCTTGTGTTCATTATGATCTAATTCATAACAGAGTTGTGATTCAAAAA	0.3333333333333333	8	1
NC_017287_1	842113	842233	GCAATGAAATGGTCGCGAAAGTTTAAACCCTGTTTTAAGAAATGATCAGCAATGAATTCTTCATTAACAGCAGTTTCTAATGTAGTTCCTGATTTCGATACAGTCACAACTAAAGTTTTA	0.3333333333333333	8	1
NC_017287_1	222753	222873	AAAACCTACTGCGAATATTCACTGTCTAGATATGTGTTAGATAAATCAGAAAGGCAAATTAGGCAAGGGATAATAAAAGAGAGCAAGAAAGATCAAGATATTAGAAATGAGCTTTAGGGA	0.3333333333333333	8	1
NC_017287_1	818273	818393	AATTTAGGTTGGTGATAATCCAAAACACGTGCTTCTTATTCAAAAATCAAAGAATCTTAGAGGCCGCATTGTAATAACCGTTTTGTTTTTTAAGCAAGAACTGTTCGTTCACATAGAAAC	0.3333333333333333	8	1
NC_017287_1	172873	172993	TTTTAAGGAATTTTTTGGGAACGAATTTATGAAAATGTAAATCAGAAATTTGAGCTATGCGCAATCCATGAAGATGAGAGTACTTTTTAGGTAGCTTCCACGTTAACCAGGATGTTTGTA	0.3333333333333333	8	1
NC_017287_1	1155433	1155553	AAGCGGGAGAAATTGTTGAGCAAGAATCTTTCTCATCTAAGAAACCATCTAAAAACTCATACAAAGCATCACAGACTTCTCGAGAAGCTTGTAATATCTTATTACAATCATTGTTAAGTA	0.3333333333333333	8	1
NC_017287_1	1071993	1072113	GCAACTTTATCTTTAAGTTCGAAATAAACAGGATTATGTTTTTCCCCGGGCCCAGAAATAATTAAAGGGGTTCTAGCTTCATCAATTAAAATTGAATCCACTTCATCGATAATAGCAAAA	0.3333333333333333	8	1
NC_017287_1	17353	17473	ACGTCCTGGTATGCAAGTTTCTTTAAAAGAAAAATCAAGAAAGTTACAGTCGGTTAAAGAGTCTTTGGAAAATAAAGATGAAAGTTCTTTCCCTTCCTACATCTCTGTAGATAAAAGCAA	0.3333333333333333	8	1
NC_017287_1	444513	444633	CTTTTTCTTCTGGACATAGGAAAATCAAGGCTTGGTTATTAGAGAATCCTTGTGCTATCTTTCATTCTGAGCTTAAACAGGTTTGAAGTTCATGAAAAATATAGATTTTTCTCAGTTGCT	0.3333333333333333	8	1
NC_017287_1	855873	855993	TATGAAACAAATGAGTGATCTTTCTGACGTAATATCCACAGCAAAGTTCTTCGATGAAAATAAGCAGACAAAAGATGATGATCTCTTTTCTAAATCTGAAGTTCCTGCTCATACAGAAAT	0.3333333333333333	8	1
NC_017287_1	885393	885513	TTCAAATCATCTAACATATCGTCATCCCATATTCCTAATTCCTTGAGCTTATTGATCAAATAGACATTGGGAATTGTAAACTCTCCAGAAAGATTGGATTTCACAAACAGGTGCTTATAT	0.3333333333333333	8	1
NC_017287_1	537033	537153	AGAGATTCGTTTCATACTCCCTTTGCTTCAAGATATCTTCCTTCTAAGTTCTTTCTTTTTTTTTAGATTTTTCTTATGGAAATACAAAAATCACTTCCCGCTTATTCCTCGATTCGGAGA	0.3333333333333333	8	1
NC_017287_1	605793	605913	TTTGTAAGTTTCATGGAAGGTTCTCCTCTCTATCTAGAACATATCGCCCGATGGTAAAGATCTTAAAGAATTAAGAAACTGTAAAGACTCGTAATGGAATAATAATCGTGAGTTAAAACT	0.3333333333333333	8	1
NC_017287_1	367193	367313	TCAGGAAAACTACTAAAAACCAAACTAGGAAAACTTAAACATAGTCCTAGGGGTATGATTAAACGAGATAATCCCATAAGTTAACGTTAAACTCCAACAAGAGGTGTTTCAGTGTTTTAA	0.3333333333333333	8	1
NC_017287_1	35873	35993	TCTATATGAGCTTCTTTTTTCCCTAATTTCTGTATTGCCTGAGTCTTTTCCTGATCTGAGTAGCAATATAGTGTCGTATCTTTATAACGAACTTTAAATAGAGGCGTCTCTAAAATAAAC	0.3333333333333333	8	1
NC_017287_1	182593	182713	TTGGTAAGTTTCTTTGGAACTTAGGGTCTCATTATTAATCAAATCGTCAAAAGTTAGTGGTGTGCCAAAAACACAGGTAACGGTTTTCCAAATTTTAGGAAATTTTTGATAGCGATTGAA	0.3333333333333333	8	1
NC_017287_1	64393	64513	TAGTGTGATCCTCCATAAAGAATGTTCTTTGTTCGCATTCTTTTCTAAACAAGTGTGAAAGTTAAAGCTTCGCTTTTTCCTTCACGCTTTCTTTAATGCTTCGAAAAATATGGACAATTT	0.3333333333333333	8	1
NC_017287_1	703433	703553	GATAGATCACAACTCCCTAAACCGCCAAAAACATCTTTCACATTTTCAATAAAAGGCATCAAAACCTCTCTATTTTCATAAATACCCAGAGACAGCACATAGATTATATAACAAGATTCA	0.3333333333333333	8	1
NC_017287_1	151673	151793	ATTGATCATACGCTGAATTTTATCTTCCTGTTTCTATTCTCTGTTCCTGTCTTTGTGTCTGTTCCTTGGATTATTGATAATTTCGTTATTAATAAGACCATACCATTTACCTCGATTCCT	0.3333333333333333	8	1
NC_017287_1	1024153	1024273	TTTTGGTGTTCTTTTTTTCTCACCGCGATTTTTCTTAATTGAATTTTAGGCTCCACAACATGCTCAGAGCCAGAAAAATACATTTCGTTTTTTTCATTTTTTATGTTCGAATGCTACCTG	0.3333333333333333	8	1
NC_017287_1	1166873	1166993	CAAAGCATGAAAGAAAAAATGCGCAAAACAGGATATAGCGAACCATCAGAGCCTCTGCCGGCTTTTCGAAACCGTCGTTTTTAATTAATTTTTAACATGTTAAAGTTAAATTATATATAC	0.3333333333333333	8	1
NC_017287_1	159273	159393	GTCCATCTATAAAGATGGATGAGACTACAACATAGGCGTGTAGGTAGGTTTTGTATCAGTTGTTTAAATGACATTGAATACATCTTTAAGTAAAGCTACAGAAACTTCTAGCATAATTAG	0.3333333333333333	8	1
NC_017287_1	566513	566633	ATAATAAAAAGGCGGAGTATCCTATTTTATAAGCCCCAGATAATTGTGTGACTTCTTGAGGAGGTAAGAAGCTAATCCATAAAGCAAATACACAAGAAAGTATTCCTAAGAATGAAAGTA	0.3333333333333333	8	1
NC_017287_1	1097673	1097793	AAGATTAGCAAACTTTCTTAAAATATGCTGATCCGCACGTACATCAATATTCTTAGAATTTAATACATAACCAATGTAGGAGGTAGAAGGGAGTAAGTCTAAATCCTTCCTAGAAGAGAA	0.3333333333333333	8	1
NC_017287_1	765793	765913	GCTACAGTAGTATATTACCTTCTTTTAGAAAGCAGTCCATTGCCATTAAGGTGAGAATCTCTTCGAGTATTCTTAAGAAACTAGTAAAACTATGCCCATAGATATTACTTACTATACAAC	0.3333333333333333	8	1
NC_017287_1	141513	141633	CATTCCTCGGGGAACGAGAATTCCTAATAATTATATCTTTTGATGGAAGATCTTTATAATTAGTAAACGACTTCCCCTATTTTTCTCTATCGAGATTTTAGCACGATATCCAGTAGAATA	0.3333333333333333	8	1
NC_017287_1	873153	873273	CCAAGGAAATATCTTATTACGCATTCTAGCACGTAGATACCGTTCATCAGTATTTGTTACATCATGAACATAGGGAATATTTTCAGCATCTAAAGTATGAATTAAAATCTGTTTGGGGAT	0.3333333333333333	8	1
NC_017287_1	1137513	1137633	TGAAAAGTCTGATCTAAAAAATGAATAAATGCTTGATTTAAACAAGATAACGTCTGATTGCACAACAAGATGGAAGCATTTTCATAGATCACTTCCATAGTCTCTGGATGGGTGACAAAA	0.3333333333333333	8	1
NC_017287_1	93273	93393	AGAAGATGCGGATTCTCCAATACTTGTATTGTTTTTTGACTAATTCTGGATCATCAAGTTCTTTAATGTGCTTGGGAGGCTGAAAGAATTTGGTCCAAATATTCATTATAAGATCTCATA	0.3333333333333333	8	1
NC_017287_1	650633	650753	CGAGCTCAGAGGATAGTTGAGACAACTGTTCGATAATAAAAAAAAGCTTATTATCAACCATATTCTTTGCTTTCTTAGATTTGAGTTTTATTCCCATTCAATAGTTGCTGGAGGTTTATC	0.3333333333333333	8	1
NC_017287_1	789993	790113	GCAATGGCTTCCCTGACCAGAAAAATGCAAAATTTTCAAAATCGAAGAAACGTTTTAAGATAACATAATACCCTAGATCTTCTTCAGACAAGTTTAAATGTAGAAGAGCATCAAGATCAT	0.3333333333333333	8	1
NC_017287_1	1146033	1146153	TAGATAGGGAATAAAAACAATAAAAAAGGAGAGGCGGTTTTACTCCAAGTAAAATGCGGAGTTCGCCATTTAATATAAATGAAAAAATCCTTAATCGTAGTGGAATCTCCCGCTAAAATT	0.3333333333333333	8	1
NC_017287_1	551793	551913	TGCTAACGTAGCACTATTTCTTGCTTCACCCTTATCTTCTTATATAACTTCTCAGGTATTGAGTGTTGATGGAGGTATGACATACTAAATAGGTTGCAAACAATCTAGATTGAAAAATTA	0.3333333333333333	8	1
NC_017287_1	464473	464593	TCGCTTTTTTATTGCCTATGGGAAAGAACGGCTCCACCAAGCTTTAAGTTATTTATTTTATGCTGAGAGTATTATTAAGAATAATACTCAAGATCCTATAATAGCCATGGAAACTTTGCT	0.3333333333333333	8	1
NC_017287_1	588193	588313	GCGATTCTTATGAATTTCTATGCTTTATCTTCAAAACCTCTCTCTTTAAAAATGTTTATCATAGCCTCCCTATGGGGAATAACAGCTGCTATGATTATTGCTGCTAATGACATTATCTAT	0.3333333333333333	8	1
NC_017287_1	576713	576833	TCAAGCTTATCTTGAACATAGAAAACTTTATCGTTGCTTTAGAGAAAAAAGCTGTTCCTTTTTCTGAATTTTTAGAAATGCGCAAGGAAACCTTAGGCTATCCTTTATATTATAGCCCTC	0.3333333333333333	8	1
NC_017287_1	912673	912793	TTTTTCTAGTTCTTCTTCAAGAGATCGAACCTTGATAGCAAGATCTGCATTTTGATTCTTAAGTCTCTCAACATCTTGGTCTTTTACTTCTATCTTCTCGGTAAGATCTATTAATTTACC	0.3333333333333333	8	1
NC_017287_1	540873	540993	AACTCTATTTTATCGCCATTGTTCTTATGCCATTTTACGATAGTTCCTACTTCCATGGTGGGAGAAAGTTTCGGCATTTTTAATAGAGAAATCACAAATTTACCTCATGATTTTTTCGAT	0.3333333333333333	8	1
NC_017287_1	105393	105513	CAAACCTCAGGATTTAAAATATCAGGGTGAAAAGACCTATGTTACTATAGGGGAAAATTGTGAAATTCGAGAATTCGCTATTATTACCTCTTCTACATTTGAAGGAACAACAGTTTCTAT	0.3333333333333333	8	1
NC_017287_1	452353	452473	GTCGCAATCACATTAAAGTCTTGTTCTTCATGATGTGTTTCTAAGGCTTTCTGAAATTCATCACGACTTAATGTGGAGTTCAGTTTTTCTTTTTTGATTTTTAACAGGTAATACACTCCT	0.3333333333333333	8	1
NC_017287_1	244153	244273	GAAGGGTTCATTCTCTACATTGATTTAGATAAGGATCAAGAAGATCTAGATAAGATTTATGAAGAACTAGAGGTGAATGCAGAACGCTATTGTCTAATTCCTAAGTTAACGTTCTATGAA	0.3333333333333333	8	1
NC_017287_1	510233	510353	CAGCAATATACCATTGAATCAGAAGATTTCTGATGAAATCGCTAAGAATGAAGCTATGCGTTTGGCTTTGTTAGCTATTGCTGATAAAGAAAAAGAGGAAAAAAAGAGAAAACATCGTTT	0.3333333333333333	8	1
NC_017287_1	754353	754473	TTCAGAACCTAAATTAAGAGAGATATATTCCTGTTTTAACAACAGTTGTATTTGTTCTTGAGAAAGAGAAGCCAAAGCTTTTTGTATATCCTTGATCTTCTCTCCAACTCTTCTACCTAG	0.3333333333333333	8	1
NC_017287_1	520233	520353	AAACCCTACGGCTCCAAGTAAAGGTAAAGAAGTGGTTAAGATCAAAGTTAAACAGTTATTTAAATAGTATAACGTAACTCTGGGATCGTGATTTATAGGTGCTTCTTTGAAAATAGAAAC	0.3333333333333333	8	1
NC_017287_1	951353	951473	GCAAAACAGGCTGCGATTTTTGATCCACAGCCCGCTAATGTCTCGAAAAAAGATAAAACAACAGAGATATAAAATCACCATTTGTAAAAATTTTATTACAAAATGTGAACGAAAGCTCTA	0.3333333333333333	8	1
NC_017287_1	656633	656753	ACCAAACTTAGGTCCTCAAACCTCAGACTTTGCACTCAAATCGCTTGAGTTATAGCAATTTATTTGTCAAATAAAAAATTGACATATAATAGAAATCCTCTCCTTTTCTTAGGTCCTGTA	0.3333333333333333	8	1
NC_017287_1	145433	145553	TCAGCTGTTTTTGTTTTTGGAAAGACTACTTTTTGTTCAGAGAATGCTTATTACAAAAATCCATAGAGGCCTACATTAAAGTCGTACAATCTATTCCTGTAGATTTAGGAGCTCATGTAT	0.3333333333333333	8	1
NC_017287_1	203593	203713	CTTGAGCGAAGATTTTTGCTCCGAAGAAAAACTTATTCAGAATAAACAGGTTGGTAAGAAAAATATTCTTTCTTAAGATGCCGGGGATGGAGCGCATAAAAAATTTTTTATATCACAAAG	0.3333333333333333	8	1
NC_017287_1	898833	898953	TAAGGAGGAATAGCTATATTATAAGAGGCTAAGAGGTCTTTAGCTTGGTATTCATGAAGGTGCATAAATAACCCTTTGAATTTTCCTCCTTATCTTGTATCATTCCTTTTACTTCAACTA	0.3333333333333333	8	1
NC_017287_1	931153	931273	TGGCTAAAACTACGGAATGGGAAAATGTAGATTTTTGAAACCTTGATACCTTTTTTGCGATCATCGTAAACCTAATTCAGAGATGTTTCAGTATTCGTTTTCAAAAGGTTTATCACTATC	0.3333333333333333	8	1
NC_017287_1	546633	546753	AGATACCGTATTTTAATTGTTGATTTAAGATATACGTGGTACTGACATTTCCACCATAAGTCTCAACGGAATAATCCTTAGAAAGAGCTCTATTAATAGACTTATCAAGTTCGACACCTA	0.3333333333333333	8	1
NC_017287_1	966833	966953	AGCAAAAAAATATGGAATAGTCCATCAGATTAAGACACACACAGAATGTAAACGAGTTCTTCCTGTTTTAGGTGTTATTGATTCTGGAATTATCCTTCCTCAAGATCTTCTAGAACTTAT	0.3333333333333333	8	1
NC_017287_1	623753	623873	CCGAAGTGATTGTTGAAAGAAATTTTAAAATTGGCCAAGAAATAAAAGAAGCCCAGTTTGAATCCAGAAATCTTGAATATCTATATATTGAGGACGACCACTTTCTTTTCCTTGATTTGG	0.3333333333333333	8	1
NC_017287_1	982553	982673	CTACCATTCATTGGCTTTTGTTTCCCGAGACTTTTTTATTTCCTACAACAAAAGCTCTTCCCATTAAAAATATTTTCCTGATTTCTTCATCTCCTTCTAGAATTCCTGAGGCTATTTTTT	0.3333333333333333	8	1
NC_017287_1	628833	628953	TCCTTATATTTTAGGGAAGAATGCCGTATTTAAACATCATCAAAATAGATACCAACTGATTATGAATGAAGTTGGAAGCAGCCTACCTGTTGAAGATGTAGATAAAAGCACAAAACATGT	0.3333333333333333	8	1
NC_017287_1	1149993	1150113	AATATGTGTTTTTCTTGAAAAACAGCCATTTATTCTTTAAAATGGTTACCTTTATTTTTTAAGAACACCGTACTATGGATTTTAAACTGCCCATATACCACATAGGGGTCGCCCTAGATG	0.3333333333333333	8	1
NC_017287_1	648793	648913	CAATTTTCCCAACCACGATACTTGAAATACAACGCAATCCGCGTGATGAGTTTAATAACCAAAGCTATAAGTGCCGGAATAACACATAAATATAGAAATAAAGTTTTTAATCTCTCTTGA	0.3333333333333333	8	1
NC_017287_1	907833	907953	CTTCTTAGAAATCCTAACCTCTATCTTCACTCTAGTTAAGAAATACCGAAAGCTATACAAAGCTATTCTTAAAGAAAATCCTGAGATAGTCTTCTGCATAGATTTCCCAGACTTTCATTT	0.3333333333333333	8	1
NC_017287_1	761433	761553	TCGCTTTAGACTTGCTAGATTCCGCTATGAATTTTGCTAAAGCAGAGTTACAGAAACCATTAGATGCGGTTGATCTAGAAGCTATTTATAAAAAGATTAACCTTATACAATCTGAAGAAT	0.3333333333333333	8	1
NC_017287_1	856513	856633	AAGTATTCTTTAAGTCTTAGCTTATTCACTCGCAAACCTGAAACAAAATAATCAGCAAAGGCTTGCATACCGCCAGAGAGTATATCTACAGATTGTAAAAAGTTATAAATGATCAAAGGT	0.3333333333333333	8	1
NC_017287_1	3273	3393	AGATCAGGTTCTTAGATTGGTTTTGGATATACAAAACACTAACGCTAAGCCGTTTTATGATGCTGCTATTGATTATGTAAATAGGAAGTATCATGGTAGGGAAAATTTTAATGAGGCTTT	0.3333333333333333	8	1
NC_017287_1	240713	240833	CTGTTTGCTGTTTCTCGATTTAATCCTAGGTATATGGTCATAGAATTATCTTTTTCTAGAATGTAGCATATAAGCGTAGTTTAAATAGGGAGAGTTTGTTTCGCATCTAGAAAATCGTTC	0.3333333333333333	8	1
NC_017287_1	743633	743753	ACATCACCTTTTGCTATCCTAATTTTTGCCTGCTTAATCGCGTAATTCACTAAATTAAACGGGCTGTCAAACAACTGGTTTAACTTTTCATTGGTTAAACGATCTTTGTTAGTCATAATA	0.3333333333333333	8	1
NC_017287_1	175753	175873	GAACGATTTTTCATGGGAAGAAATTTAAAGAATGTGAGAAGCGTTTTCCGTTATATGAAAGTGCCATAGCGTGGGAAAAAGCAAATATTTACGTATTGTTGCAAGGATATAAATCAAGAA	0.3333333333333333	8	1
NC_017287_1	398273	398393	ATTTATCTAAGACAATTAAAGAAATTTTTTTGTTGACAGATGACAGTGAATGAAACATCATACCCGCTACTCGTAGTAACCACGGCGCTGTTCCTATGACTATATTATGTGAATTAGAAT	0.3333333333333333	8	1
NC_017287_1	546953	547073	GAGCTAAAACCTAAAAACAATCCTAAGTTTCCTGTTGTAGTTTCTTTAACTTCTATGAAGATATCTCGATATTCTTCAGCATTGTCTAATGGATCCAATTGAGAACGTGCAGTATATACA	0.3333333333333333	8	1
NC_017287_1	724393	724513	AAAAACGCCCTTGTATATTTATCAAAGATTCACTGGCACAATCTCCAGCACATATTCTTATGTTCAATAATACGTTGTTTTCTTTGTGCGAGAATGAATGCGAATTTATAGAGAATCCTA	0.3333333333333333	8	1
NC_017287_1	201553	201673	TTTTAATATCTTAGACATTTAGGAGGTGTTTAACCTCCTAAAGAAACAGCCGCTTTACGATCTCTTAAAAGGATCATGTCTTTTAAAATGTTCACAGATTCTTCCATTTGTAAGTCGTTG	0.3333333333333333	8	1
NC_017287_1	535673	535793	GTTGCTTCAGATTTATTTACTGAACATTTAGTTTCAGCAATACGTTCTGGAGAAATGCAGAGGTTTCGTTCTTTTTACCGTAATGTCGATGCTTTATTTATAGAAGACATAGAAGTATTC	0.3333333333333333	8	1
NC_017287_1	862713	862833	CTTTAAAACTTTCACATCGATCTTCTAAACTCTTCCTTAAAAGCTTTTCTTCGATAAGCTCATTTTCTAAAGAGGTCATTTTTTCGTCTTTTTCTCGTAAAGCACGTAACCATAACTCAG	0.3333333333333333	8	1
NC_017287_1	539393	539513	ATTATTACATGAAGGTGATCCATTCTTTGTTTTAGCGGATTTAGAATCGTATATTAAAGTTCATGAATCTGCGGCTACCTTATTCCACAACACAGATGAATGGGTAAAGAAATCGATATA	0.3333333333333333	8	1
NC_017287_1	1026633	1026753	ATATCGAGATAGAGTCTTCTTTTGATAAAGAAATACCAGAAAAAATGCCTTTCCTTGTAGGGATCATAGACGAGCTATCTGATCTTTTACTTTCTTCTTCTCAAGATATAGAAACACCTA	0.3333333333333333	8	1
NC_017287_1	848913	849033	ATTCTCAAAATCTGTGCAGAAATTATGAAGCTGATGTTGAATAGTAGAGAGCAAGATAATCTCGCTCGTTTAGAAGCTAGAAAACATCTTTTAGAAAAAGCCAGAGAACTTATTGAAAGT	0.3333333333333333	8	1
NC_017287_1	790073	790193	TCTTCAGACAAGTTTAAATGTAGAAGAGCATCAAGATCATCAAAAGAATAAACAGGGTGAGACTCAGGAAGCTGAGGAAGAAAAAACGATGATAAAAAATAATATTGAGTCATGGCAATA	0.3333333333333333	8	1
NC_017287_1	562553	562673	AAAGTGTGAGATTGTTGCATAAAGCTGTTGATATTATGAAGAGGTTATGTTCTTTACGTCCTGAAGTATTTTTATTTTGGAGCGATAGAGGCTTAGCTTTAAAATGTTTAGCTGAAGCAA	0.3333333333333333	8	1
NC_017287_1	850113	850233	ATACGTATAAGAATGAAGACTTCTTAAGTACGAAGCTCTTTAGGCGGTTGGAATACGACATCTTCTACAGTAAATATATCTTCTTCAACTTGTAAATCGGGTATTAATTCTTTCAACCTA	0.3333333333333333	8	1
NC_017287_1	531553	531673	TCATGGAGGCTTTTAAAAGCAATTTAATTCCTCCTAATAACCAGAGTATCCCTGGGAGATAAATAAGTGGGTAATTTTTATTACTAGTCATGAGCTTTTGCTTGTTGCAATTTAACCATT	0.3333333333333333	8	1
NC_017287_1	547993	548113	AACAAGAAGCAAAGAAATCGTGGTTTTGCCATTAGAAAAATCAACTTTTGGTTCTACTCTATCGTAATCTTTAGATAGATTGCGTAGGTCTTCATCAAAATCTGCTTGAGAAAACAAAGA	0.3333333333333333	8	1
NC_017287_1	442273	442393	CAAAATCTTAGTGAAGAATCCAAACAAGAGATTTTACAGAAAATTTCTAGAAAATGGATGTTATTAGCTGGAGTCCAACAAAATTCTGTTGTAACACAACAACCCATTAGGCAACAGCAA	0.3333333333333333	8	1
NC_017287_1	408273	408393	TAAAAGACCGGGTAGAACTTTCCTTAAGCATATACGAAATTTAAAATAATGATGCAACTCTTCGATAGACGGATAGAGTATTCCCGAGACCAAAGAATTTTTTTCACAAAAATAGCAAAG	0.3333333333333333	8	1
NC_017287_1	1060753	1060873	TCTACAAAATCATCCAGAACTTTAAAACCGATTTCATTAAAGATCTGAATAACTGGAGATATCTTCTCTAGGTCTAAAACCAAAATACAAGGAAGTTTTGTAGAACCTGAAGCTCTACCT	0.3333333333333333	8	1
NC_017287_1	70313	70433	GTCCACTCTCCATCTTTATAGAATTGTTCGAATTCTTTGAACAACGGCAGTGCTTTGAGTTCTTCGAAATCTATGGAGGTGTCTTGATTTAAGATTTCTTTGATTTCTATAATTCTTAAT	0.3333333333333333	8	1
NC_017287_1	933393	933513	TAACTAATATCTTGAGAAACATCCAATCCGCATTCATCAATATTGATGAAAGAGAAAACGGCTTCATTCACATTTCAGACGTGTTAGAAAACTCTAAGAAGTTCGAACAAATGTTTGACA	0.3333333333333333	8	1
NC_017287_1	780753	780873	TAAAAGAGTTGTATCTATACCACGAGCAAGATCCTCACTTGTCAAATTAGAAATATGACCAAAGATAAATCTTGCGCCATTCCATATTTTATTCGCGAAGTTCTTGTATTCCTCAAATAA	0.3333333333333333	8	1
NC_017287_1	528993	529113	TACCATCTAGATCTAAGAATACACCAAAATCTGTAATGTTTTTAACGATACCTTTACGGCGTTCGCCAATAGTGATTTGTTCAATAAGTTCTGCTTTTTTAGAAATTCGTTCAGCTTCTA	0.3333333333333333	8	1
NC_017287_1	27593	27713	ATACCATTAATGTATCCGCCTTATCGAGAAATGATAAAATTAATCTATGTTCGCAGATTTCGTATTTATACAAAGATCAGGTAGCTGCTGTAGATTCTTTTGATGTCGTTGTTGATGCAA	0.3333333333333333	8	1
NC_017287_1	789873	789993	AAGTCTTATATTGCAACAAGAAATCCTTGAAAAAATCCTCAAATTCACAATCATCAGACCATTGTTGGAGATTGACCATACTTTCAACATTCTCTTGTGTTACTACACCATAAGAATGAG	0.3333333333333333	8	1
NC_017287_1	495113	495233	CGATAATGTCAAACATAATTACTTGGATACTTTTAAGCACAATGTTTGCACAATTACTGAAGAGTTAGGAGGAACTGTTTCTTGAATAGACAACATGAAATTGCTTGGTCAGTTCATAAC	0.3333333333333333	8	1
NC_017287_1	691713	691833	TTGCTTTTCATGTTAGTTAAAATGAGCAAACTATTCGCATTTATTTTTTTGTTTTTCATAGTAGCTAATGCATCTCAAGCTGAATCAATTAAAATCCCTGGGTTCCCAGAAATCCCTGAG	0.3333333333333333	8	1
NC_017287_1	594953	595073	CAGCAAGATTTCCCGAGGAGGATTAAACTATGTCAACACCTAAAACTAATATTAGTTTACCCACATTTGTTCGTTTTAATATCTACTCTAAGGATCTATCTGAAGAGAAAAAAAAACGTG	0.3333333333333333	8	1
NC_017287_1	872393	872513	GATTCACGAAAACGCCCACTAAACGACACCAAATTATCATTTAGAGCAATTTTTCTACTATCTTCAGGATAAATCAATTTTAAATTTACTAAATGCTCTAGCTGATGGCTAAAACTGACC	0.3333333333333333	8	1
NC_017287_1	780633	780753	ATTCCTGAAGAATTCATATGCCATCGTGGTCATCTTATCGAATGCGTAATTTTGATACGCAGAATGTAACTCTTTTAACAAACGATTGAACCCATCAAGAATATAATAATCTTCTAATCC	0.3333333333333333	8	1
NC_017287_1	381473	381593	AGTAAAGATAAGGAAATCCAAGCACGCCATACTGAAGGAGTCCCTGGAAACAATAGGGTGAATCCCAGAAGTATAATAAAGGTAAGAAAATATTTTATTTTTGTTGGAAAGATATAGAAA	0.3333333333333333	8	1
NC_017287_1	541193	541313	TCTTTACTGAAGAAAATATTCCAGAGATATCTAGTGGCTTAATTGTGCGTAGATCAAGAATTTCTATAGAAAGACCATAACGCTGTTTAGCAACCTTTACAGCTTGTTTTACGATAGAAA	0.3333333333333333	8	1
NC_017288_1	1476	1596	GAATAAAGACTTGGTATTCTTATCAGGAAGGCTAATGAATAACTCGTAATATCCTAGGGCGTTATAAGCTGAAGACTTTGTACGAAAAACAAGATTTATCCAAGATGAAAATGTTGTATC	0.3333333333333333	8	1
NC_017287_1	1088913	1089033	CAGAAACAGTTTTTGTCGCACTAAATAAATCCAAAGAACCGTTACGGTCATTTTTAATACGCAATACGCCAAAAAGTCAGATCCAAAGTTTTTATAAGATTTCTCAAAAAACATTTCCCC	0.3333333333333333	8	1
NC_017287_1	239673	239793	AGACGTTTTATTTTTGCTTCTTATTTGCCTTATAACATAACTGTATTATGAATCTGATCTTCAGTGGGATAAACATGAAAGGCGATAAATAATTCCCTGAGTTTCACACCAGCTAAGAGT	0.3333333333333333	8	1
NC_017287_1	431513	431633	TCTTGGAAATTTTCTCTTTTAGTGTGTATTGCTTTTCCTGTATTGATTCTTCCTATTGTGATCATCGCGAAGAAAATCAAAGCCTTGGCGAAGAGAATACAAAAAAATCAAGATCAGTTT	0.3333333333333333	8	1
NC_017287_1	622473	622593	CTCCATAACCTTCAGAAGTAGATAAGGAGTTACTCAATAGCACTGTGCTTGTAGCAGATTCTACTGGTGATGTCATAACTTAATTTCCATGTTAAAAATTTTAATTTCGCAGAGATTAAT	0.3333333333333333	8	1
NC_017287_1	655233	655353	TATCTTCAGTTCTGATACTTATAGGCATCATATTTATCAGCGTAGGCGTTCTTTTCTTTGTAAATAATATCGAGGATGGACTCTCAGGCATCTTAAGAAAACGTTTAAAAGAAAGAGAAT	0.3333333333333333	8	1
NC_017287_1	1169313	1169433	TAATAAACCATCTTAAGCAACACGGGTTAAAAGACACTTCAGAATTAGAAATGCTTATAGAATATGTGGGTATTCGAGATTACTAATGCGTATGTAAAAATCTGGGTGAGAGGATTTGAA	0.3333333333333333	8	1
NC_017287_1	822793	822913	TTACCTCCTCTCTGAACTAACTAAAGTTTTCCGACTTTAAACTGATTCAATCCATCTAAATCAAATAGAGTGATAGGAAGGTATCCCAAACCGTATCACTCAACTTTCTGTTTAAAAAAT	0.3333333333333333	8	1
NC_017287_1	753273	753393	AGGTTTCGGAGGCATGCGTTATAAACTTAAACCTACGCATCCTTTAATGCAGTTAAATGATAACCAAGTAATTGATTTATTTAACTGTGGTGTTAATTTTAGTTCTTTCTTCATCCCGAA	0.3333333333333333	8	1
NC_017287_1	612713	612833	AGGAACTTTAGCTGGGGATGACACAATTTTTATCACGCCGATTTCAGAGTCAACAATTTCCTTAATAGCCAAAGATATAGAAAACTTCTTGCTAGTTTTTTCTGATTAATTGCATGATTA	0.3333333333333333	8	1
NC_017287_1	552593	552713	AATTTTGACGTAACCTTCTACTATGATGTATAAGCTGAAGCTGGGTTCTTCTATAGAAAATATTTTTACTCCAGGCTTAAAGATCATGATTTCAGTTTTATCTGAAATCGCAAGGAGGAT	0.3333333333333333	8	1
NC_017287_1	734353	734473	TTATTAATCCCCTATGTAGAGAACTTCTTCTCTATTCTTACAAGGTCTCCCTTCATCTATCTCAAGAAGAAGGGGGACCTTTTTCATTTTGTAATATTTCTTTCTTCATCTATGTTAGAA	0.3333333333333333	8	1
NC_017287_1	421153	421273	CTTCTTCGTCGTCTTTACTTTCTTCTTGATCTTTATAAGACAATGAAGAATTGGCACGACTCTGATAAGAAAATTTTCCTCGGGTCAGTACTTTTAAGTAGGAAGAAATTTTCTCTAAAT	0.3333333333333333	8	1
NC_017287_1	785473	785593	GGTTAAGTCTTCAGATTTTGACAACGACAAATCTGATGTAGGATATTCTCTTTTCAAACTATTTAGAATTTTCAGACACTCAGAAAAACGCCGCATTTTTTCTGAAGTAACGAATCTCTT	0.3333333333333333	8	1
NC_017287_1	226553	226673	GTAACAAGCTAATAGTTAAAACGAACACTGTTACCATGCACGTTGATAGCAAGATGCAACAGAAAATAATTGCTCCCGTGAGGTAAGTATTCATATAAAGCGAACAAACAATTTTATTTT	0.3333333333333333	8	1
NC_017287_1	362193	362313	TAATGAATTAAAGGGCTAGGAATTCACCTCAGATAGGTTTTTTGATTTAGGAGAAGCATTGTGACCGCCTTGTTTTATTCGTTTTTATTTATCTTTCTTCTTTTGTGCGTAATTCTTTGC	0.3333333333333333	8	1
NC_017287_1	628353	628473	GTATGGATTAACAAATAAAAACGTAAAGAAGTCCATAGCAATATGTTTAAAAGACAGATTCGGAATTACAGCAAAAATTACGAGTCTTCCAAAACAAAATCAGGCGCTATACCAAGGTCT	0.3333333333333333	8	1
NC_017287_1	146313	146433	ATGCTGATACTTCTTTACGGTATCTACCTATTGCCACAACAAAAAGAAGAATAGAGATACTCTTTTTGCTTAAATCCTGTGAAAGCTATTTGATTATGTTCCACTTGCTGTAAAATAGAG	0.3333333333333333	8	1
NC_017287_1	681473	681593	TTGTATCCCGGAGAATTATTCTACCCGATTAGCAAAGCTTTTAATGCCGGTCTTGTAGATATAACTTTCATAAGCATGGAAGATGTAATAAATATCATAAATGAAGAAACTATTGAGTCC	0.3333333333333333	8	1
NC_017287_1	126433	126553	TCCTGATATTCTTGATGCAGACCCTATAGTTCTTGGGGTAAATTTCGCTAGCTTTTCTCTAGCTTCTAAACTTAAAGAAGAAATACTTTGGTAGTCTATATCTTCAGGAATAATCATATT	0.3333333333333333	8	1
NC_017287_1	650193	650313	GTACGCTATGCGTATATTTTGTTGGACTTCAGTATAGATGATGTTATCTTTTATACATTGCTTTAAATAGTTTTGCAAAACTAGCCAAAGATCATTTTCATTCTGAATTCCTCCTGGAGG	0.3333333333333333	8	1
NC_017287_1	24873	24993	ACCACCGTTGTCTTGAATATAGTTAGTTAATGCATTGTTAGCTATTGTTGTAATTTGTTGACTAACTGTAGAGTAAAAAGGGTTATTCTTAATAGCCTCGGCTTTTTGTTTTAGGACAGT	0.3333333333333333	8	1
NC_017287_1	792113	792233	TATGGTTCATCTTATCTTCTTTAATTTGCCTTACAGTATTGTTGAAACTTTAAGGCAGTTTTTCTTACACATCTTGTGCGGCTATTTGCTTAATAAATTCTGTAACAGCGGCTTCAAGAA	0.3333333333333333	8	1
NC_017287_1	24393	24513	TTCAAAATAGTCCCCGCAAAATAAATCTTTGCCTTCTTTACTTTGGATGAGATAGGAGGAAAGGTTGTAGTAAACAGAAGTCGTAGAAAAGTGGTTAGTGATTTTTAAGAGATCATTAAT	0.3333333333333333	8	1
NC_017287_1	358873	358993	TTCTGGAGAAGAAATTTGACTTAAAATAGAGGAAGTATAAGAAGTCATGGTTGTGTAGTCATAGAAAATGTTTGTAGAACAGGTTCATCTAATGCATCTTTTAGAAGAGTTCCATTAGGC	0.3333333333333333	8	1
NC_017287_1	650353	650473	CTCGAAAAATCTCGAGAAATCACAGCATATTTTAACACAGAAACATCAGGATCCTTCTCATAGCGGATACTCTCAAAATTCTTAAATATTTCAGAATAGTTCTTATGAGGGTTCTTACTA	0.3333333333333333	8	1
NC_017287_1	931233	931353	AGATGTTTCAGTATTCGTTTTCAAAAGGTTTATCACTATCAACACGATCCCGTCAATAAAGAAAGATAGCAAATAGGTAAACTTAAAAACTAAGAAAGGCTAGATAAAATTCGCTCGCAG	0.3333333333333333	8	1
NC_017287_1	501273	501393	AGAGGATGTTAATTCCATTTTCTTTATTATTAATAGCCTTCTTTATTTTCCTAACGTTTCAGGATTTGTTTCGCTTTTTTGCTGTGAGCTAGGTTTCCAGCTTTTGGGAAATCCATAAAG	0.3333333333333333	8	1
NC_017287_1	443473	443593	TTTTACGAGAATTTGTATGACAAAGATAGCTTTTTCTGAAAGGGCGAAGAATTTTCCTATAGGAAAGTTAAAACAATGGTTTACAGATAATAAACGTAGCTTTCCTTGGAGAGACAATCC	0.3333333333333333	8	1
NC_017287_1	237833	237953	GTTGACTTTCTAATTTGTTAATTTGATCAGAAATCTCTTGAATCCGATTCTCGCCTTCTTTAATCTGATTCTTTAAGTTTTCCATCTCCAACTCTTTTTCCTGAACTTTTCGACGAATGT	0.3333333333333333	8	1
NC_017287_1	1080393	1080513	TCTTGGATTTAACTTACTTCCAACTCCTTTACAGTCATTATGTTCTCTACCAAAGAAAATTCCTCCAGAACAAGTCCCTGACTTTATTAATCAGAATTTCCAAAACGATAAGCTTGTATT	0.3333333333333333	8	1
NC_017287_1	1083473	1083593	AATAAAATTACTGTATTGAATGGTCGAGGATCGCTAATCTCATCCACAGAGGTAAGAGTAAAAGGTCAAGATACTTCGGTAATTAAAAGTAAGTATATTATCATAGCTACAGGTTCAGAA	0.3333333333333333	8	1
NC_017287_1	300993	301113	CACTTTTGTGATCGATTTGTATTTGTGTATCTTGATTTTCTTGGATTTCGGAAGTTTGAGAAGCATCTTCAGCGTATAGATTAGTGCATAATGCAAAAGTCAGACTAATAGATGTTAAGT	0.3333333333333333	8	1
NC_017287_1	775393	775513	AAAGAACTAAAAATTGCAAAAACTACGCCCATCAAAAATCTCGATATTCATACTCAAGAACTATTATTTAAGGGAACCAACAGATATCCAGGATTAGAAAGGATCCTTCTTGACCATTGT	0.3333333333333333	8	1
NC_017287_1	459033	459153	TGCATTTCATAAATGATTGATTCTTCTTTAGGTAAATTGAGACTACGATCTCCTTCCCAAGAAAACTCTTCATTTTTTAAATAACTAAAGGCATAGTCTCCAGGAGTTTTTGTAGACCCA	0.3333333333333333	8	1
NC_017287_1	240953	241073	TTTTTCCCTAATGAAAAAAATAGTAAGAGTTCTTGACTTTTCTTGGGTTAGATGCAGAGAGCTTCGCTTTATATTATAGTTTTTCATTCATAGAGTTGATAATAGAGGTTCGGCAATGGC	0.3333333333333333	8	1
NC_017287_1	673033	673153	AATATTTTACGATGTCAGCGCATCGCAGAAATTCTTAAAGAACAATGTAAATCCGTAGGTATTGAGTTATTTCTTGAAGGATTGGAATACCATGTTTTCCTAACCAAAAGACAAATGTGT	0.3333333333333333	8	1
NC_017287_1	686153	686273	TAACCCGAAAACAAAACTTTTTGGGTTTATTCAAGGCCCTTTAGGATTAACACGTGGTTTATATAAAGATCTCGATATCTCTGTAATTTATGACTATTACAATGTCGGAGGTTTTGACAT	0.3333333333333333	8	1
NC_017287_1	990153	990273	AACATTTCACAATATTACTTTTTGCTTCGCTATAGGCTTGTAGGGTGTAATGATAATCCAAATGGTTTTCTGAAATATTTAAAATAGTAGCTGCGGAAAGCACAGGGATCTCTATTTCTT	0.3333333333333333	8	1
NC_017287_1	949353	949473	AGTGGCAGCGAAGAATTAAAAAACTTACGCATTCATCTGTTACTAGTAGCTATGGAGAAATTCTCTTCGTATCATTGGGAATCTTTAAAAAGTTAAGAGAAGCTTGTAGCAAAAAAAAAG	0.3333333333333333	8	1
NC_017287_1	600913	601033	CAAACGAATAGGAAGCATGACAACGGCAATCGTTTTTAAAAAGGGAATGTAAAATAATTTCTGGCATAAAAAACACCCTAAAACGCGCTAGTTTTGATCTTGGAAATTATGATTAAGCTT	0.3333333333333333	8	1
NC_017287_1	238233	238353	CTTAAGAAGGGTTAAAAGTTTAACCACCATAACTAGCATGTAAATTAATTTTTACCAGCCCTAGCTCAAGAACGAGTTTAAAAGATGATTTAAATTTGTCCCCTGATCATAAGGTAGTTC	0.3333333333333333	8	1
NC_017287_1	24473	24593	TCGTAGAAAAGTGGTTAGTGATTTTTAAGAGATCATTAATCGCATTTGCAGCAAGGTTATTAAAATTAATTTCTTCGATTAAAGGGTTTAAGAACGCAGATTGCTTGGGCAATTGAGAGT	0.3333333333333333	8	1
NC_017287_1	655473	655593	CGATTTGAGGAGTGCATTAAATGCGTTCTAAAATCATGGTGAAGGTGGATAAATGCCCCAGAAGGGTAAAAAACAAAAAGAAAAAAATCAATGATTTAGAACAAAACTCTTTTTGTTCTC	0.3333333333333333	8	1
NC_017287_1	314073	314193	CTGTGAATTTCCTTTGTTCAGAATACACCCCTTGGAGTTTGATAAATGGGGATACATTTTTGAATATAGAGGGACATTTACTCAAAGTATAAACAAATGTAGATCCTAATTCTGTAGCTA	0.3333333333333333	8	1
NC_017287_1	5753	5873	ATTTGAGAATATTCGCTCAACAAGGTTTAGATGTTCTAAAATACCCTTACTATAGTTCAGCAAGTAAAACACTAGTTTTTGATGAGATGATGTCTGTATTACAATCAGCTCCCAAGAACT	0.3333333333333333	8	1
NC_017287_1	332713	332833	ATAGATTCTTGAGTTAAAGCCACTTCTGCATGCAATTGCGAGAAGTGAAAAGATATTGGTATCGTCAGAGTTGACGATATTAAAATCTTATATAAAGAAGGCCTCATTTTATACACTTGT	0.3333333333333333	8	1
NC_017287_1	438313	438433	ATAGGATGAAATTAAAATAGGAGAAAAATCATGGCATTTCCATTAGGGAACATACGTTCTTTTTTAGGTTATGGAGAACCTCAAGAAGAACCTAACATTACAGAGAACACATCATTGGTT	0.3333333333333333	8	1
NC_017287_1	499833	499953	TTTTATTAGCTTTTGTAGCTTTTGGCGCCTTATATATTTCTGGAGGGAGAGATAAAGCATATTCTGAGTATTCTCGTATTGTTGGTTGGGTAAATCCTATTTTAAAAGAGAAAGGTTTAG	0.3333333333333333	8	1
NC_017287_1	101753	101873	TCTTTTAGTTGTATAGACGGTCATATCTATAAAATTTTCCCGAACGATCTAAACGCAAATAACACTGTATTTGGTGGTTTGTTAATGAGTTTGTTAGATCGTTTAGCTCTTGTAGTTGCT	0.3333333333333333	8	1
NC_017287_1	1153953	1154073	GAATTGTCAATAACACACCCTCTGTGTATGATGACAATCCACTGTCAAGGTGAACTACGAAAAATCTTTTACCTAATAATTGCAACAAACCTACAGATACAGAAAATGTTACATTTACAA	0.3333333333333333	8	1
NC_017287_1	437753	437873	CTGAGATAGTATATCCTGACATACCTTTATAACGTTTACTTTCTGCAACGTCTTCAGGAACATCTTCAGGTTTATCAAAACTTGCGTCCATAGGATAAATTTTTTTAATTTCTAAGAGGT	0.3333333333333333	8	1
NC_017287_1	662713	662833	GAGTAACGCAATACATTAGTCTAAGTTTTATACTCTTCTCTGTATTATCCTGATGAAATACAAAATATAAGAGAAGAGACTCTTCTGATACTCCCGTCTCGTTCACTATCTCTTTTTACT	0.3333333333333333	8	1
NC_017287_1	281233	281353	GCATAGTTTTTATGAAACAGTTGATTTCTTACCTTCGAATCTTGTTTTTCGGGTGTTGTTTATTCTTAGTAGGTTGCAGTTCTTCTGTTAAGAGAGATAAAATTTGGATAGTAGGTACGA	0.3333333333333333	8	1
NC_017287_1	761473	761593	AGCAGAGTTACAGAAACCATTAGATGCGGTTGATCTAGAAGCTATTTATAAAAAGATTAACCTTATACAATCTGAAGAATTTAATGATGTCCCAGGTCTACAACCTCTAATACAAAAAGC	0.3333333333333333	8	1
NC_017287_1	380273	380393	AATTTCTTTCTGAATTTATGCATAGAAGTATAGCAGAGTTCTTATTCTTTAATAGAGGATCGTTTAGAGGGTGGCCTTTATGAAAACAGAGTCGCAGATGTGTATTCTGATTATGTAGAT	0.3333333333333333	8	1
NC_017287_1	247073	247193	AACAGGAATATTGTTCAGGTTAGCCAAGTAGGCATATTCTATTCCTGTAAGTGCTTTAATATGGATGTGAGGGAAGTTTGTTTTAATTTTGCTAAACAGTTCTGTGTAGTAGTCTAAATT	0.3333333333333333	8	1
NC_017287_1	804153	804273	CCAAACAAAAAGCTTGTTATACCACTTAACAATGTAAGTAGCTTACGAAACACCAAATCTACACAATATATAGAAAAGCCTAAGCCAAAAATACTAGCGATTACGATCTTAACGTATCGT	0.3333333333333333	8	1
NC_017287_1	887433	887553	TCAACAGGATCTTTCTGAGCATCTATCTGTTGCTTGTTTTCACGAATTCTAGAACGTGCTTCTCTATACAAAATATAATTTTTAGCTACGTCATAATGGCCAACTACCATTAATTGTTTT	0.3333333333333333	8	1
NC_017287_1	251273	251393	AAAGAAAGAGGGTAGTAATTGCGAGTAGGGAATAAAGCATTTTAATCTGATAAAAGCGCGTGTTTTTCTCTCAACATACATAGCGCTTGATTTTCTTTACCTCTCATTTTTTTTCTTTCT	0.3333333333333333	8	1
NC_017287_1	942073	942193	TCTCCTTAAACAATTATTCTGGTAATGATGCGAATTCTAAAACTTCTTTGACTGCATCAGTTTTAAGGGTTAAGAATCTGAGAAGATCTTCATTAAGATGATACTCTTTCCATAACTCGG	0.3333333333333333	8	1
NC_017287_1	575673	575793	TTATATTTCAGGAAGTCGAACTGGAGATGATGGTGACATTGAATTTGAAGCAGCTCTCCAATGGAATTCTGGATATTCTGAATTAATTTATTCATATGCAAATAATATTCCTACACGTCA	0.3333333333333333	8	1
NC_017287_1	643313	643433	GTTTTCTTATTGTTGTCTATCAGCTTCTTGTAATCTTCTATCTCTTCGTTTGAGAAACCCAGCTCATATTTTAGATACTCTATACGTATCTGATCAGATATAGAGTCGATACCTTTCATA	0.3333333333333333	8	1
NC_017287_1	611433	611553	GTATTTTTTAATAAGCTTTGGAAATACTTATTGTTTGCTACTCCCCCTCCAACGAGTATAGATCTGCACGAAAATTTTTTTACAATATTAGGAAGTTTTTGCGCAATACTAGTGAATGCG	0.3333333333333333	8	1
NC_017287_1	447633	447753	GTTACTATAGGGTTTATCGATGGGTTACTTTCTATCGATGCAGGTATAGAAGTTGTCATAGTTTTCACCTCAAATAATGTTTTCCGAGACATGCTAGCAAAAATATAATTATAAGTCTCT	0.3333333333333333	8	1
NC_017287_1	873633	873753	CCGAGATTTAAGAAGATAGAGGAGAAATAATGAATCGCTTCCTCCTGATAAAGCAAGCAGATAGCTTTTTTTCATATCTAAAGCAGAAAAAAAAACTTCTAATCGCTTATCATTTCTGAG	0.3333333333333333	8	1
NC_017287_1	454833	454953	AAATAAATGTGTCTTCTGTAAAACGTTTAGGGTCAACTAAAGAATTGTAAACGTTAGTGAAAACTTTAAATTCTCGGGACAAACGAAGATCATAACCATAGCTAGATAAGCCATAGCTGA	0.3333333333333333	8	1
NC_017287_1	8353	8473	GAATTTTAAAATTTGGAGATATATTCTCTAGGATTTTATGAATGATAATACCCGTTTTTCTTCCTTTAGGAAGTGCTGAAGAGATCGAAGGGTTCTCAATGTCACTATCTACAAGCACTT	0.3333333333333333	8	1
NC_017287_1	519833	519953	CTTCTGTATCCTTAAATTCCTGTTTAACCTCAAACTTTTCCATTTTTAGTTCTTTAGCAAAGTTCTTCCTTTGATACACTAAGTCCAGAACAGCAACGACTAAGAAAAAAATACCAATGG	0.3333333333333333	8	1
NC_017287_1	845993	846113	TTCCTTTAGATACGTACCAAAAGCTATTCAAAATCTCTTCAGAAGAACTAGAACGTGTGTATAAAGAAGGCTATAACGCCTACTTAAATAGAGAATATCAAGTAAGTAGTGAAACTTTCC	0.3333333333333333	8	1
NC_017287_1	661273	661393	CTCATGTTCATAAATAGATATCACGATAATACAGAATTTAATCAAGCCACGCAAAACTACCCCAAACTGTTTAGACTTGGATTTGTCCGTGATCAATTTGGTTTAAAATATTGGGCTATT	0.3333333333333333	8	1
NC_017287_1	546913	547033	GCTTTCAGAAAGCTCGATTCCTCCAAATAAATTGTCTAAAGAGCTAAAACCTAAAAACAATCCTAAGTTTCCTGTTGTAGTTTCTTTAACTTCTATGAAGATATCTCGATATTCTTCAGC	0.3333333333333333	8	1
NC_017287_1	786393	786513	ATATCCAAAGCTTCTTCTAAAGGAATATTTACTTCTAAACTCATCAATCGTGTTTCAAAAAGCTCCGCAAATGCCAATAACTTTTTATCCCAATTGGATAACTTAAAGCCCATGGACATT	0.3333333333333333	8	1
NC_017287_1	562713	562833	TTTACTATACTATCGTAAAGCTTGGGATCTTACCCGTAGAATAGAAATTTTGGAATTGTGGGGACATTCTTGTTATTTATTAGCAAATCTTCAAGAGTCTCTAGAATATTATGATCAGGC	0.3333333333333333	8	1
NC_017287_1	338113	338233	CAATAGCAAAGTATTTTTATAATAGAATAAAAACAGAAGACAATCAGATAGGAGCTTTTCTTTCTCTTTGTGAAGAAAGAGCTTATGAGAAAGCCGCTATCATAGATGCGAAACTTGCAC	0.3333333333333333	8	1
NC_017287_1	861553	861673	TATCTTGGGAACAACAAAAACAATATTACGCTTCGCAATACGATATTATTTTAAAGACTCCAAAACAAATCGAAAAAATCCGTTATGCTTGTCAAGTAACTGCACGTATACTTGATGCTC	0.3333333333333333	8	1
NC_017287_1	702913	703033	TATATTGAGCTAACTATAGTAAGGGAAAGGGATGATTGCAATATACAAGAATAACAAAGAAGGACTTTGGAAAGATTCTCCTAAAGTCCTTCTTTGTTCTTAAGAATAAACAACACGCGA	0.3333333333333333	8	1
NC_017287_1	872753	872873	ATACAATGACCTACTACTCATCATCTTCGAATACAGTATAAGAACGATCATTATATACTTTCTATTCTATCATTACTACCCCAGCTTTTACGATGACTCTTTTATCTCGAAGTCGCATTT	0.3333333333333333	8	1
NC_017287_1	267833	267953	CTAATATTTTTGGTTATTAAGCACATATTCTTCTCAGGGTATTTCGGAAGAAGATGGGGATTTAGAGGGATTTTTCTCAATCTATGTGTGAGGTGTTGCTAAATAAATCATCTCTTTCTA	0.3333333333333333	8	1
NC_017287_1	40833	40953	CATTTAATGTACAAGATCTCTTTAGATTTGATCAGGGAATTTTTCCTGCAGAAATAGATGAGATTGCGCAAAAAAATGTTTCTGTAGACCTGTCTCAACCTTCACGCTTTTTATTAAAAG	0.3333333333333333	8	1
NC_017287_1	370433	370553	AATCAAGAAAAGCATAAAAAGCTGAGACCATAATGTTCCTAAACACTTTTTCTGCAGTATCCTTTATATAGGGATTTATTTAGAAGAAGGGTTTTTAGGGAAGGGATAACTACGGAATTC	0.3333333333333333	8	1
NC_017287_1	855713	855833	TTCTTATTGCCTGGAATATGAGTGAAATTCATCACTTCATTCATTTATTTACCGCACCTAAAAAAGACGTTGTTGTTCTCCTAACCGTTTTTATTCTTACGGTTATGACAACAATCACTT	0.3333333333333333	8	1
NC_017287_1	574633	574753	ACAATTAAGCATGCAAAGCATTACTTGAACGGATATCTGAAGAAAATAGAGCATATTGTTGCTGCTAATCCTAAAGAAGTAATAGAAGCATGGAATGAAATGTTGGGAACCAAGTATAAT	0.3333333333333333	8	1
NC_017287_1	1140233	1140353	TTGTGAAGGCTATATTAGCCATCAAGAAAAAGGCTCTTCGGGTTTTGGTTATGACTCTTTATTTTTAAAATATGACTACAAACAGACGTTCGCTGAACTTTCCGAAGATATAAAAAATCA	0.3333333333333333	8	1
NC_017287_1	390833	390953	AGAAAAGGAAGTAACGCTCCTATACCTCCAAAAATCCCGAAAATAATCAAAGATTTGTAATATTCAGGATGTATACGAGAACAGAGCTTATTCTCACATTGTTTATTCGGTGTATAGTTT	0.3333333333333333	8	1
NC_017287_1	161793	161913	TTTGTTTTGGGATTGAGGAATCCTGTTTGTTGTTTTTTATAGCAAACAACAGAGACACATGGAGAGCCGATAATATAGTTGTAGCTTAATAATTGGTTGAGTGTTTGTTGGTTAATTACT	0.3333333333333333	8	1
NC_017287_1	255833	255953	GAAAATTCCCTATCCCTCTTAGAGAAATAGGGAATCAAAGATAAGATTTTCAGGATATTAATCGTTAGGTTTATCTACGATTTCCACATCTGCCTCTTCAATGTTTTCGTTATTTGTACT	0.3333333333333333	8	1
NC_017287_1	11273	11393	TGATAACAGCGTCTTCTGAAAGCACGCCAGATTTTTGTAACATTGCTATAGCAATGTAAGCCTTTAAGTAATTTTTCATGTCAGAAGAGTTCTCTAAAATAGATTTTGTTTTCCTTACAG	0.3333333333333333	8	1
NC_017287_1	875393	875513	AAAGTCCATGACAAAGTCCCCGCTCTCTATCTTAAAGATCAAACAGTTCTACTTTATTCTTCTATTGAGCAGAAAACATTAACTCTTAATCAGGTGTTTTGGATTAAAAATCCTAAAACG	0.3333333333333333	8	1
NC_017287_1	438193	438313	CTTAATCCTCTCAATGACAATTAAAATTTTTATTTACATTTTAGTTTCTCGAATATAGATTCTCAGCCCCTTGCGCAAGTTCGCAAGTCAAATCCTATGTTTAGTGTGATCTGTAAGTGA	0.3333333333333333	8	1
NC_017287_1	803513	803633	GTCCCTCTATGAATAAAGAGGAAGAAACGAAAAACTAAAATTATAAGAAGATGGAGAATAAGAATACACAGATTTTCTTACTCTTATTCACTTTCTTGTTCTAGGGTCACCTCTTCCACT	0.3333333333333333	8	1
NC_017287_1	916393	916513	TTAACAATAAGGTGATGATTTCTATCTCTTTGTTGTAATGTGCCTTCAAATAAGAGTGCACTCCTCTCTATCTCAGATTTTTGTTGTGCTAATTCTGCTAACTGACTTTCTAAACAAACA	0.3333333333333333	8	1
NC_017287_1	421473	421593	TCCATGTGAACTTCCTTGCGGAAGTCATTCACTATTTTAGTATTAGACGCGTGTTTTTCGTAAACAGAAGTACTGTAATTAAAAATTTCTACCATAATACAGCCTTTAAAACCCTACTTT	0.3333333333333333	8	1
NC_017287_1	1108393	1108513	GAAAATATGATGGGCCAAATATCTGAAGCAAAATTTGCTGTGCAGAAAAAAACATTTAATAACAAACAAGAGGCCCTAAACGAATTCGCCAACAATCCTTTTAAAGTAGAACTCATACAA	0.3333333333333333	8	1
NC_017287_1	785393	785513	TTCCTTAAAGCTTTTGTATTTTCCGTGAAAGTAAGGATTTCTTGGTGTAGAGAAAATACCTCATCTAATATCTGTTCAACGGTTAAGTCTTCAGATTTTGACAACGACAAATCTGATGTA	0.3333333333333333	8	1
NC_017287_1	257793	257913	TCCATTACGGATACACAGGAGTTTGTGGTTCCTAAGTCTATCCCTATAATTTTACTAGATTTTTTTTGTTCGCTCATAATTCTTACCTAATTTCTAGGGGGTTTATTCGTTGTTATTTTC	0.3333333333333333	8	1
NC_017287_1	1167473	1167593	TGAATCCATATCTTTTGGTGATCGAACATTCCATCTTTTAAATCTTTCTATAGAATCACCTCAAGGAACCACCCATCTAACTCCTTCAGAAGCTGGAATATTAAAAAAACTACTTATGAA	0.3333333333333333	8	1
NC_017287_1	620273	620393	ACCGTAATAACTCAAAACACAAGCTTCTTTAGAAACCTCATTTCTTAATAAAACTCTAGGAGCTAGTAGGAAAGACCTAATGATACGATTATTTCGAAATCCCGACTTTGGATTCTTTTT	0.3333333333333333	8	1
NC_017287_1	555113	555233	AATATGCTGAAATGTCTTTTAGCATCTTGAATATTAAAGAATTGGTCTACAAATCCCCAGAAATTTGTATAAGCTAATATTATAGAGCTCCATGTGAGCATGCGATAAATCAGTAGTGGC	0.3333333333333333	8	1
NC_017287_1	201153	201273	TTAATTCTGTACTAGGCTGGTGTAGAGTACATATCATCAACCCAATCAAAACATCAAAAATCGTACAATCAAGAGCATTCCAAATTACTATGGTAGTACTAGGAATTATCTTACTTATCG	0.3333333333333333	8	1
NC_017287_1	970113	970233	AACTGATGCTGATAGGATATTTTCATTATGCTACTTGTTTTCAAGTTTTTTAGGATATCATTTACTTCATTGAGACTGGTAGAAAACGTCGTAAATAAGCAGAGTTTGACTTTCTCTCCG	0.3333333333333333	8	1
NC_017287_1	439593	439713	AGTCGCTTTAAATAACTTAGGAGTAAATACGGTAGATCTTTTAGCTGGTAAACGTGTAGGTTTGCCTACTCTAGATCAAATTAAAGTTGAATGTGACCTTGCTTCAAAAGATCTTAATAA	0.3333333333333333	8	1
NC_017287_1	1147713	1147833	AACTTTCCTCGGATTATGGACATAGGTTTTACAGCTCTTATGGAAGATGAGCTAGAGCTTATTGCTGATAATAAAAAGTCTTGGAAATTACTTCTTAAAGAATTTTGGGACCAATTTCTT	0.3333333333333333	8	1
NC_017287_1	939193	939313	GAGGGATTTCTCACTACCTTAGGGAAGTTATTAAATTCCTTTCTGAAAATGAGATAATAGATAGTTGTCGACAACAGGATAGCGATTATTGCTTTCCAACAGAAATATTGTAGAATAAAG	0.3333333333333333	8	1
NC_017287_1	673273	673393	TATATCACTATATCTCCAATAGAAAAAATTATTCATAATGCTTCTGGAGCCGTCGATCTTAAATACGCACGCTTACCTTAAAAACTCGCCCACAACACAACAAGAAATACAAAAATCTTT	0.3333333333333333	8	1
NC_017287_1	674233	674353	AATGCTTTAGAAATAACCTGATTGATGTTTTAGGAAATCCGTGGATAGCAAAAATCCCACAAGAAATGTTGAACAATACACCTAAAGAAATCACACATATTCATCCAGTTTGCTCAACTT	0.3333333333333333	8	1
NC_017287_1	350073	350193	GGTACATTGACTACAGCTGAGGCGGCAAAGAAAAAACATGTGCCAATGACAATGGTTTATTCTTTTGACGAGGTTTTTACACATTTAGAAAAAAACAAAGAGGATACTTTATTTTGTATT	0.3333333333333333	8	1
NC_017287_1	353	473	AAAAATATTCTATGTAAGAGCATCTATGAAGTAAAAAAAGCTTTTCCTAACTTGTGTGTAATCAGCGACATTGCTTTAGATCCTTATACCACTCATGGTCATGACGGTATTATTGATCGT	0.3333333333333333	8	1
NC_017287_1	233753	233873	TGGCTCCTGAGAGAAGTAGTACGTATTTCTTGTCTTTGATTTCTCAAATTTTTCCTTCAAATCCTGTCAGATCTTTCGTTGAAGGAAATATTTTACAAATCATCGTGTTTGCTATTTTCT	0.3333333333333333	8	1
NC_017287_1	863993	864113	AAAACGTTTTGTTTATTGGTAAAATAAAACTAAACAAAACTAAAAAATTTTCCATTATGGCAGTACAACCTATTAGCACCACATCTACAGCTTTAATAGCATCTGGAGAAGCGACGCAGG	0.3333333333333333	8	1
NC_017287_1	822553	822673	AAGGAATTCGTGTAAACGTTGTCTCTCCAGGAGTTGTACTCACTCCTTTTCATAAAAATAGAATTCAAGAAAAAGCTAGAGTAAACCAATCTAGCTATATGGAAGAATATAATAAGGAGA	0.3333333333333333	8	1
NC_017287_1	307833	307953	GTGTGATACAAGCAGATCTGCTTGTCTGAAAGAAAAAAGAGAAATTCAGAAAGCGATTGTTGATCAGGTTTCTGAATTTCTCAAAGTTAAGTTTTCTACCTACAGATCAAAATAGCAATT	0.3333333333333333	8	1
NC_017287_1	692673	692793	CATCTATAGAGACTGTTTTAACTTTGGCTGATATCTCTAAAAATACTTCTCAGAAAGAAAGGACTTTGTGAGCTTTTCTAAAAATATTCCCTGCTTGATTCATCAGATCCTTTTCCCTAT	0.3333333333333333	8	1
NC_017287_1	63633	63753	TGTTTTGATAAAATCTTAGAGTTAGACCCTTGGAATCCACAAAGTTTGTACAATAAAGCTGTTGTTTTAACAGATATGAACAATGAGCAAGAAGCCATTGTTTTGTTAGAGACTACGGTA	0.3333333333333333	8	1
NC_017287_1	1027473	1027593	GATATTCAGGCTATTTTTGTATCTCACGAGCATTCTGATCATATTTCTGGAATTAAAAGTTTTATAAAGACTTATAACACTCCGGTTATTTGCAATCTTGAAACGGCACGTAACCTTTGT	0.3333333333333333	8	1
NC_017287_1	27353	27473	ATTTTATAAATGATCTCTCAGTACAATATGGTAATGCAGATCAATTAGCTCAAGTTTTTGCAGATGGTCGTATTGAGGGATTAAAAGACATTCTCAATGTAGTCAAAGGGAAGTTAACAG	0.3333333333333333	8	1
NC_017287_1	572553	572673	TGTTGAGCCTGCTATTGCTCTAGGAATACCTAAAATAAAAATACTAAAAGATATACTTTTTCCAGAAATTCTCCCCCAGCTCATTTTTTCTTTAAAAAACCTCGTTGTCCATTTGATTGC	0.3333333333333333	8	1
NC_017287_1	563433	563553	TGTTTATCTACTGATATACATTCCCACGATCTTTCCAAGATTGTTAGTGAATATAATCCTATAGACTTAGCTTATGCTGTTTCTTGTTTGCCACCAGATTCACGTGCTATTCTTTATAAA	0.3333333333333333	8	1
NC_017287_1	561673	561793	GATAGATTAGGTTGGGAGCATTTTTGTCGCGGAGAAAAACACGAGGAAGTTTCTTATTTAGCAACTGCTTATGTATATGAAACTGTAGGAAAATCTTACTTAACATTATATTGTAAAAGC	0.3333333333333333	8	1
NC_017287_1	89153	89273	CTATCGTATAGGGATTCTAAAGTTGCTTGAGCGACGTCTCTATCTGGTTCAAAAACATCAAAACATCCCGCATCAATTAAGTTTTCTGTATGTTTTTTAGTAACTTTTTTTAAATCAGAG	0.3333333333333333	8	1
NC_017287_1	742233	742353	TATGCTAGTTCCTTGAACCCATTTTTCTCAGCAAATGCAAGAACTCTATTAATAAAATTCCCGAACTTGCCTACAAGCTCTGAATTACATCGAGTTTTAAAATCTATAAAGGTAAATTCG	0.3333333333333333	8	1
NC_017287_1	839073	839193	TTAATAACTGCATATAATCAACGCTTTCATGATCGCTAAGCACAGGTATGCAAAAAAATAAAGATATGAAAGAACCTAGAAAGAGTAAGATCAAAGTTGTTGCCGAAAGATAGGGAACAA	0.3333333333333333	8	1
NC_017287_1	704593	704713	TGAAGACATTCACGCATAAAAAAAACCGTTCTATCGTCTTAAAACTATAGAACGGTTTTCAACAAACTTGAGTTACTGATCTCAATAAATCTGACACTCTGCTTGAGAAACTGAATTAGA	0.3333333333333333	8	1
NC_017287_1	1158633	1158753	GATAAACAAATAAAATGCTTGGTTATCATAGTGAAATTTCCCTACTTATCTTAAAACAAATGGGCTTCAGTAAGTTAGGAACAGGAGGGCGTTCTTTACGCACTTCTAAATCTATTTTAG	0.3333333333333333	8	1
NC_017287_1	196313	196433	CCACTGCTTTTATCTCTTTCGCCTTATTAACATCTCGTGCTTTTTTAATTTTTCTGTTTAGATGTAGATAAATCAGCTCTGCGTGATTTTTCATAAAAACTCTGTAGCTTGATTAGGGAT	0.3333333333333333	8	1
NC_017287_1	475953	476073	GATATGATCTTCATTCAGTTTAACAAAAACACCATAAACAGATCCCCAAGGGGTTGTTTTTGTGATTTTCTTGGAAGCATTGACGAAACTTTCAGAATTTTCTAAAGCAAAAGGGTTATT	0.3333333333333333	8	1
NC_017287_1	553473	553593	CTATAATAATCGACTCAGCCTGTTTCCTAGAGGTGCTTTTTAATAATGAGGTGGTGATGAGGAATTCTTTCACTAATGAAGCATCTAAAATAACACTAATTGTTTTCAATAGATAGTCAC	0.3333333333333333	8	1
NC_017287_1	79473	79593	TTTAGAAATATACTATCTAGAATTCGTCAAGCAGTTCACAGGCTATGGTATACTAAATTAGGAACACCGCGTTTTTCAAAAAGTCGATCTTTTTCTAAAAGTTACTTGGCGCTGTTTAAT	0.3333333333333333	8	1
NC_017287_1	609633	609753	GGCATAAACTACAAGACATTTACGGAGGATACATCCTAGAGCAACTTAAAAACATTTTAATCAGTTCCTTTATGTTTTCATCGTTACTTTGAAAGATTAAGAGGCTTTAACGTAGCGAAA	0.3333333333333333	8	1
NC_017287_1	67033	67153	TTGTGAATGCGTTTTAATTAACGGCAAATATGAGTCATCACTTTCTCAACTTCCTGAGGGAGTATTATCGATGACATTAAAAGAAGCGCGGTCTGTTTTTTCCACATTTATTAAAAAATA	0.3333333333333333	8	1
NC_017287_1	872913	873033	TAAAAAATGCCTTGAGACAACAATACCAACCTTATAAAAGAACTCCTTACACACCCACTTAGCAAGAAAAACTTGTTCTATCAATGATTTAGGAATTTCAATAGACCACGTTGTATGTTC	0.3333333333333333	8	1
NC_017287_1	785713	785833	TGTATCTTTTTCTTAGCCATCTTTACTTGGCCAACATCTGTAATACTACGATCACTCAAGAAAATTGCTATTTTCTTAATCATACGTGTTGTCTCTGGAATCAGCTTTTTCTCAAAAAGA	0.3333333333333333	8	1
NC_017287_1	1016553	1016673	AGTTGAAAGATCTTCCATAATTCTTGATGATTTTGGTAGCTAGTTACTTAGTATATGTTTTCTCGCTATAGATATTCTCAAGATTTTATCGATCACGAGTTCTCAGCATTCGGACTAATG	0.3333333333333333	8	1
NC_017288_1	436	556	GGTTAATTTTCTGACTCCTTGTATGATCAACTTGCCTATCAGATAGTCCCTAAAACTAATCTTTTTCAAAGCATCAAAAAATAACAACCACTCTCTTTTCGAGATAAATTCTGTCTTCAC	0.3333333333333333	8	1
NC_017287_1	1155113	1155233	TGTAGAATATAATATCGTAGAGAAAAAAGGATCCTGGTTTAACTATCAAGATCGTAAATTAGGACAAGGAAGAGAAGCTGTTCGTGAAGAACTCAAGAAAAATAAGAAGTTACTCGAAGA	0.3333333333333333	8	1
NC_017288_1	316	436	CATTAAGAAATTAGGATAGCTTACCTTCACCTCTTGGTATCTATTTTGTCTCTTTTTTACCTTGAATGTAACCTGATTCTTAGCAAAGGATATGTCTTCAGTCCTTAAAGATATTACCTC	0.3333333333333333	8	1
NC_017287_1	326113	326233	GCTTCTAAAGTGACACCATCTTTAAGGACTAAAGAACCAGAACCAAGTTTTAAAGGCTGTTTGAAATATGATTTCAGATTGTCTGGAATCGTTTTTTCTTCATCAGATAATTTTTCACCA	0.3333333333333333	8	1
NC_017287_1	91033	91153	AAAATCAGGAACATAAATAGGGTAGTGTTTGCTTGAAAGATTTAATTCTAGGTTGCACTTATCAGCAACTTCTAAAGTATTAGTAATCGTTTCAGGATGATCGGCAAATAACATTGCCAT	0.3333333333333333	8	1
NC_017287_1	856393	856513	ATCTGTATACAGGCTTCTTTTAAACTTAGATTTTCATGAAAAGCTTTCAAAGCCATTTTAGAGCATTTATCATAACCTAAAACAGGAGTTAAGGCAGTAACGAGCATCAAAGAGTTATCC	0.3333333333333333	8	1
NC_017287_1	893633	893753	ATCTCAATTATTTTGAAAGTCATTATCAAAAATTACTCAAGGAATTTTCAGATTTTCTTCACTTTCGTTCTATATCTGCAGATCCTAGTTGTCTATCCAACTGTGAAAGCTGCGCTGCTT	0.3333333333333333	8	1
NC_017287_1	902753	902873	ACTTCGCCAAAAACCCGGCATGATAAGAAGAACCACAAGCAACTATAGAAATCTCATCAAAATCTTCTAAAGGAAAACCTTGTAAAAATTTCTCACTAATATATCCTTGAGGATCTATAT	0.3333333333333333	8	1
NC_017287_1	403953	404073	AGAAGAACAGTTTTATTTTCTGAAGATATGGGCAAGAGTATCATGACAATGAAAATCAACTTATTAAATTATGGTTATTCGACGGAGAAGAAGGCATTTCCTGAGTTGCATGAGTGATTT	0.3333333333333333	8	1
NC_017287_1	315113	315233	TCTTGAACTTTTATGCTCGAAGTTTGATCTAAGATAATTTTAGATCCTTCAGTTTGTGTTAGTGATTTGGCTTCTAAATGAGCTCCTTTTTCTAAAACTAAAGATCCTGCAGAAAGAGTC	0.3333333333333333	8	1
NC_017287_1	1080633	1080753	ACCTTTAGGTACGGTACTACAAGCCCTAAAAAATAAAAGAGCTTTTGCTTTTACTAAGGCAGGTTTCTTAAATTTCCAACACTGCCTATTCCAATTTTTAAAACAATTCATTGCTTCTCA	0.3333333333333333	8	1
NC_017287_1	441633	441753	ATGTTCTAGAGACCTGCCCAGGATTTTGAAAGACAAAACAAATACTATGTGGTGTTGTGCTGCACAAAGTTATAACCGTATTTTAAAAAATACTTTTTTACGATCAGTTTTTGTATCAGG	0.3333333333333333	8	1
NC_017287_1	1139673	1139793	TAATAGTTGTGTAGGTGCGCCTATTTCGATTATTTTGTAATATAATCGCGAAAGGCACTACAATCGACAAAATTACTAATGTAATTCTACACGAGACAGAAACTGTTAGTTATTTGCTCT	0.3333333333333333	8	1
NC_017287_1	678113	678233	TTCAAAGAAAGAAATAAATAAGGCTATTGAAAAACTTCATGGACATTCCTTCAAAATCTTCTCAACTCACTCTATGGCAACGTATGAAAGGAAATACCATGTTTATGGTAGGAGCTTCAT	0.3333333333333333	8	1
NC_017287_1	120273	120393	ATGTTAGCTAACATGTTAAAATCTCTAATCCACCAAGAAAGAATAGAAACTACTTTGCCTAAAGCAAAAGAGTTACGTCGTCATGCGGATAAGATGATTACTTTGGCTAAGAAAAATACA	0.3333333333333333	8	1
NC_017287_1	994993	995113	CCTCTATCCAAAATAGAGGATATTTTCTCCTTAGCCTTGGAAACAGGATTGAAAATACTGTCCTCAAAAGTCATCATTACCCATGCTAACAAGTAAATAATTCTCTAATCTTTGATCTAT	0.3333333333333333	8	1
NC_017287_1	630513	630633	TTGGATGAAAGAAAGGAACGAGCGTAATATTTTACGCTTTAGTGTATTTAAAAGCAAGTTTAAAATGGGTTTTACCTCGCCGGATTTTTTGTTAATATCTTCAGGATCTTTGAGTTAAGC	0.3333333333333333	8	1
NC_017287_1	390753	390873	AAATTATCTCATAAAGTCACATAAAAACAAAGCGTTTTTTTAGAATACGCATAACCAGATATAGAGTGATTCCTAGGATAAGAAAAGGAAGTAACGCTCCTATACCTCCAAAAATCCCGA	0.3333333333333333	8	1
NC_017287_1	551353	551473	GCCGTTCAGAATTTTATTACAGTACATGGTAATATTGATATTTTAGTAAATAATGCGGGGATTACTCGAGATAATCTTTTAATGCGTATGTCTGAAGAAGAGTGGTCTTCTGTGATTAAC	0.3333333333333333	8	1
NC_017287_1	364113	364233	AGTGCTCGTGGTTCTTTGCTAATGGATGTGTTGCCGATGTAAATGAAATAAAAGGCTCTACAATATGCTTGGTGTGTAGGTAATTCTTATATGCTGAAAAACGATAATCTAAATTTATTT	0.3333333333333333	8	1
NC_017287_1	483673	483793	AACCTCACTTTCCAGATCTACTTGTTTTATCACATAATGAACTTCCAGAAGAAATCCCTATTTCTTTGCTAGGATCAGTTTCTGACGAGGTTTTGACACTTTAATTGTGAAATTTATCTT	0.3333333333333333	8	1
NC_017287_1	602553	602673	GCCTAGAGAGAAAAGAACAACCTTTCCTAAATTTTGAACCGCATGAATCAAATGCGTCGGGTTTTTCTTTAACATTACGTGGGAAATTTGTGTATTCTGATCATTTTTTAAGAAAACAAA	0.3333333333333333	8	1
NC_017287_1	914953	915073	TTCGTTTCTAATGTAGTGATACGTTCATTTGCTTCTTCTAAATTTTCTCGCAATACAAATAGCTTATCTTCTCTGAGGTCAAAAACTTCCTGTTCCAATTCATAAAGTGCTGAAGAATCA	0.3333333333333333	8	1
NC_017287_1	1063513	1063633	GACTTCATCTCATTGTCTCTTCATGTATCCAAACAAAATGAAGAAGGCGTCCCTACACCAATTTTTGAAAATAAATATTTCAAACTTTGTGAAGAAGAAATGACCGATGCTTTCAAAACT	0.3333333333333333	8	1
NC_017287_1	1014593	1014713	AAAAAAATCATTTATATCTCATGTAACCCAAAAATACAGTTTGAGGAGTGTTGTAGCTTAATTTCTGCAGGTTACCGTATAAAGAAAGTACAGCCTTTAGATCAATTTCCTCATTCTCCG	0.3333333333333333	8	1
NC_017287_1	950593	950713	ATTGATAACAAGATGTGCATGAGGCACCTCCATTGCTAGTTTCAGTGAAGCAAGAAGGGCTAGGATACCAAAGCTTTAGTTTTAATCATAGTTCATTTTAATTTTAAAATAGTAACAACT	0.3333333333333333	8	1
NC_017287_1	1833	1953	ATTTTATGTAAATGTGCGATGGATTTTAAGTCTTTTTCAGGAATCGCTAGTCTATCAGTAGAAATAATATGTGGGCATAAACCAAAAAGTTTGGCTATAGCTCGAACTCCTACATTGAAA	0.3333333333333333	8	1
NC_017287_1	798473	798593	TCATTTAACAATAGAGCTCCTAATTTTTCACGATACTCTGTTTTTAATACTGAAATCTGATTCTTGTAACCTTTCTGTAGGTCTTTCAAATGAACAGCTTCTTCTACAAGCTCGTCATCA	0.3333333333333333	8	1
NC_017287_1	1081433	1081553	TCTTAGATATCATTCTCCCCAACTACCTCCTATCAGATGCTTTATTTAAAAAGCTCTTCACAAAAAAGCATACTGCTGAAGTAGATGATGAAATTATCCCTTCTCAGGATTTGTTATTAA	0.3333333333333333	8	1
NC_017287_1	1109833	1109953	CAAAATACCTTAGCAATACGTACCCGAGATAACCGAGTCTTAAATGATATGACAGAGGACAAATTCATAAATACTATACTTGAAGAAAAGAACTCTTTGAGTTTAACTCCACTATTGTAG	0.3333333333333333	8	1
NC_017287_1	523913	524033	CGCGCAGTAATGAATTAACCTTTTGTATGCGTCTATTTTCAGTCATAATATTCTAAAGTTTTTGTGGATGATATATCACTTCGTAACATTGTAGAATATCACCTACCTGAGCATTCTGAT	0.3333333333333333	8	1
NC_017287_1	1130673	1130793	CGCAGTTTCTGACCATACCCAGTAAAGGCAGGCACAGAAAATAGAAATGCTACCAATATAGTTTGAAAATGCTTTTTGATTTTATTCAAAATAACTCCAACTATTTCTAAATCAGGTAGA	0.3333333333333333	8	1
NC_017287_1	867353	867473	TAATTGGCTTTTGCGGCAATTATTTTATTTTAAGGAGACATCCAATGTCTTTGGATAAGGGAACTAAAGAAGAAATTACAAAAAAATTTCAGCTTCATGAAAAGGATACCGGTTCAGCAG	0.3333333333333333	8	1
NC_017287_1	991273	991393	GGCTAGAACAAAATAAAAAAACTGCGCTAAAACAGAATTCCCGAAAGAAATAGACCCGAAAAAAGGAACTCGTAAAGTGTAAAATAGAGAAGTACCTTTATATATAAACATCACTGCTGT	0.3333333333333333	8	1
NC_017287_1	1110713	1110833	TAACCAAAGAACTGTTAATTTTACTGAGGGATATGTAATCCTATGGGAAATCTAAAAACGTTGTTGGAAAGCCGTTTCAAGAAAAATACACAAGATAAAATGGAAACGCTTACACGCAAA	0.3333333333333333	8	1
NC_017287_1	77233	77353	TTAAACTTTTGCAAGCTCTTGTTTTTAAGACGCTTCAATACGGTTTCTTTTTAATAGCATAAAGCTGAATCCAGCTTTATGCTTAAATCTTCATCAGCTATTTCTCGCTGAATTTCTCTG	0.3333333333333333	8	1
NC_017287_1	118633	118753	AATAATTTTTTTAGGAGAACGTGTTTTGGTTAAACATCAAGCGCAGAAAAAAGGCGTAAAAAGAAAACAGTTAAAGAATATTCCTTCAGGCGTTGTTCATGTTAAGGCTACCTTCAACAA	0.3333333333333333	8	1
NC_017287_1	433513	433633	CCCTAAGTTAGATAATACGAGAGTTTCTTCATTAACATAAGTAGTTATAAATTCTCTAATGACAGCTGTGTCTTTATTTCTGGAGTATTCTAAGGCTTTGTTTTCAGAACCTTCAGAGTC	0.3333333333333333	8	1
NC_017287_1	1165273	1165393	GTAAGCCATAAGCTATAAAAATAACATTTATGATACTCACCTTGAATGTATAAGAATTCTGCATCGGCTAAAAAATTTGCTATCTCCTCTTCACATATGGTGATAGGAGTTAATCCCTCA	0.3333333333333333	8	1
NC_017287_1	159313	159433	TAGGTAGGTTTTGTATCAGTTGTTTAAATGACATTGAATACATCTTTAAGTAAAGCTACAGAAACTTCTAGCATAATTAGCCAAATGATTGTCCACTCTAGTGATGAGGAATGTTGGTGA	0.3333333333333333	8	1
NC_017287_1	520593	520713	CAAGAGAGAAGCCTAGGAGATGAATCTTAATTATTCTATTTTGCTACAGTCGAGAAACAAGAGGTTTTTAGGTAAGATCTAGAAAGATCTCAGAGTAAGTTGCTAAGAAAATATTAGTCA	0.3333333333333333	8	1
NC_017287_1	662753	662873	TGTATTATCCTGATGAAATACAAAATATAAGAGAAGAGACTCTTCTGATACTCCCGTCTCGTTCACTATCTCTTTTTACTTCCTGATAAAATCAATAAGCAAGAAATAGCACAAAACGCT	0.3333333333333333	8	1
NC_017287_1	240753	240873	TAGAATTATCTTTTTCTAGAATGTAGCATATAAGCGTAGTTTAAATAGGGAGAGTTTGTTTCGCATCTAGAAAATCGTTCCTGTAATCACAGAGTAAATACAAACGTAGAAGGCGTGTTT	0.3333333333333333	8	1
NC_017287_1	665593	665713	TACAAAAGAAAACCTCGGTGTATATTCCGACAACAAAACTTGAGATTCTATGAACTCAGCTACATCTTTTTTGGTGATCTTCCCTGTCTGACTATTACAGTAATTTAAAATCTGTAAGTA	0.3333333333333333	8	1
NC_017287_1	674673	674793	AAAAATGTTCTCGGTATACACATACCCATTCAAGGCATTGAGTACTTTTGTTTTTTAGAAAAAAGAAATAAAGGAGAGTTTTATCTATCTGTAGGAGGATGGATTGCAGAATACCTCCAT	0.3333333333333333	8	1
NC_017287_1	483433	483553	GAAAATACCTAGGGAAACATATAGGAAGAGCTCTTTGGGATCAGAAAAATACACTAGAGATCATCACAGTAGATTCTCATGTAGAACGTATGATAGGTGATTTATATTCAAAATCTAATC	0.3333333333333333	8	1
NC_017287_1	876433	876553	AATAAAATCTTTTTCTTAGAAAAGAATGTGTCTTTTAGAACTGAGAGGCTAGCGTCAAGAAAATCATAAATTTGGCCTTTGGATATACTTGGGACGGAAAATAATGATAAGGATCCGGAT	0.3333333333333333	8	1
NC_017287_1	155633	155753	TTCCTTGTCTTGGAATACAAGACGTAGGGAAACATTTTTATTTTGCACGGTAGGGTTCTTATTTTGGTATATACTGATAATGGAAACACTTTCAAGCCATTTAGAATGGAAACTTAAAAG	0.3333333333333333	8	1
NC_017287_1	514193	514313	TATGAAAAATAGATGATGTTTTGTGAGAAACTTTTAGGATATGTTTTTGATCTTCCTCAGAGAGGACAGGAGTAAAAGGTATTCCTAAAAATTTTGCAAATTTTCGAGCTTCTTTCGGGG	0.3333333333333333	8	1
NC_017287_1	995473	995593	TATAATAAACCTTCACAAGCTCATCGTATTATTCATATCTCTGATGTGCACTTTTGTGTTTTCCCTAGAAATCCCTTAACCTGTTTCAATAAGAGATTTAAAGGAGTATTACGCCAAGTA	0.3333333333333333	8	1
NC_017287_1	775233	775353	CGAGCATATTGAAGGGCAATGTCAACAATGTTATGGATCAGGGAATGTTTTAAAACTCTCTTTAATGGATCATAAAGATAAAATTCTTAATTACTCTCCTATAGCTCTCTTTGAGCTCTT	0.3333333333333333	8	1
NC_017287_1	619513	619633	AATTGGGGAGGTATTGCTCTGAAGGGAAAATAAAATTACATCCCTGATTTTGAATGAGAAACGTAAACGCTCCTCCAAAAAGATAAATCATCGCATAAAGATAAAGTAGAAGTAAAAATG	0.3333333333333333	8	1
NC_017287_1	845913	846033	AGCAGCTTCTAGCAAAGAAGATTTTCCTTTTCCTGATGATTTAGAAAGTTATCTTGCAGGATATTTTCCAAATCAAGATCTTCCTTTAGATACGTACCAAAAGCTATTCAAAATCTCTTC	0.3333333333333333	8	1
NC_017287_1	1118793	1118913	CTATTTTCTTTTTCAGCAGCAAAAAGCAATCTCATGGAAAACCTCCATACCCATGCGACAAATTTTAGCTTAGAATTTGAAAAAAAACTTACCATCCATAAAGTTTTCCTGAAACGTCTA	0.3333333333333333	8	1
NC_017288_1	6996	7116	ATTATCTAAAATTAACTACAGAGATTGGTTAATAGCCCAAACTATTCTTCAAGGTGCAAAACGAGTAACAGAAGCTCTATCAGTTACAACAGACCATATTTGTTTTGAAAACGGAGTCAT	0.3333333333333333	8	1
NC_017287_1	562953	563073	TTTAGTTATTTTGAATTCGTTAATAGATGAATGTCCTGATCAAGAAGATTTACTACTCTTATTAGGAGAGGCGTGGCTATTTTTATTTTGGAAACGACGTTGTTTGGAATCCGAGGAATT	0.3333333333333333	8	1
NC_017287_1	380833	380953	TTATTCACAATAAAGTTTTGATAGAAGGTAGAGTTTACCCATGTTTTATAACTCAGAAATTGAGTGTAGGGATGGATTTTCTGGGGTTTTTGTTTTTTCTAAGCTCACTCCGATATGGAA	0.3333333333333333	8	1
NC_017287_1	734473	734593	ACTAAGATAAACACAATCTCATCTGCATGCTTAAACTTCTAAAAAATTTATTTTTGTTAGCATTCTGCATTGCTGCCTACTTTTGGATTCGTAAAGAAAGCATTGTCGAGCACTGGTTAT	0.3333333333333333	8	1
NC_017287_1	596353	596473	TCTTAACATCTTTTTTAATATCCGATTATTGATGTGTTGAAGAGGAATATCAACATAAGGGAGTAGGCGACGATCTTTTTCCATCAGATCAATAATGGTATCATCTACTTCATCAGGATA	0.3333333333333333	8	1
NC_017287_1	624113	624233	TAGAAATTGGGGATATTATAAAAATTGATACGCGTACGTGTGAATATATTCAACGCGTCTAACTTCAGGCTGAGAAGGTAAGAGAAAATACATATGGATTTAAAGCAAATAGAAAAGCTC	0.3333333333333333	8	1
NC_017287_1	630753	630873	AAATAAGCAAGTTCTGTAAGGAAAAGCCTTTTGTTACTTAAATTTTCAGACAACCATGACGTTGTCTGCTTACTACAAGCCAAAAAACCTATCACATAATGAGCTAGAACTTCTTCTTAA	0.3333333333333333	8	1
NC_017287_1	72313	72433	AACAATTTTTCCTTTATACATGATGATCACTTCTGAGCAAAAAGATCGTACAACAGCTAAATCATGGGAAATAAACAGGTAGCTCATCTGGAGTTCTTTTTGTAATTTAGCGAGCATATT	0.3333333333333333	8	1
NC_017287_1	639233	639353	TCAATATCTACTGTTTTGATCTTTGCTTTATCATTATCAGTAATGGATATGGATTTCAGTTTCTTAGCAATAGCCTTGATCATAACTTGCAAAGATGACTGAATCCTTACCATGCTGTTC	0.3333333333333333	8	1
NC_017287_1	27273	27393	TGAATCTCTATATAGTTTACCCAAGAAAATTTTTGATACGGTGCAAACATCTTCTCTGTTTACAGGTGGTCAGAAAACCGATTTTATAAATGATCTCTCAGTACAATATGGTAATGCAGA	0.3333333333333333	8	1
NC_017287_1	673233	673353	AAACTTAGAGATTATTCCTATCTACCATATGAGCTACGATTATATCACTATATCTCCAATAGAAAAAATTATTCATAATGCTTCTGGAGCCGTCGATCTTAAATACGCACGCTTACCTTA	0.3333333333333333	8	1
NC_017287_1	519873	519993	CATTTTTAGTTCTTTAGCAAAGTTCTTCCTTTGATACACTAAGTCCAGAACAGCAACGACTAAGAAAAAAATACCAATGGATGTGACTGCTTTATAAAGTATCTCTTTAAAGATAACGGC	0.3333333333333333	8	1
NC_017287_1	132393	132513	ATACTTGTTAGGTCTTGCGATTATAGTTTTATCCTACAACCTTGTTATTCACCTATTCGAAGTTGTTTGGAAAGATCAAGTTAGCCAAATCTATAGTTCCCATGTTGAATTCAATAGCTA	0.3333333333333333	8	1
NC_017287_1	686513	686633	TACTTCCTGTCGTATTTATTCAGAAATGATCGGAAATTTAGAGAAGGACACTCTATCTATAAAAAAGTACCATCATTTTGTCCGTCTTATGGGACAAAAAGCTTCCTATACAACTTTAGA	0.3333333333333333	8	1
NC_017287_1	240873	240993	TTAGTAGGATTTAGGTTGCATTAGGAGCTGATTGACATTTTTCGATATGCAAGCTAGGATGTCCATTTTTAGATCTTCGCTTTTTCCCTAATGAAAAAAATAGTAAGAGTTCTTGACTTT	0.3333333333333333	8	1
NC_017287_1	61833	61953	TTCGTCGTTGTTATCTTGATAAGTTTTTAGCTTATTTACTTTCTGGGCAAGGAGATATAGAGAATCAAAAAGCTTACTATGAAGCTCTTTCTGTCTGGAAAAGAGAATTAGAAAATGGTG	0.3333333333333333	8	1
NC_017287_1	909513	909633	AAATTATTGAAGTTACAGAAATCGCAAAAACAAACGCGGGGAGTAAAGAAGCAAAAGCAGTCACTGCAACGATATGAGAAATGATGAAAACAACATTTATAGCTATCAAAGTAATACGAA	0.3333333333333333	8	1
NC_017287_1	744953	745073	AGATAGTTTTAGATAGAAACAGCTGTTCTGCATCCATAGCTAGCGTGTTCATAGATCGGTGTATCTTAAATAAAATGAGAAATCAGCTAAATTCAGTCGTTATAACTATTTCTTGGAAGA	0.3333333333333333	8	1
NC_017287_1	800593	800713	GAAAAACTCTTCAATAATATCAGCGTCAGATGAATACCCTAGGGCACGGATAAACGTTATAGCTAAAATCTTGCGGCGACGTTTCTTTCTATCAATATGGATATAAATTAAATCATTTAT	0.3333333333333333	8	1
NC_017287_1	488433	488553	TCATTTAAAGGAAGATCATAAGAAAGCACTAACCTGTGTTGATCTAACATTTCTGTTTTTAAGCATACACCACGCTTATCCAAACATAGATTCATAATACTGCTTAAGTACTCTTGTGGT	0.3333333333333333	8	1
NC_017288_1	3396	3516	TATGATGTCAGCAGAAATTAAAAACATACTATTAACGTTGTCGGGTGTAATTGTAAATTTCCCGATTTCTGTTCCACCTAAAAGTGTGCCAATATTAGACTTTGTAAATAAACCGTTGCA	0.3333333333333333	8	1
NC_017287_1	344313	344433	GGATAGATTACTACTCATTTTCACAAGAGTACATTATACGCCGATTTTTATTTCTACAGTTTGTGCTTTGTTTTCCATAGTGCCCTGTTATATATCTGTAGAGCCACAAATTTCATAGAA	0.3333333333333333	8	1
NC_017287_1	1117233	1117353	AGCAACATTCAAACAGTCTGAGAACAATCATGAAGTATTCTCAGTCATGCAGGCAAATATTTTTGACAATGACACTCATGAACTTCTAGGGATTCTTTATACAACTCATAACATTGAAAA	0.3333333333333333	8	1
NC_017287_1	552873	552993	GCGGTACTGGTTGAAAATCAGCGTCGCAATTTGCTAATTCTTCCTTTAACTGTCTGGCTGTAAGTTTACTTAAATATGAAGGAGAATTTTCCATCATATTCAATAACTCTTTTAATGTTA	0.3333333333333333	8	1
NC_017287_1	864433	864553	TCACACGCATCTACGAATATCAACATCATCCAACAATTAGCTTCTCAAGATTCTTCCTTCTTAAAAACAACCAGTTCTATTGGAAGTACAGTAAACCAATTAAATAAACCTCCTTCATAA	0.3333333333333333	8	1
NC_017287_1	420433	420553	ATTCCTGCTCGTTTAGGAAGAAATTGCCAATGTACCATTGCTGTTGATAAGCAATCAATAGTTTTTCTGCAAAAAAACAGCAGGATGATACCAAATAGATGAGAAATTTATTTTAATCGC	0.3333333333333333	8	1
NC_017287_1	49553	49673	TAAAAACTCCCAAACTGACGAGAAAAGCTTAGTTGCTGCCTGTCCTAAAAATATAGTAAATAAAACATCAGCAAAAAAATCTGATAAGCAAGCCGTAGTTAAAAATTTCCCAACCAATCA	0.3333333333333333	8	1
NC_017287_1	310633	310753	AAAATTAATCAAGATCAATAATGGACATTCTTTGGAAGGTGTTTACACACAAGGGAATCGAAAAAAAATAGATTTTCGTTAAGATGTTCCCCGCTCATAAAGAGCAGGGAAACACATTTA	0.3333333333333333	8	1
NC_017287_1	1068073	1068193	AACAACTTCTTTGCTTAAAAAAACCTTTGATCCTCGTCGCAAATAAAGCAGATACACTCAAAGACGAATACCGTATTCACGAACTATATAAAATAGGAATCTCTGATATTCTTGCTGTAT	0.3333333333333333	8	1
NC_017287_1	295873	295993	TACTGTGATTATTAGTAAATTGAATAGGGCCGCTATTGTTTATCATTAACTGACTACAATATATAGCTCCACCGTTAAGGTCTGCAGAGTTGTTATTAAAGGAAATAGATCCAGGATTAT	0.3333333333333333	8	1
NC_017287_1	603593	603713	ATTTACAAGAAGGGCATATGAACCGAGAATGAATCCTACGAATAATCTCTTCATTAGACACATCTAATTGTATGACACGATAATCAGCGTGAGATTGCACAAAAAAATCATTCAAAAGAA	0.3333333333333333	8	1
NC_017287_1	705513	705633	ACCTAGAGCGAATATCCATAACACTCGATCGGGCAGGTATTGGATTTCCCTCTACACTAGCAGCCATAAAACACGTATAATAAAATAAAGGATAACTAAGTATATAGAAAATTAATATTA	0.3333333333333333	8	1
NC_017287_1	587953	588073	GACATTGATAAGAAAAACCCTAGAACAACTTCTAGAGTATTACCCGCTAAAAAATTATCGATACATTTTGTTTTCTTAACCACGGTACTTGCATCCTTATTTTTTCTAGTTCCCTGTACA	0.3333333333333333	8	1
NC_017287_1	57473	57593	TTGTTCCCACGAAAAGAATAGGTTTATTTTCTTTAATAACCTTGCAGACTTGTGGGAGAGCTTTACGTAATTGATAAAGGGTTTTTGCTAAATTGATGATGTAAAGACCGTTTTTCTCTT	0.3333333333333333	8	1
NC_017287_1	113993	114113	TTTGGATATAGCAATACCATGCAAATCCCTGTTCTTAAAAAAATTGTAATAAGCATGGGTCTTGCAGAAGCTGCTAAAGATAAAAATCTTTTCCAAGCTCACTTAGAAGAACTTTCTATG	0.3333333333333333	8	1
NC_017287_1	409233	409353	TTTATAGTGCATTTTCCTGAATCTAAAGAACATGCGGGTGTTATTGTTCATGATAATAGCGTTGAAGTGTATGAAAGCATTTTGTCTGCTATAGATGTGGCGAATCATTACATTGAATTA	0.3333333333333333	8	1
NC_017287_1	1038193	1038313	ATCTAAAAAGAGCCGGTTACTTAGTCGTAATTTATCTTTAAAATCGGCGTGTGTTTCCTTAGGAACGTATTTATGTGCATTAGTGTTCTATTGGTTTCACGTTATAGACATTTCCAATTT	0.3333333333333333	8	1
NC_017287_1	626233	626353	TTGTTTAAGCCCTTTTAATCAAGAGCCCTCTTATTGTGACAAAATATTATCTAAATTAGACAACTACTTCTATTTCGGTGGGAAACAAGTAGAAATCGTCGGAAGAAATGAAAGAACTCA	0.3333333333333333	8	1
NC_017287_1	455393	455513	TTCGAGAGCATTGACTTTAATTAGTTGTGTTCAAAATTTTGTAAGCTATTGTTTTGAGTTTTTTCCTAAATGAGTTGTGTTGACTCTATAGAATGCGCATGAGTATAAGGACGTTGCTTG	0.3333333333333333	8	1
NC_017287_1	660433	660553	GAGTGTTTTTTCTATAAATATAACAACAATGCGGATTTCTTTTATGATAACCAGAATGCTCACTGGTTACTTAAAGATGGCTTTATCAGATCAGAAACCCAGTTGTATCCCTATACTATG	0.3333333333333333	8	1
NC_017287_1	646273	646393	ACAAGTCCTCATCTATTGTGTCCTCACCATTCCCAATAGATGACAAACATGTCTTGGAAATTTTTATCAACAATTTACAAGCCCACGATTTCTCAAATACAGATTTTGATATACATAACT	0.3333333333333333	8	1
NC_017287_1	1153993	1154113	ACTGTCAAGGTGAACTACGAAAAATCTTTTACCTAATAATTGCAACAAACCTACAGATACAGAAAATGTTACATTTACAACTGCTTTCTATCTTGACTGGTGTGAAAAATTGGGTTATCC	0.3333333333333333	8	1
NC_017287_1	836033	836153	ATAACTACATTAACATTAAGCAAAAATATGGTTTCGCATTAACTGCATTAGGGTTCCTCAACTTTGAAAATGCCGATCCGGTAACAATTAAGTAAGGAGAATACATGATTTCTAATGGGA	0.3333333333333333	8	1
NC_017287_1	1087793	1087913	AAAAGAAGATAGTGAATCTTACACTAGGGAAACAAAAGAAGAATGTGAAGTATTACGTAAAAATGCAAAAGAGCAAGGTTTTAAAGAAGGCTGTGAACAATGGAATTCTCAACTTGCCTA	0.3333333333333333	8	1
NC_017287_1	827713	827833	ATGAATAATATTTTCTTGGACGAGAAATTAGTGTTCAGGCAAGCTTTTTGGAAAGCAAAAATAAGTTAGCCAAAATGCTTGCTTATAAGATTTCTCCCTCCTCTATATCTGGAAGAGTTT	0.3333333333333333	8	1
NC_017287_1	602193	602313	AGGATTGGCTAGAGCTTTATTAAAAAAGAATGTTGATTCTAAACAAGAATTAAAAAGTCACGGTTTCCTTACAAGAGATCCTAGAAAGAAAGAACGTAAGAAATACGGACACAAGAAAGC	0.3333333333333333	8	1
NC_017287_1	589193	589313	AATTTAGAAAAGGTTTGGACCAATCCAGCTTAATTGGTACGTTTACCATTGATTACTTCATGAAGATTTTCAATAGCGATAAAAGCATAGGGATCTTCTCTGTGGACAATTTCTTTAAGT	0.3333333333333333	8	1
NC_017287_1	425633	425753	AATTTAAAAGAACTCCTCCACAATACCAAAGCGAAAATTTATGGGAAAATTTCTTCTGTAGAAGTAAGAAATCTCACAAGAGATTCTCGTAATGTTGGAGTTGGAGATATCTTTATAGCC	0.3333333333333333	8	1
NC_017287_1	553033	553153	CTTTCCTGGGTTATTAATGAAGGGATCGAGTAGAGCAAATAAATAATCTTCGCAATTTTTTTCTAGAGATTCAAGTGCTTGTGCTTTTGCTTTTTTATTTTTTCCTGTTAGGGCTCTTAT	0.3333333333333333	8	1
NC_017287_1	753433	753553	TATAACCAGGGGAATCTTTATATTATGGACTCTCCTATTTTCATTAAAAATGATCCCGCTTTGCAAAAGTTTGTAGAATCTGAAAAAACAAAACAGGAAGAATCTTCAGAAGATCGTCCT	0.3333333333333333	8	1
NC_017287_1	693553	693673	AGCAAAAGCAGAAATTACTCTATAATTACAATCTTGCTGTTACTGATGAACATCACCATATCAAATCTGTTCTTCATCAGTATCCTGCAGACCATAACAACTTTCTATTTGTGGGTAATT	0.3333333333333333	8	1
NC_017287_1	500353	500473	ATTAGTTAGTACATTGTACCTTTCTCCTTATGTAAGGAATGAACTTATCGATAATCAGTATGAAGCTGGGATTAAGGGGAAATGGTCTTCTTTATATACTTTACCCTACGTGATTAATAG	0.3333333333333333	8	1
NC_017287_1	1117393	1117513	AATGTAAAAACGGCTCTTTTATCTAAAGAAGGGATCATTTTAAAAGCATCTGATCCCGATTTAAACTTACGTGCTATCTACCCTAACCTTACTGAAAAACAATTTTGTGACACTTTCATG	0.3333333333333333	8	1
NC_017287_1	391953	392073	GCTATGCGTAAAGGACGTCTTCCTAAACAAAAATCAGAAAGAAAAGGATCATTGTAACAAGCGGATAGCATCTTTTATAGTTTTTACCCCTCGAATATCTAAGCTATTTTTAATTTCTGA	0.3333333333333333	8	1
NC_017287_1	245633	245753	ATGATGCATTCCTAAAGATAAGATAGAATTTATCTTATCGTATTTAGGAGCTAGAGAATCAAACATCTCCTGTAGGTTAGGCTTGTTGGTAGATAGTAGCATGATATTCTCGGAATTTTT	0.3333333333333333	8	1
NC_017287_1	613313	613433	CAAATGAATTTGTTGCATTAATTAAAGAAAGTAGCATTTTGATGGTTGTAGGAGTTCCTGAACTTACTAAAGTAAGTAAGGACATTGTTTCTCGCGAACTCAATCCCATGGAAATGTATA	0.3333333333333333	8	1
NC_017287_1	1163473	1163593	ATTGGTTCTTTCTTCCTGATGTCTGCCGTTCTAAACTTTGTTCAAGATTCTATGAGTTTATAAGATCTGTTTCTAAAGAAGACGATCTACCCCATAAGTATACTTATGGGGTTTTTTTAT	0.3333333333333333	8	1
NC_017287_1	172793	172913	TTCGATTTGTGCTCGACAAAGAAAATCTCCAGAAAATACGAGAATGTCGGGAGCAAATTTGGCGAGTTTTAAAGAAACCTTTTTAAGGAATTTTTTGGGAACGAATTTATGAAAATGTAA	0.3333333333333333	8	1
NC_017287_1	70873	70993	GAATGTGAGGGTAAACGAATAGGAATAAACCCTTTTCCATACTAAGGATAGTAAATTCTTCATGATTTTAGGGTGTAAAGCGCTTGATATCCTTAGTGTATCTGGAAAAATTTTTTTCGT	0.3333333333333333	8	1
NC_017287_1	1122033	1122153	ACAAGCATTTTTCTCTATTGAGCATTCTCATAAGCTCTCTCAAATACAGAGAGTCTATAGTTATCTTTCTGCTTATGAACTAGCTAAATCTGCTTTTATAAGCGATACGCAAAATCCATT	0.3333333333333333	8	1
NC_017287_1	932473	932593	CTCTCACCTTTTATAAATTATCGAAAGGGGATTCCCCTTTGATTTTCTTTCTATCTTCTAAAAATTGTACGATATTTCCTCTTTCAGGGCAGCCTTCTTTATTACATTCTTGAAAATGGT	0.3333333333333333	8	1
NC_017287_1	4153	4273	GAAGAAGGGATTATCTCCATAGTCAATGCCATTTCTATAGCAGCCTTACAGAAAGCTTTCTTAATGTTAATAAAGAAGCATTTTCCAGTTTGGGAAAATGTCTTTATGAAGATCTTTTTC	0.3333333333333333	8	1
NC_017287_1	855993	856113	TTATGAAATCAACGGCCCGTTTTTCTTTGGAATTGCTGATAGATTGAAAAATCTTCTAAATGAAATAGAGAAACCTCCTAAAATCTTCATATTATGCATGAGTCGCGTACCTACAATTGA	0.3333333333333333	8	1
NC_017287_1	1142713	1142833	AATTGAGTATGCTCTCACAAATAATTTGCCGATTTTAGAAGCATGTAACAACGTTTTAAAAACTCAAGATGTGAAACTCTCTAAGAAACAACAAGAAGGTTTGAGGGAGTATCTCAGTAT	0.3333333333333333	8	1
NC_017287_1	1167153	1167273	AGTAGTATATCTTTACAACTAAAAGAGTTTGCTCAGAATGTAGAGTATAACATTGTTGTCTCTTCTACGCTTACTGACACTCCTGAAGCTGATTTAATTTTCTGTGAATACTTACTTCTC	0.3333333333333333	8	1
NC_017287_1	281073	281193	AGGGCAGGAAGGGGGGGGTAAAGAAGATGAGCTCATAATTGAATTTTTTTATATGGTCACATACTTACTCGCTTTCGATGTCAATTAATTTAAAATCATATTTCGAGTTTGATGATTTAT	0.3333333333333333	8	1
NC_017287_1	1160153	1160273	CTTTCGATAAATTATTTTGTTTTAAAGCCAACAGCAAAGACTCTAGATATGCATCTTCTTCCTTAAGCAAACTAATTAACTTAGGAAGCAGCTTTAAGAAGTGAGCTTTGTCTTCGACTT	0.3333333333333333	8	1
NC_017287_1	37793	37913	ATGTTAGACTATATTTTCTGAAATGCTGTACTGGTTCATCGATTAAAAATAACACCATAGAGGCTGGAAACTCTATATTCTGCATCTTGCATTTAGACTCAGGCAATGCTTGTTTATTTT	0.3333333333333333	8	1
NC_017287_1	1138513	1138633	GGAATTTTCTCTAAAGCGTTAAAGGCATTCTCCACTTGTTTAGGATAAAGAGTTTTCAAAGTTCCTAAAATTGTACTTTGCGTTTCCATAGGAAGAAACTCTCTAGGTTTATCTAATACA	0.3333333333333333	8	1
NC_017287_1	630913	631033	TATATAAATGGACTTTTGGGCTAGCAAGAACACCTAATCTTTCTAATTCTTTTAATATCCTCGACCCAAGTAAACCTCTTGTTTCAGGGTTCTCATCAGAATAATCAAAGAACAAAAGTT	0.3333333333333333	8	1
NC_017287_1	61633	61753	ACATTACGTAGCTTTGCGTAGTGCATTTTCTAAGATCGTAGAGGATATTTTCACTGAAGTAGATTTTAAAGAATGGCGGAAACTCTATTTTGCTAAGTTTTTAGAGGTTAAACGTAAAGA	0.3333333333333333	8	1
NC_017287_1	1161953	1162073	AATAATAGAAAAAACAAAGTAGCTATATTTTTTTTGAGAATCAGACAAAAAAGGTAGACAAACGAGGGGAAGAAGAAATGCAACTATAGGGAAGAGGTAGTTATGATACCGAGCTATTGG	0.3333333333333333	8	1
NC_017288_1	6596	6716	AACTAAGAGATATCCCACTTTATGAAGCTGTGCATACATGGCTGTCTTCTTTAACTAATCATACATCTAGATCGTACAGAGGATCTATTTTAGCTTTAGAAAGAATAGGTTTGATTTCTT	0.3333333333333333	8	1
NC_017287_1	293793	293913	CGCCGGCTGCAAAGTGGTATGAGTAATGTATGGAAAGGTAAACGTAAATAAGGATCTTAATAAGGCTATAGAACAAATTCTATAGCCTTATTTTTTTATTTCTAAAAGGTTAATGCACTG	0.3333333333333333	8	1
NC_017287_1	98233	98353	TTAATCATTTTAATTAATGCATCCTTATCTTTTAATCCAACTGAACGGTCTACTTCTTTTCCGTCTTTGAATAAAATTAAAGTTGGGATTGAAGAAACTCCGTACTGTTCTGCTGGAGCA	0.3333333333333333	8	1
NC_017287_1	84753	84873	AGTCCGAGAAAGCTCTTGACGCCTCTTAAAATAAAGAATTACCATAAATGAGAGGGAAAACGTTATGAGTTTGGATTTTTTAGAGGATTTTTACCGTCGTTCTATTTATAACAAAGAAAC	0.3333333333333333	8	1
NC_017287_1	245593	245713	CAGACTTTCCCAACATTTTTGAAAACGTACGATTCCATAAATGATGCATTCCTAAAGATAAGATAGAATTTATCTTATCGTATTTAGGAGCTAGAGAATCAAACATCTCCTGTAGGTTAG	0.3333333333333333	8	1
NC_017287_1	1133673	1133793	TGATGGCTCTAAGTTAGTTTTTGTTTCCAATAAAGATGGTAGACCACGTTTATACATCCTTCAAATAGACCCAGAAATTCAATCTCCCCGATTATTAACCAAAAAATATAGAAATAGCAG	0.3333333333333333	8	1
NC_017287_1	386713	386833	CGGGCGATATTTTCTAGAAGAAACTTGGTATGTTGCTGATGTCATTTGTTGTGCCTCTAAAAATGATTGCGAGGAGTTTTTTTTATTTAATTCAGGTGACTATTTTTTCTAGGATTTCTA	0.3333333333333333	8	1
NC_017287_1	13633	13753	GTTGAGCTATAAGAAGGCTCCGAAAGAAAAGATGTGTTTTGTAAAATATCAGGAGTTGCTTCGGAAGTCTTTAGTAGATCGTATATAAATAGAGGAAGTGTTATATAGTCAGGAATTAAA	0.3333333333333333	8	1
NC_017287_1	784993	785113	TTCAACACTATCTTCGGCATGTTTGAGTTGCTGATCATTGGTATAATTGCAAAGTCCTTCAAGAATATCCTGACGATAAGCATAAAGCTCACATATTCTTGATTTTTTATGATGAATAGT	0.3333333333333333	8	1
NC_017287_1	372313	372433	ACAAAAACGGTTCTAAATTATCTTCTGAGAGCTAATTAATGTGCGGAAAGGCTACTTTGAAAACATCATCGTAATGAGCCACAAAATGAATTTTCAGTCCTTTTTTTAGATAAGCTGGAA	0.3333333333333333	8	1
NC_017287_1	667073	667193	CTTTTCAATAGAGAATCCGTGTAAAACTTACTAGTTTCACTTTGTAATTTTAGCCAGGCTTCATTACTTGACGACTCTAAAGGATGAGGTATAAGAATATTTACTCCTAAACAAGGAATG	0.3333333333333333	8	1
NC_017287_1	501433	501553	TCCTTGTTTTTGCTTGTATTCAACCTAGAACTTTTTTGTTTATCTTCCTTTACCTGGAGTTCTATTTCCTCTGGAACTTGTTCTATAGCTGTGCTTTTGCTTCCATATTTTAGAAATTCT	0.3333333333333333	8	1
NC_017287_1	958673	958793	GCTAAATACAGTCTCTGGAAACTCAATTTCTTTCACATCTAATTTTAAATTCTGCTTATCCATATTCCTCCTATGTGCCTATTTCGCTAGCGAGAAATGTACTCTATAGAAATAATAAGC	0.3333333333333333	8	1
NC_017287_1	379393	379513	ATGTCTTTAGTTATGAGTATGGAAGTAGCTAAGGAATTGGCAGCTTTAGGTATTTCTGTAGAGGTTATAGATTTACGTACGATAGTACCTTGTGATTTTTCTACTGTTATAGAATCAGTT	0.3333333333333333	8	1
NC_017287_1	944753	944873	ATATACTCAATGATTATTCGGATTACGAAATACACGATGCCATCATGTCTAGACGTCATGTTTTTTGTGGTATTTTGAATGGTATAGATGAAAATATTTGGAATCCAGAAACAGATCCTG	0.3333333333333333	8	1
NC_017287_1	271793	271913	GAAGGCTTTTGTTCTTTTTCTGATATAATTAAAATCTACAATCCTGAAGAAGGGAGGAATGCTTCGGATGCGGATTTCTTTTTCTCTTTAAAATTTACTATCGACTTATTGAAGCGTTTG	0.3333333333333333	8	1
NC_017287_1	134873	134993	CTACAGCTCTGTTACAAAAATATCATTCTGTTGAAGGTATTTTGGAACATCTTGATGAATTGACAGGTTCCACTCATAAAATGATCTCCGAGCAAAAAGATGTATTGTTATTAAGCAAAG	0.3333333333333333	8	1
NC_017287_1	985873	985993	CTTGATAATAGGAATGTATACGTAAGTTACAATCTTGAGAAAATCCATAAGATGTTCCTGAGATTCTTCCTTTAAGTTCTTGGCAATCGCCATTATAAAAACATAAACGCGGATCTTCAA	0.3333333333333333	8	1
NC_017287_1	903273	903393	AGTTTGATAATGAAATGCAAAAAGCTGGGCGATCACCTCAGAATCTGTATCTGAAGAAAAAGAAATCCCCTCAGAAAGAAGGAAGGATTTTAATTCTTTAAAATTTTCAATAATCCCGTT	0.3333333333333333	8	1
NC_017287_1	243193	243313	TATCCTAAGTGAAACTTGTCCCGATATTACAATAATTCCTAGTCTATGTAAGGAATATCAAGTAGATGGGTTTTTGCTTGTTCTTCCTTCTTCCACTGCTGATGCTAAACTTATTATTTT	0.3333333333333333	8	1
NC_017287_1	316673	316793	GGATTTTAAGACCGATGGGCAATGAGAGATTTTTTAAATTACTGTTGTTAAAAGCACGTCTTTTTATTCCTTGTTCTTGAAATTGTACCTGATGAGCATATAGCCAATGCAGTTTGATAA	0.3333333333333333	8	1
NC_017287_1	880233	880353	TTGTTTTAGCTTTGTAGCAAAGTCATTGTCATCAATATTTGGCTTTAATTTGACTTCTTTAACACGGACTTGGTGTTGAGCTTTTTTAGAGTCTTTCTCTTTCTTGGTTAGATTATAGCG	0.3333333333333333	8	1
NC_017287_1	679113	679233	TTGGTGAAAATGGATCAGGGAAGACAACAATTACTAAAGCGATTTTGGGTTTCCTTCCAGATAATTGTGAAATCTTAGAAGGAGACATCTTCTTTGAAAATACAAATTTAAAAACCCTGT	0.3333333333333333	8	1
NC_017287_1	561953	562073	TGTCTAAGGCTATTTTTCTGAGCTTTAATCGTCATATTGATAGCGCAGCTCATGAGAATTATCGCTATAACTATGCTTTAGCAGTAGTAAGATTATTTGATCTAACTTATGAAAAAGAGC	0.3333333333333333	8	1
NC_017287_1	350513	350633	CTTTTTTTTGGAAACCACACAGAAGTGTAGTGCATCTGCATTAGTACAAGACGGTGTTTTATTTTGTAGTACTTTAGGGTTTTCAGAAGCTATGAAGCTGTTGTTTATCTATGAAAATAA	0.3333333333333333	8	1
NC_017287_1	485873	485993	TTTATTGAGTAATGAAGAAATCTTTGATCTAGATCAAAAGTTTTTATTAGATCCGGTAGCTGTGAAAAAGTTTGTTGCCGAAACTATAGTAACCTCTATACACGGTGAAGATGGACTAAG	0.3333333333333333	8	1
NC_017287_1	159433	159553	TTGAGTTGGTCATTTAAGATTTCTAGTACGTCTCCAAGAATGGTCAATCTATGATTGAGAACATTGATTCTTGCGTTAATATCTAAGCAGTTAAGAACATCAATATAGATGGGTTGTGTT	0.3333333333333333	8	1
NC_017287_1	226473	226593	TAAAGGCGCTAGGATCTTAGCTTCAAAATTTAAAATCGTCGTGATCTTACTGATATTTTTAACTATCTTATTCAGCCTGTGTAACAAGCTAATAGTTAAAACGAACACTGTTACCATGCA	0.3333333333333333	8	1
NC_017287_1	153	273	TCATCTGTCCTTTTTTTGTTAAGGAAGGAAAAAACATACGTGAGGAAATAGAAAGTCTTACAGGTGTGTATAGATGGAGTATAGATCTTCTTTTAAAAGAGATCGAAAGGTTGTGTTCTT	0.3333333333333333	8	1
NC_017287_1	1011873	1011993	CTTAATTTTCAATCCTAAAACAATCTTTTTTAAGAAATTTTTTTCTATATCAATGACCTCGGGATGAGGACTACAGGTTCCCTTTGCAATAGCTTGAGAAAGCTTCTCGCATAATGCTAA	0.3333333333333333	8	1
NC_017287_1	654753	654873	CGTCAATTGCAGTCATATTGTCGCCTGGAAATGGTACAACCAATAGGGAACCTAGATTCTCATTTAGATTTTTCTGAAATTTTTTCAAAAAAATCTGAGTAAAGATAATGAGTATCTCCA	0.3333333333333333	8	1
NC_017287_1	687273	687393	CGCTTAGGTGAAGAAATACCTGTAATTAAAACAGATTCTGTAAATCCAAATGCTCCAGAAGTTCAATACCTTTTAAATCAAAGTGATACGTGCTTGATGGAAGATTTGTATTCTTTTCCT	0.3333333333333333	8	1
NC_017287_1	64193	64313	GAAAACAGTGTCTTCTGGGCAATTTGAGCCTAAGTTGGATGTCTTTCCGTAAAACTTAACTGTCTTATAGTAAATATTTTTGATTCCTTAGTGTCTTGTTGAGACAAAAAAAATCACAGA	0.3333333333333333	8	1
NC_017287_1	1028033	1028153	AAATATTACTTCTATTGCTCCTGTCGTTGTAGAAAGTCATGAAGTGACTGATCCTATTTACTTTAGCTCTTTAATAACCGCATGAAATTAGAACATACTTCACACCAGACTCTATACATT	0.3333333333333333	8	1
NC_017287_1	408753	408873	ATTAGAAAACTATTATACGGTAAATCAGATGGTATTACAGGTTTTGAGTAGGGTTTTCCGGATAAAAGGATCTCTTTCTTTTGATGAGGATATGCATCACCCAAAAACTTCGAATTTTTG	0.3333333333333333	8	1
NC_017287_1	896553	896673	GCTCATGTTTGTGAAAGCTTATGAATTCTAATACTTTTTAAATAGACATTGTAAAGGACAGTGATTCACATGCCGCTTCGGATATAATCACGAAAAGCGGATTATATTGTAGCAAGATAT	0.3333333333333333	8	1
NC_017287_1	936153	936273	CCTATACTAGTTCCTATACAACGAGTTTTCTATTTTCTATAAAGAACTCAGCATTTATTGAAGCTATTGATCAATTTGTGCATTTATTTATCCATCCTCTTTTCCGTCAAGAGGACATCG	0.3333333333333333	8	1
NC_017287_1	1150673	1150793	GTAACAACGCTAGATTACGTAAAAGAAACGTATCCTTCTATAGAACTATCAGCTATTCACACCGTACATATTCCTGAAGGATTAAAAAAATCTTTAGAAAATAAACTCTCTCTCCCTTTG	0.3333333333333333	8	1
NC_017287_1	244313	244433	ATGATATTGATACAAAGGAAAAATTTCTTGAAATTTTGCAGTCTAAAAATGCTCGTGAGCAGTTTTTAGAGTGTATCTACGATCATGAATCTGAGTTGGAGAAGTGGCAGCAATTTTATG	0.3333333333333333	8	1
NC_017287_1	163353	163473	CAGTGTTTTCATTGGTTTATTATTTAATCTACAGAATTTCTCTAGAAAGTACTGTGATAAAGGGAGAATATCATCTTTTCTTTCTCTTAAGGGAGGGAGGTACAAGGGAATAACGTTAAG	0.3333333333333333	8	1
NC_017287_1	218953	219073	TTATTCTCGTGGTATTCTGAAGAGAATAATACAGTTCCTGTGTACTTGGTAGGATTGCCTCCATTTGATGTTTTATTAATATCTAGAGTTTCGTAGCTATTACTAGAAGACTTAACTGTT	0.3333333333333333	8	1
NC_017287_1	498153	498273	TTACGGTGTAGGATTGTCGACGTCTGGTATTGCGGTTTTTATACTAATGGCTTTCTATGTTGTCGTTTGTTTATTTCATTATGGCAAGAAGCTGGTTTATAAAAAGTTTTATTCAAAAGA	0.3333333333333333	8	1
NC_017287_1	649073	649193	CGTCGAGGAAGTCATGTAAAAAAATCAAAGATGAACATAAGTGAGAAAACATGAATACAGCCAGAAATAGGGGCTTAAAAAATTGAATATTCAGAAAAAAACCGCTTATGAATACATCGC	0.3333333333333333	8	1
NC_017287_1	578593	578713	GAAAAGTTCGGATTTACTGAACATCAGTCCATTGCTATTCTTGAGTTGCGTTTATACCAACTTACCGGATTGGAAGCTGAGAAAATTCAAAAAGAATACGATGAGTTAGTAAATAAAATT	0.3333333333333333	8	1
NC_017287_1	803993	804113	TCACCCTTCTTTACTTCCATCACGTTTTCTATAGGCAAGACAATTTCTTGTATAAAATCCGTCATTCCGGAAGATTCTTTAAAATCTTCTAAAGCTTTTTTTACTTTTTTCTCTTGAGCC	0.3333333333333333	8	1
NC_017287_1	1139633	1139753	AAGTACTGCTAGCAAAAAAGATAACTTTATGCAACCTTGCTAATAGTTGTGTAGGTGCGCCTATTTCGATTATTTTGTAATATAATCGCGAAAGGCACTACAATCGACAAAATTACTAAT	0.3333333333333333	8	1
NC_017287_1	785033	785153	GTATAATTGCAAAGTCCTTCAAGAATATCCTGACGATAAGCATAAAGCTCACATATTCTTGATTTTTTATGATGAATAGTCCTTAAAAGGACAGCTTCTTGCGATTGCAACTCATTAACA	0.3333333333333333	8	1
NC_017287_1	359513	359633	ACTTTTGGCCGAAATGATAGCCGAATTTTCATTAAAGTCAAAGAGCATAGCATACCCGCGTTTTAAAACATTTTTAGGATTTAATGAAATTAACTGTTTGGAAACAGTGTGGTATTTTGC	0.3333333333333333	8	1
NC_017287_1	728953	729073	AGTTCCTAAAACAACAGAGATTAATTACTAAGAGAACTCCACAAAGGACTAAAGAAATCACTAAACCTAAAATCACTATAAGTTCAGAAGCTCCACTAACAATAAAAGCAGCGCAAACAA	0.3333333333333333	8	1
NC_017287_1	98993	99113	AGAAAAGATCAAGCTTTTCCTAAAGGAACATGCAGGCGAACATCCAAAGCTTCAGGAAGCTTTTGATATGTTCGATAAAACATTTAAAGTAGAGGATTAAATAAGATACATACTTCTAGT	0.3333333333333333	8	1
NC_017287_1	1121033	1121153	GAATTCGTGATAAGAGGTAGAAAAAGCCCAAAGTTTTCCTCGTATTTCCTATGTCACGACTGGATTTTTTTGTTTTTGATTCATTAGTTCTTAAGCAAAAGCATAATGAGTTAGAAGAGA	0.3333333333333333	8	1
NC_017287_1	1059233	1059353	ACTTGGAAACGACTTCATCATCAGAGTTGATCACTTTCTTTACAAGGCTCTTTTTCCTATTTTGCAGCGTTAGAATTTTTTCTTCGATTGTATTTAACGTAACTAACTTATACGAAGACA	0.3333333333333333	8	1
NC_017287_1	53633	53753	ACTCATCAAAACCTTTAATATGGTTAAAATGTGAAGCTATAACTTCTAAAATTTCTTGTTTTTTCTCCCTAGATAAGCAGGGCAGAAACTTCGCTATGGAAAGATTCCTAGATAGTGAGA	0.3333333333333333	8	1
NC_017287_1	906393	906513	AAGATGCTAGGTTCGGGAGTTTCCTCCCAATTTTTTAAATTAACGGCAAAATATCAGATTTTAGAAATTCTTTTCCCTTATATGGACAAAGCTTTTCGTCTAAATAAGACCTTAGAAGAC	0.3333333333333333	8	1
NC_017287_1	454993	455113	ATCAGCAAAAGGCTCGATCATTCCGTGAGCCAATGCCATTTTGCGAATCCATTTATCTTCTTTAATGCTCATTTAGAAACCTTAATATTTAGATTCTATAGAACGTTTTCGTAGTATTTT	0.3333333333333333	8	1
NC_017287_1	160993	161113	TTGCGGTAGCTTCTTATGCTTATCTTCATGAAACACACTGTCAAACATAAGAGTAATCTTTTCTGAAAATTCCAAATGAAAATTTGACAGATTGAGTAGATCTTGAAATCTCTTTGCGTG	0.3333333333333333	8	1
NC_017287_1	57273	57393	ACGTTTAGCGAGTAAGGCGATTTCTTTTTTCGTAAGGTAAGAACTATTTTGAGTAAGGTCTTTTTCGATCTTATCCAATGTTTTGATGGAGTTTCTAATAGTCGTCATGTTAGTTAACAT	0.3333333333333333	8	1
NC_017287_1	237793	237913	GTGAGTGCATTAAACTCATCCATCTTTTTCACAGCTGCTTGTTGACTTTCTAATTTGTTAATTTGATCAGAAATCTCTTGAATCCGATTCTCGCCTTCTTTAATCTGATTCTTTAAGTTT	0.3333333333333333	8	1
NC_017287_1	130713	130833	TTATAAGATTCCTTAATAAAGATCGCGTTAGCCAAAATCATGAGACAATTTTGTAACTTACTTTCTCTATCACGTGTATGGCTAGCTCTATTCTTCTACCAAGAAAAGATTCATCTACGT	0.3333333333333333	8	1
NC_017287_1	349393	349513	TAGGGGGCAGATGTTGTTCAAAAAAATATTTTAAGTCTATAAAAAATTTTTGAATGCAAGGGGCTGCCTGTAGGATAAAAAGTCGCTTTATACGGTTTTACAGTCTATTTTCATGTTCTG	0.3333333333333333	8	1
NC_017287_1	89553	89673	GATATGCAGTTGTATAAGTGATTAACCCATAAGCAGCCGCATGAGATTTATTAAATCCATAAGAAGCAAACTTTTCCATTTTATCAAAAATAGTCGTTGCTAGATCAGCATCAATACCAT	0.3333333333333333	8	1
NC_017287_1	134353	134473	AATTCTTCAGGAGAAGGAACTCAGGCTGTTTTTGGCTTTATTCGTTCTATTAATAAATTAATCAAAGAATTCTCTCCTAATCATATGGTTGCTGTGTTTGATGGTCCAAACAACAAACAA	0.3333333333333333	8	1
NC_017287_1	233833	233953	GAAGGAAATATTTTACAAATCATCGTGTTTGCTATTTTCTTAGGAATAGCTATGCGTCTTTCTGGAGAACAAGGACGTCCTGTAGCTAAATTTATTGAAGGTTTTTCTGAAATTATGTTG	0.3333333333333333	8	1
NC_017287_1	82993	83113	ATGTTTGATAATGACTAACAATAAGTTATGACATTCTCCCGATGCCTCTGGAAATTTGTCAAATTGCAACAAAATATGCAGAAGATTTAACGGATCATTCCAAATTTCTGGTCGCTTTAA	0.3333333333333333	8	1
NC_017287_1	627913	628033	CATGAAACAAGAGCAATATCTACCGTTGAAAAAATACTAAAAATATTCTCTTGGATCTTTATTCCTATTACCATCACGGCATGGTTACTACGCTTAGCCCTACATCTATATCTACATATT	0.3333333333333333	8	1
NC_017287_1	134233	134353	TTTTACTACTTAGATTCGTGATTCTGATTCATAGGGCGGAGAGAATTAGTGAGAAAGATCTTTATTTTAGATGCTTCAGGATTTGTTTTTAGAGCATATTTTGCTCTCCCTGATATGAAA	0.3333333333333333	8	1
NC_017287_1	1122713	1122833	AGTTCTTTTCCTCAACAGAAGTAGATCTTCTTGGAAAACATGGTGTTTTAGGACTAGAAAAAGAAGTTTCAGCTCTTATCCATTACATTGTCTCTTGTATTCATAAAAACTCTTTCCAAG	0.3333333333333333	8	1
NC_017287_1	434073	434193	ATATTTTGACTAAAGAACAGCGGTGCTGTAAGGCTAATTCATTTAACGTTGAGATATCTGCTATCCTAATTTGATTTAACAAGGTGGATTCCTTATCCCGTTCTAAAAAAGAACGAAATA	0.3333333333333333	8	1
NC_017287_1	957993	958113	GCGCATAGATTTGCAATCAGTAGGCATCGAAAAAAACGTCACAAAGACTTCTTATTGCCCAAGGAAAAGATTCCTGGAATTGGTGAGATAAAAAGAAAACGTTTATTACAAAAATTTAAA	0.3333333333333333	8	1
NC_017287_1	11713	11833	CAAAACAGCATGATTTGTTTTTTTGTAGGAAACAGCTTCTCTCTAGATTCTAGTACAGTAGGAGATCTTAGAGAAATCTGGTAATTAGACTGTAAGAAGAAGTCTAAAGGTGAGAAAATT	0.3333333333333333	8	1
NC_017287_1	18553	18673	AATTAAGTATTAAGGGAGTAAGACTTTTTAATGAATAAAAAAGACGGCCAGGGATCAGTAGCCAGCTCACTTTTTAATTTATTGTCAGGAACCTTTTTTAGTCGTGTAACAGGAATGTTA	0.3333333333333333	8	1
NC_017287_1	399193	399313	TATATTGACTCTTTCTCTCAGAGATGAATCTCGACGTCAAAAGTTGCTCCAAGTAACGACTATTGAAGAAGTTATGAATGTGTTTTTAGGAATGTAGTGTTATGGATTTGAAATTAGAAG	0.3333333333333333	8	1
NC_017287_1	808313	808433	CTTAGTTAAACTATTTTCCAGATTTAACCAAGCGACTTCAATAATCTTAGAGTCACTATCTACCCTCTGAAGGGCAAGCGGAAGCAATGTTAAAAATTTTAATTAAAAATAGTGCTTCTG	0.3333333333333333	8	1
NC_017287_1	888153	888273	TCGATTCAAAATAAGTATTTCTAAGCAATAACGGAATTCGACTAAACACTTAGGAAAATCCCAGAAGATCTCTCATAGTTGAACATCAAAAAACTTAGAGAAAAGTCTCCCTTTCCTAGA	0.3333333333333333	8	1
NC_017287_1	619193	619313	ATCAAATATATTTTTCAGACTATTCTGTATTAAACTTAGCGCCGCGTCTGGATGAATTTGATTAAATGTTTTTAGGTGAAGAAGTTGCTCGACTATGTCTTTAATAGTGAGGCCTGAAAT	0.3333333333333333	8	1
NC_017287_1	674713	674833	AGTACTTTTGTTTTTTAGAAAAAAGAAATAAAGGAGAGTTTTATCTATCTGTAGGAGGATGGATTGCAGAATACCTCCATGCGAGAAATTTCCTTACTATACTGGGGAATCCAGAAAATA	0.3333333333333333	8	1
NC_017287_1	349793	349913	GACTCTGTTCTGAATTTTTTTACAAATACTTTGTGGATTTGAACAAGTGCAAAGGGAAAACACGGAATTTGCCGAAGGAATTTAGTGATAATCATGAAAGTGGAAAAATCGTTGAAATAG	0.3333333333333333	8	1
NC_017287_1	545233	545353	GAGTATAGACCAGCTCTTGAGGCATACAAAACTCCTTGGTTCTTGAGGTATCTTAGTTATTTTTGAAAGATTCATCAAGAATTTTGATAATCTCATCAGTTTTATCAGCACTAGAATCAA	0.3333333333333333	8	1
NC_017287_1	811833	811953	AATGATTAGAATACAATCCCGTATCATTTGCATCTGTTGTATTACTTCTTCCTAATGTGCTAGGGACCTGCATAACTATACTATTAAGGATCCCAACAACAGTAGATAAAAATATTCCAT	0.3333333333333333	8	1
NC_017287_1	617833	617953	GAATTTTTATATTCACCATGAATTTCTAAAGAATAGTAAGGAACTTCTAAAGGTATATTAATGACGAACGGCCTAGGAAATAGAGCGCGTAAATAGGTATGAGGCAACATATTCTGTTGA	0.3333333333333333	8	1
NC_017287_1	175673	175793	TCCGTTATTTTTTATGCAATATATTATTTACCATGAAATGGTCCATAGCGTAGTTCCTCGTGAGTATTCTCGTTCTGGAAGAACGATTTTTCATGGGAAGAAATTTAAAGAATGTGAGAA	0.3333333333333333	8	1
NC_017287_1	248513	248633	TAATCTCGTGAGTCGAAGCACTTTTATAGAGTTTCGATAAAGAAGCAATCTTGCAATCTTTCTGTTTAGAGCAAGATTTATTTTCTTTGATATAGAGAATTTGTCGAATGCCTTCTTCTC	0.3333333333333333	8	1
NC_017287_1	616313	616433	GTGAATACGCATTTCCTGAGATTAATGGGTTAAACTCTTTGAAAAACGCTCTATTAATTTCCTCATTAATATGTAGGGTAGCCACAAGATCATCTTCTAAAAGAATAGACTGTTCCTTTA	0.3333333333333333	8	1
NC_017287_1	731113	731233	TACCACAGTTACCGACATACTTTTGCAGACTTACTTAATGGAAAAATCCAAGCACATATATTTTACGCAAAAAATAAAAGGTATAACTCATGCTTAGAAGCTGCGTTGTACCACAATAAT	0.3333333333333333	8	1
NC_017287_1	1086393	1086513	CAAATTCCGTTTAATCTTTTACTTCTTAATACTTACCCTATTCATCATCTCTTGTGGATTACTTTGGGTAATTTGGAAAACACATACATTGATTCTTTCCTTAGGTGGAGCAAAAGGGTT	0.3333333333333333	8	1
NC_017287_1	912593	912713	TTAACCTTCAAACTCAATTCATTTCTCGTATAAGCTAACATAGTAATTCGATTTTCAAGACCTTCTACCACTACTTGATCTTTTTCTAGTTCTTCTTCAAGAGATCGAACCTTGATAGCA	0.3333333333333333	8	1
NC_017287_1	588473	588593	TTATACTGTCGCTATTACCTGTATTAGTTATTGGGAAGACCATCAAAATCTATTACGCATTGGATAAGAATCATGTTAATCTTGAGAGATGTTTTTTTAGGGGAAACATCTACCTTGCTT	0.3333333333333333	8	1
NC_017287_1	915633	915753	TGCTAATTCTTTGCTCTTGGACTTACTTGCAGTTAATTCTAACTCTACCTTTTTTCTTTTATTTATCTGATGTTCTATCTGCCCCTTAGATACATTGCGCATACGAATTATCTGATTAGA	0.3333333333333333	8	1
NC_017287_1	920673	920793	TTCATAACAACTACCTTATTGAAGCAGTCACCGCATACTGCAAATCCAGTGAATTTGCGTATTATTCTTACTGTTATTCTTGCTTTAGTTGTCAGTAGTGTTCTTTTCTTATTTCTCTAT	0.3333333333333333	8	1
NC_017287_1	813353	813473	GAATTGCCATCAAGATTGACAGTCACAATCATAAAAACATTCAACTACAATATAGCGTAATAGGTATTCATAAACTTACGTGCAGAGAAAAAAAATAGTCGTCTTCTCCAGCTTTCGTTT	0.3333333333333333	8	1
NC_017287_1	9753	9873	ATTAGAAATAGGGATCCAGAGAAATCATTGTGAGCAAATAGTTTTGCAAAAATATTCCATTGTTTCCTATCCGTATCTTGAAATTCATCGATTAATATGAGCTGGAATCGCTTTCTTAGG	0.3333333333333333	8	1
NC_017287_1	733073	733193	AAGAGAGGAATTGATAAAGCTGTAAAAGTCGTTGTAGATCAAATCAAAAAAATTAGCAAACCTGTACAACATCATAAAGAAATAGCTCAAGTAGCCACCATTTCTGCTAACAACGATTCT	0.3333333333333333	8	1
NC_017287_1	13033	13153	GATGGACTTAAGGCTTTGCTAATAGTTATAGTTTGCTTTTTGTCTACAATGTTTTCATGAGAATTTGGTTTTAAGTGCAATAGGTTACTTTGCACAACTCCTAAAGATGTCGTTTCTTGA	0.3333333333333333	8	1
NC_017287_1	886993	887113	AAGAGAACTTTTGGTCTCTAGATATATCTAAAGCTTCGGCCAAAGCATCAAGGTCATACTCTTTCAAACGAGGATTTAACCGATACGTTTCTCCATTAAGAATATAGTTTTTAAAACATT	0.3333333333333333	8	1
NC_017287_1	383713	383833	ATAATTAAAGATCCTATTTTGACAGAAGAGGTTGTCAATACCATCAGAAAAGATCGTAAAAACGCCGAATACGTCTTTTCTTCTGTTATGGAAAAAATAGAGGAGTCATTAACTGCAGTT	0.3333333333333333	8	1
NC_017287_1	966593	966713	TACGTTATCATCAATCTTTCATGAAAGATGGGTGCACTTGGATTCCTATTTATTCTTCAGTATACTATGAAAATGATCCGCAATTGAAACGAGATCTATGGGTAATATTGAATCAACTAC	0.3333333333333333	8	1
NC_017287_1	856833	856953	TAAATCTGTGGCAATCTTTGTTAAAGCACAGGATAAAGTAGCTAAAACACCATGAGCATGTACTAAAATATCGTGATTCGATAATGCTGAAAAATAATTCGATGAAGCAATAAAAGGCTC	0.3333333333333333	8	1
NC_017287_1	349233	349353	TCTTTTGCTAAATGGCTTTATGCACTTTTGACGTTTTGTGGAGAGGGTTTATAAGAGTTGTTACTCTTGTGTAAAATAGACAGATGACATTGTTAATCTTGGAGAAAATGTGAAACAACT	0.3333333333333333	8	1
NC_017287_1	629393	629513	TACGGGTAAGTAGACTTTAGACAAAGAAACCCCTGTATCTATCTATTCTCAAATACTGGAGTCATTACTTACTTCTTATTCTAAAAAAAATAGGTATCCTGATTAACAGAATACCCATCC	0.3333333333333333	8	1
NC_017287_1	1060193	1060313	TACGGTTCTTAATATGATGGGCTTCATCTAAAACTACATAATCAAAGACAAAATCCTTATATACATCGATATCCTTTTGTAATAGGTTATACGAGGTAATGGCCACATCATAATCCGACA	0.3333333333333333	8	1
NC_017287_1	854593	854713	AAAGTTCCCTAGTTCTAAATCTGCGTTAGGAGTCTAGTGAAAGTCGCCTTATCGTTTAAACATCTTATTCCCAAACTCTATACGTGTATTAAGGATGGTTATACCTTTAATACATTTAAA	0.3333333333333333	8	1
NC_017287_1	777153	777273	TTCTTCTTTCTTGATAACTCAATTGGTTTTCACAAATTCCTAAAGGACTACAAAATAATCCTAGTAATGCTTTTGGAGCTACACCATCTTCTCTACATCCCGAAAGATGTAAATAAGCTA	0.3333333333333333	8	1
NC_017287_1	543673	543793	TGGACTGCAAAAATCTTTATGAGGTAGGAATTGGTTTAGGAGAGCTACTTAAAGATTATGGGGTTATGATTTCATTAATCTTTCAAGAAATAGTCAGTATGGATATGACCAACTATTCTG	0.3333333333333333	8	1
NC_017287_1	561513	561633	ATTAGGCATTAGCTCTTCGGATAGACTCTCTTTGTGTTCTGCTAAAGTATGTGCGAATTTTGAATTATTTTCTTTAACTAGCGACACTAAATTCTTAGATCAGGTCTTCAAAGATTTTCA	0.3333333333333333	8	1
NC_017287_1	509513	509633	AATAAATCCGAGCATGTTCCTATGGGCATCTCTAAAAATCAAGGGCATATGGATTTTTCTTCCATAGAGCGATCTAGAAATATTGTAGAAACTTCTTCATTATCAATAGATCATAGTGAA	0.3333333333333333	8	1
NC_017287_1	523593	523713	GTACTAACTTTTATCTTGTTCTCGTATTTTCCAGAGCAAGTTTTCTATATGATCCTGGGGAGAAAAAATATCTTCGAGATAAAAATTTATCTCGGGAAAATACTTAAGTACGACGCCTTT	0.3333333333333333	8	1
NC_017287_1	410393	410513	AAAGAAAAGTGATCTTTTCGATTATGAAGGTATCATATTAATTGATTCTCCAGAAGTTGCTGCTAAAGCCAATGTCGTCTTTAAGAAAGATTTGAGTTTATCCAAACCTGTAGAGCATTC	0.3333333333333333	8	1
NC_017287_1	543153	543273	AGCAGACTAAATCGTCAGAATCATTTTTATGTGGAACAGATAGATGGTGTCATGAGAGATCCAAATTCTCCCAGTGACAACGACAATAAGAAAGATAATGAACTCAAGAAAAAATTATTA	0.3333333333333333	8	1
NC_017287_1	517673	517793	TATTCAGTTAGCAATACAGTATCTTTTTCAGTTTGAGCCCATTCACTTAAGGATTCTAAAATTGTACGTAGGTCTTTGATAGAGATCTGCTCTTGGACTAAACGTTTGAAAATTTCAGTA	0.3333333333333333	8	1
NC_017287_1	123913	124033	CAAGAATCACAATGTGGTTCTTAGAAATCTTACGTAAGAATTTCTAGTTGTAATTATATATAACTCACATAGAATAAACTCTACACCTCCCATTAGGGGAACTTTTTAGAAGCCTGCACA	0.3333333333333333	8	1
NC_017287_1	362513	362633	TGTACATGTTCTAGAACAAGTTTCTTCAGATGGAGAAGAAATCTCTAGCGAATAGAAAGCTTCGCTAGAGGTTATCGACTTTTACCTAAAGCACATTATCTATTTTTAGGAAGTAAAATT	0.3333333333333333	8	1
NC_017287_1	936753	936873	ATCTATTAAAAGAGGAAAACCTCATTACAGAGTTAGATTCTGGATTTTATAAAACCTCAGACAACACAGTGAGTTTCACAATATACTATCAGCTCACTGAAAAAGGTGAACGAGAATACT	0.3333333333333333	8	1
NC_017287_1	902833	902953	TGTAAAAATTTCTCACTAATATATCCTTGAGGATCTATATATTTATGAACAAGACGTTCCAAAACCTCCGGCTGCTCATAGATTTCCTTAAGCATATAATAGCTATATCCTTGCTTATCC	0.3333333333333333	8	1
NC_017287_1	271673	271793	GGAATGGTATTGCATTATCTTAAGGAACAACGACTTATCGATCTAGAAGAATATCATTTTCTCAATCATACGTTAATTCATGGCATCGATGAACAAGACAATGGAAGGTTTTTTTCCAAA	0.3333333333333333	8	1
NC_017287_1	448633	448753	TAAAATAGCTTCTTCAAAGCATTTTATATAGGTTTCTTTACATATTTCAAATGACCGTAAGGGATCATAGCATTCAGGAGATAGAGGATTATAGACGTGAGAAAACCAAAAGGGTAAACC	0.3333333333333333	8	1
NC_017287_1	918273	918393	AACCCTTAATAAAATAGATAACTTGCACACGCTTGTCTTTTATGAATTGTATATTGTCTAAGCGTCTGATAGGAATGGCTGCACAGGTTAACCAAAAAAGAAAATCAAGAATAGTCTTGT	0.3333333333333333	8	1
NC_017287_1	601753	601873	AAGTTGCTTTTGAAAATATGATAGCAAAAAAGCCCTCTTATATTATCGAGCATGCAATTAAAGGTATGATGCCAAAAACTCGTTTAGGCAAGCGTCAGTTAAAATCCTTAAGAATACTGA	0.3333333333333333	8	1
NC_017287_1	636073	636193	CAACTCTAAATGATCGCGATACTTTTCATTAATTAATGGGATATAATCATTTGTATTTCCAGAGGCAATCCTTTCCTTTACGATAGTTTGGCTAAAGAAATCCTTAAATCGCAGATCGAT	0.3333333333333333	8	1
NC_017287_1	1016233	1016353	TTGTTGGATAAACATTCTACAAGAGAGATCACTCTGTGGTACGGAGCTCGCTCTCTAAAAGAAAATATCTATCAAGAAGAATATGAAAAATTAGATAAGGATTTTCCTAACTTCCATTAC	0.3333333333333333	8	1
NC_017287_1	1156593	1156713	ATCAATCCCCGCTGAAGGAATCAAAATTCCTTGCTTCTTAGTGAGATACATATCATGAAGCTCGGAATAAATATAAGCCTCTGATTCTTTTTTAATTAATGCTTCCTTAGTTGTTGTTTT	0.3333333333333333	8	1
NC_017287_1	760713	760833	ATTGTGAACATATTAAAGCTGTTCTCTATACTTAAGGTTCTACCTAATCTCGTTTGGTAAGATAATTGACTTTTTCACTGCAGTCGATATAATTCTTTTTTCTAGGGAGTACTTCCCCTA	0.3333333333333333	8	1
NC_017287_1	887393	887513	ATATGTAGTTCCGTCACTTTTAACGACATCATATACTTCTTCAACAGGATCTTTCTGAGCATCTATCTGTTGCTTGTTTTCACGAATTCTAGAACGTGCTTCTCTATACAAAATATAATT	0.3333333333333333	8	1
NC_017287_1	521953	522073	TGCTTTTCTTGCATAATTAGTAGAGAAGAATGCTTTTGCACTCTCTATATCCTTTTGAATGGCTTGAGATAACATTTCTCGAGAAGAGAATTTTCTTTCTTTGCGGATAAATTTCTTAGG	0.3333333333333333	8	1
NC_017287_1	315153	315273	TAGATCCTTCAGTTTGTGTTAGTGATTTGGCTTCTAAATGAGCTCCTTTTTCTAAAACTAAAGATCCTGCAGAAAGAGTCAAAGGTTGCGTGAATTTAGAAACATGTTTCATCTTTTTAT	0.3333333333333333	8	1
NC_017287_1	667033	667153	AAAAACGAATTAATGGGTTAAACAGATTTCTTGGAGCACACTTTTCAATAGAGAATCCGTGTAAAACTTACTAGTTTCACTTTGTAATTTTAGCCAGGCTTCATTACTTGACGACTCTAA	0.3333333333333333	8	1
NC_017287_1	364033	364153	AACACGATTTAATATAAAGGATTCAATACCTATCTTACATAAATGTAGAGAAGAGAAAGCATCATTGATAGAAAAGATATAGTGCTCGTGGTTCTTTGCTAATGGATGTGTTGCCGATGT	0.3333333333333333	8	1
NC_017287_1	1118513	1118633	ATGGAATTACAGAAGCTCATAATAAAGCTTTAGAAATGTTTGGAGAAGAACGACTGAAAAACGTTGTAAAAACCTTAGTGGGTAAAAGCGCTGAAGATGCTATGCATTCTTTAATACTAT	0.3333333333333333	8	1
NC_017287_1	1130993	1131113	AAGGGGATATTCTTCAGTCTACTGATTCTTTCCCTTTGCACTTGGACAGTACTACATCAAAAGCTTGCTATTCAAAAAAAATTTCTGAAATCAGGAAAATCTCTTAAAGACTTCTTGATA	0.3333333333333333	8	1
NC_017287_1	96553	96673	TTTATCGGTACGATCTTCCAGTTATGACCTAGTTCTTAACGGATATGAAATCGCTTCAGGGTCACAACGTATCCATAACGCAGATTTACAAAATAAAATATTTTCTATTTTAGAGTTATC	0.3333333333333333	8	1
NC_017287_1	615153	615273	TATGACGATTCATATCTATATTTCCTGTGAGCATCCCACCAGATATAGGCAAGAATTTCTGGTAGATCTCTATTAACACTTTCTGAACAAGGTAATTATGATCACTTAAAGAATCATCAA	0.3333333333333333	8	1
NC_017287_1	123273	123393	TCCTAATGAGCAAGATATGCATTCTGAATGGAAGTATCGATTTTCAGCTTTAGAGAAAGAATTTGCATCTCGAGATGAGATGAGAAGTTCTGAAATTGAGAAGTTGAAAAATGAAAACAA	0.3333333333333333	8	1
NC_017287_1	135953	136073	CCTTATTAGGAGAACACGAAATTGTTGAAAAAATTTTAGCATTTAGAGCTATTGAGAAGTTACTCTCTACCTATGTTAAAGCTTTACCTAGGCAAATAGATCCTCATACTTCTAGGATAC	0.3333333333333333	8	1
NC_017287_1	142313	142433	AAAGTACGTACCCCCTTAGAGGGATTTGGAAACATTCGTACTATAGAATATAAACTCGTGGCTGCTGATTATATAGATTTTATTCCTCAGGTTATAATTTGAAAATTCTTGCTGGTAAAT	0.3333333333333333	8	1
NC_017287_1	815793	815913	AAACGCAAGAGATTTTCAAAGCTTAAAAAATCTATAGAATTATTAGGTAAGAAAGGCGTGACAGAAGCCGTGAGTAATTTCATAGTAATCAGCGGTTATACTACAGAAAACTTCTGCTTA	0.3333333333333333	8	1
NC_017287_1	213713	213833	GGTATTGTTGGCATATTCGTTAGCGTTGTTAAAGTTCTGCTCATGTAAAATACTTTATTGAAATTACTGGTTGTATGATGCAAATCATGAGTGATCATGAGGATAGTACATTGAGTATTC	0.3333333333333333	8	1
NC_017287_1	1082393	1082513	ATGAAGCATCTCTATTCTAAAATTAGGGAAAATTGCAAAAATTTACTGAGAAAGCTTTAAGTAGCCCCGATAAGTAAATACAGCGCCTAAAAGTCCATAAATATAGGCACGATTTTTAGG	0.3333333333333333	8	1
NC_017287_1	550873	550993	AAATCCCTTTTGTATCTAATGTTACAGCCAACTTTCTAAGGAATAATGATGAAATTCTTCAGTGTTTAGTCAAGCAAATGACTTCCCCCACGTTATGGTATCAAAGTTGTTCTAAAATAG	0.3333333333333333	8	1
NC_017287_1	360873	360993	CGACGGTCAAAATACTTACTTTTAAAATGAAAAAAAGCACCGTTTAAAAAAGATTTACTATCTTTAATACCAAAATAGAGATGCCCGCTCGGCTGTAAAGAGACGTTACTTAATTCTCCT	0.3333333333333333	8	1
NC_017287_1	175593	175713	GCGTTTAGGGTAGTTTTAGGATCGTATCATGAGGAAGAAAAGTTGATACGCATACACCGTTCTTTAGATCGTGATGATATTCCGTTATTTTTTATGCAATATATTATTTACCATGAAATG	0.3333333333333333	8	1
NC_017287_1	514073	514193	GCTTGATTCTATATACCCAATTATTTTTTGATACTGTTCCCGGTATATTTATGCGTTCGTATTTTAGATTGTCAGATACTAAATCAGGGCAAAGTGCGAGGTAGTCGTTAATTAAGTTAA	0.3333333333333333	8	1
NC_017287_1	881393	881513	AATGATATTTTTCGTTTAGCTACGCCGATAGCACACCCTGATACTTCTCTAATGTGTTGTTAAACCTAATGTTATTTTAAACTTATCTGGAATTCTAAATGTGAAAGCATCTACTGCCAT	0.3333333333333333	8	1
NC_017287_1	849353	849473	AGAGGTGAAAGACCATTGGAAAAATATGGATAATTTTCTCTTACAAATACTACAAACAGAGCATGATGCCGTTCGTAGCCTCTACCAATAAAAGGCTGCTATTTCCTTATATTTTTATAT	0.3333333333333333	8	1
NC_017287_1	606353	606473	AGACTCTATTTTTTCATCCTTTATTTTGGGTATCTTAGCTACTTTAGTTTTAGGAATTTTTGGTGCTTCTTTAGGATCTACTATCTTGAGCTCCATAAAAATCAATAGCGCCTCTAAGGA	0.3333333333333333	8	1
NC_017287_1	803193	803313	TCCAACTTTATTCCTGTTAGGAATTTTAGACCCAGATTCTAGATTTAATGCCTTTTTGATCAAAGAAGATACGGGAGGTTGTTTGGTTATGAAAGTGAAAGTTTTATCCGAATAAACAGT	0.3333333333333333	8	1
NC_017287_1	728593	728713	ATGAATTGTCAAACAACAAACCTAAATTATAGTCTGCTGTATCTGTTTCTTCTCTAATCAAGGTCTCATCAACACTAGAAGAAGATAGTTGAAAGGCAGTATCTAAAATAGACGTTGACT	0.3333333333333333	8	1
NC_017287_1	873193	873313	CGTTCATCAGTATTTGTTACATCATGAACATAGGGAATATTTTCAGCATCTAAAGTATGAATTAAAATCTGTTTGGGGATATGTAATAAAGGCCTTAAAAGAGGGATTCCGTTGTAGGAT	0.3333333333333333	8	1
NC_017287_1	550673	550793	TGCCAATTACAATGCTCCTAAACAGATAGTTATTGCTGGTCTAAGAGAAAAAATAGAAGAAGCTGTTAAATTGTTTACAGATTTAGGAGCCAAAAGGGCGATACTATTAAAAGTATTTGG	0.3333333333333333	8	1
NC_017287_1	536033	536153	GCTTTGGACTTCTTAATTCATGCATTATCTTCAGATATGAAAGCGTTATTACATGCGTTAAATCTGCTTTCAAAACGTGTTGCTTATAAGAAATTGTCTCAACAACTGCTCTATGAAGAT	0.3333333333333333	8	1
NC_017287_1	978433	978553	AGAAGACAGCAGTTGTTCTTCAAAATATGCTGTTATATGCTGTAAAGTTAAATTCAATCGATTATCTAAAGAAATCCGCTCTGAGGCAGATAAGAAAGCTGCCTTAGTTAAAGATTCTTT	0.3333333333333333	8	1
NC_017287_1	501193	501313	TCCTGTATTAGATGGAGGCTATATTGTACTTTGTCTATGGGAAATGATCACAAGACGGCGTTTGAGTATGAAACTTATTGAGAGGATGTTAATTCCATTTTCTTTATTATTAATAGCCTT	0.3333333333333333	8	1
NC_017287_1	564433	564553	TTTCATTTGGAAGACGTAGAGAAACCATATTTAAAGAGATGAGTATTGGTTTATTAACTGGAGTTGCTTTAGGAATTCTTTGTGGGATTGTTGTTTATCTTATGGGATTCATAGGGATGA	0.3333333333333333	8	1
NC_017287_1	249073	249193	TCTGGGGAAAAGTTGGTGAGATTGTTAAACTCATCTTCAAAGCGTACGGTAATATCAAAACGTTTATTTTTTACGACGTAAGAGGGAGTAAAAATTTGAATATGTTTAAGAACGTTACCA	0.3333333333333333	8	1
NC_017287_1	605953	606073	TTAAGAAATCAAACTTATGTCAGCTAATTCTTTAAATAATAAAGTGGAGTCCACTAATTATGTCAGTTAGTTCCTTAAATAATAAAGTGGGGTCCGCTAATACCGAAGCCCGTTTTGCAA	0.3333333333333333	8	1
NC_017287_1	446873	446993	TAACGTACACCCGGGAATTAATAATGCAGGGGATGAGAATACAAGAATAGAAAGAAACCATTTCATTACTATGCTTATCCTTACAATGTCTTTTTCTATCGATTCATAATATTAAGCACG	0.3333333333333333	8	1
NC_017287_1	581713	581833	AGGTTTTCTAAAGCTGCTTTTGGTTTCTCAAAATCTATATTGAATAATTTTTGGTATTGTTCTTCTGTTGCTGGGGTAATATCCGGATTAGAAATTAAGCTCTGAAATAGAGGAACGTCT	0.3333333333333333	8	1
NC_017287_1	619793	619913	ACAACAAAATAACGCTAAATAGATAAAAAAATAGGGGGTAAGACGTGAAAATACATATAATGCAGTAATCGAATGGCTTAAAGAAAATAGTCTAGCGTACTCCACAGGCATGATTTGTGT	0.3333333333333333	8	1
NC_017287_1	1093433	1093553	CGTTTTTGTTTTTTCATAACTTCTGTCCCGTTTGTCTATAAAATTTGAATATTGCTTGTTAATGGGATAAGGATTGCCAACATAATTATCCCGATAATTCCCCCAAGAAACACAAGAATC	0.3333333333333333	8	1
NC_017287_1	16753	16873	TCGGAAATAATTCCATTGTAGAAAATTAGGATTGGAACTAAAATGCTCTTTGGTATTTTGTCAAGTGGATGAGTAATCGTTTTCTTTATTAGCGAGGAAAATCTTCCAGGTTATACCGAA	0.3333333333333333	8	1
NC_017287_1	368473	368593	ATAGGTGAGCTTCGTCATTATAACTTTTGGTAATACCTTCTAGAGAAAAGACAATCTTACCAGAAGCTTTTTCTGATAAAGGGAAACGTATGTAAGGACGCTGAATATTTGATTTCTTTA	0.3333333333333333	8	1
NC_017287_1	893033	893153	GAGTTCATATCTCCATCCTTCTTGTAAAAAGCTATTTTCAGTCAATAAAGGATGAAAAACAGCATCTATATATACGCTGAGTAAATTATAAAAATCTTCTGGAATTTGTGATGCCGCAGG	0.3333333333333333	8	1
NC_017287_1	435273	435393	AAAAAATAAGGGGAGTTCATGATCTTCAGCTTGAATGTTGATATAAGTTAAACCACTCTCTTTCTCTAAAAGAGGTTCTAATCCCGCACGTGTGAGATATTGTGATAAGTTATTTTGATT	0.3333333333333333	8	1
NC_017287_1	889193	889313	TTTCCTAGGTCTTGTTGATCATTTTACCGAAGTATTTTTCTTAGTTTCTTGGTTATATGTTTTGGTAGGGTTCCCTATTTTTGCGATCACATATCAGAGAAAGACAAAACGGTTATGATA	0.3333333333333333	8	1
NC_017287_1	909753	909873	TTTTACCCTTTGTTATTCTCAGAATGAGAGATTATATTACTATCCGTAAATTCTTGAATACTAGAAGCATAGGCATCCAATGCATTAGCAAATTCTATTAAGCTATTACCCGTAGGAGTG	0.3333333333333333	8	1
NC_017287_1	576993	577113	TATTCGCCATTATCTCAATCCCAAAGATTCTGAAATGGTGATAACCAATGAAGATTCAAAAACGTTACCTTATACTTGTTATACTTTAAAAGAAGTTATCGATCATCTCAAAGCCCTTGG	0.3333333333333333	8	1
NC_017287_1	582433	582553	TACAGTTTATGGTTTGGGAGTGGCATTAAATTACCCAAATGCCGAAGAGAAAATCTATGATTTAAAGCATAGAGATCAGGGAAAATCTTTGGTTGTGTATGTAAATACTATTGAGGATAT	0.3333333333333333	8	1
NC_017287_1	718033	718153	CTGCATCCGATATCTTGTCCATAAAACAGCCCTAATACCCTTCTGAAACATTGTATTCATTACATAGATAAAACAAAAAATCTATCTATTTTCCAAAGCGACTTCTTGCTTCTGTAACAA	0.3333333333333333	8	1
NC_017287_1	50193	50313	GTTAGTAAGATCTCTGGAACCAACTTTGTTTTCGATAGTAATGATTTAAATTTCAATGTAACGATTGTTTCTCATGATCCTACATCTGTAGACGATCTCTCTACAATCCTTTTACAAGTC	0.3333333333333333	8	1
NC_017287_1	320913	321033	ATAATTAATGGAGTCAGCAGCTTTATTTAACTCTATTGGGGTGCTAGTATCTCCTTGATTAGCAATAGGGTCATAGAAGAAAATCCCAAAACCTTCTTTAGCATCTAGTTTTGTAAATTT	0.3333333333333333	8	1
NC_017287_1	571153	571273	TCTTTGTGTTTAATCAAAACTCTCCCATCATTTCTGTAAAAGAATTAAACAAGGAAATAGCGAACCATCGTATTCTAAACTGTATCTCTTTCTCTGTGTATCCTGGTGAAATTTTTGGCA	0.3333333333333333	8	1
NC_017288_1	6636	6756	GCTGTCTTCTTTAACTAATCATACATCTAGATCGTACAGAGGATCTATTTTAGCTTTAGAAAGAATAGGTTTGATTTCTTTAAAAATGCCACTACAGCAATTTGCTCTGCTAAACCACAA	0.3333333333333333	8	1
NC_017287_1	1082153	1082273	ATCGTGTCCATAGAATAGGACAGAAAAATACTGTATTTATTTATAAACTCATGACTGAGGATACGTTAGAAGAACGTATCCACTACCTGATTGAAAAGAAAATTCGTCTATTAGACAAGG	0.3333333333333333	8	1
NC_017287_1	482033	482153	ACAAGAGAAATTATGGAGAATGGCTCTCATTCCCTTAGGTATTCTTCTTTCTTTTTTGATTCCTTTACCTCAGCTACTTTTAGATACTGGTCTATGTATCAACTTTATTTTATCGCTAAC	0.3333333333333333	8	1
NC_017287_1	995913	996033	TTGTTCGTGTTTAAACGGATGGTTTTCTGCAAATGGCATGATAAAATCATCACAAATTTCTATTTTAGAGAACTTTATTCTCAGTCTTCCTCCGCAAGAAAACATTATCATTGCCAATCA	0.3333333333333333	8	1
NC_017287_1	751953	752073	ACCTCCATATATGGTTATGGAGAAATTCAAACTCAGAAAGTAATTAAGGGTTTCACTAGGCATCTTCATGAAAGATCGGTTTTCTTTAAATAAAAGTCGTCAGATACTTCACTCAACATA	0.3333333333333333	8	1
NC_017287_1	1168873	1168993	TGCATATTCGCGAATTCGTTTAAATGCAAAAAAACTCAAATCAGCAGGTGTCGATTCTAAAGAAGTAGATTATGCTTATGATATGATTTCTGATATCACCGATAAAAATTTTGGCGTCCA	0.3333333333333333	8	1
NC_017287_1	375433	375553	ATTCTAATTTGGGTTATGCATTTTCATAGATACGTTATTATTGATACATCAGGGTATCAACCGTTTTTAGCTTATGTAGATCATCAGAAAGTGTTAAAACAATGGGATCTACCTGTCGGT	0.3333333333333333	8	1
NC_017287_1	1167873	1167993	AGCTATGACCTGCCATGATACTTGCATCTGTTTTATTTTCCCCCGAAGATTTTTCTTTTCCTGAACTCATTACAGAAGCGTATTATACTTGGGATATTTTAGCATTAATAGATAGAAAAT	0.3333333333333333	8	1
NC_017287_1	770833	770953	GTCATAAAAGGAAGAGCTAAATCAATTTCTCTGATACTTAAAGACTTATGAGACTTCAACTCTCCAGAATTAATAAATTCTAACTCTAACCAATCGTCACCAACAGAAGTGATAACAGCT	0.3333333333333333	8	1
NC_017287_1	429913	430033	GAGCTTCTTCCCCATGAAAAACAAGTAGTAGAGTACGAAAAAACGATAGCAGAGTTTAAAGAAAAAAATAAAAAAAATTCTTTATTGTCCTCCTCAGAGATACAAAAATTGGAAAGGCGC	0.3333333333333333	8	1
NC_017287_1	453113	453233	AAAGTTCCTGCAGCAATAATAACATCTTTCCCAGACATTGTATAAAGAACTTTTTCACTTCGTTGATCTATGATTTCTCCTGAAACAATTTCAAACAAGTCTTCTTGAGTAATCAACCCT	0.3333333333333333	8	1
NC_017287_1	444433	444553	CCTTGTTCCTAAAATTTTTCATGCAAAATCAGAACCAAAATCAGAGCTTCTCTATCCTTTAGATACTATGGATTCTTTACCTTTTTCTTCTGGACATAGGAAAATCAAGGCTTGGTTATT	0.3333333333333333	8	1
NC_017287_1	399833	399953	TCAGGATAAAAGTCATTTAAATTTAATAAATAAAATAGTCCATCTCGGTATGTCTTTGGAAGCACGCAGTTTCCTGACAAGTTATCCAGAAAAAGACCAGCTTCTTGCTTACATTAAGAA	0.3333333333333333	8	1
NC_017287_1	704553	704673	CATATCTATGCGCTTCCTATATTTATTGAAAATCAGCTCGTGAAGACATTCACGCATAAAAAAAACCGTTCTATCGTCTTAAAACTATAGAACGGTTTTCAACAAACTTGAGTTACTGAT	0.3333333333333333	8	1
NC_017287_1	656593	656713	TCCTTGCGATATCCGATATCTCAATTATTTCATACGAACTACCAAACTTAGGTCCTCAAACCTCAGACTTTGCACTCAAATCGCTTGAGTTATAGCAATTTATTTGTCAAATAAAAAATT	0.3333333333333333	8	1
NC_017287_1	217233	217353	CGCTACATCAAATAGAGAACTTTGTATTTTTGAGTTTTGTAATTGTAGAACCGAGAATTCTAAGTTCTCAATTACAAAACAAGTTCTCTACAAAAAGTGCGTTTTCTCTGAGCTGGCTAT	0.3333333333333333	8	1
NC_017287_1	527833	527953	TTTTTCCTTCTCCATGTAGTCAAAAATAGCTACAAGATCTTTATTCATTATACTCCTCTTATAAGTAAGGAAACAGACAGAGTGCTAAACCAAGGCAAGCTTATGTTATACAACATAAGC	0.3333333333333333	8	1
NC_017287_1	523713	523833	AGAAGCCTTATAAGCAATGTACCTTGCTGATGCTTTTAACGCTTCTAAAGTTTCTGTTGATGTATTTTCATGTGGCATAATTGAAACATAGACACGAGCAGAATGTAAATCTTTAGATAA	0.3333333333333333	8	1
NC_017287_1	169553	169673	TTTGTGTAATAGACGTGTAATGTCGATGATTCTTGGATGTATAGAAAATTTTTTGCATAAACTATGATTTAATCCATCGCAGTCATAGAGAGTTTCCTGTTCTGTTTCCTTAGCACCTAA	0.3333333333333333	8	1
NC_017287_1	1087633	1087753	CTCTCTAAATATTAAAAAATCTTAGGGTTTTGTGCGCTGTTAAATGAATGAAGTTTTTTAGTCTAATTTTTAAACATGACGAAGTCGTACCGAATAAAAAAGTCCTTGCTCCGGAGGCTT	0.3333333333333333	8	1
NC_017287_1	854273	854393	TATTGACTCGCACAATATGTTCGAAAACAATCGCGATGTATCCAAATAAAAACAGAGCACACAATTGGAATTTCAACATAATGACCTCAAAAATAATACTACGAACTAGTGTACTCCTAT	0.3333333333333333	8	1
NC_017287_1	566713	566833	ATAAATAGGCAAATGTACATTGCTAAATACATTTGTATACTTAAAGCACTAAGGATCCAGTACGCTAAATCTGCTGAGTCTAGACACAGGAATATCAAAGTAAACACAGTGACTACAATA	0.3333333333333333	8	1
NC_017287_1	527633	527753	TATTCTCTAGCTTTGTCTAAAGGAATCTCTTTACTGGGGTTTTCACATACTTCTACGATTTCTTTCTCACAGAAAACTTCTATGTCGCCAGTTTTAGGATTAATATTTACAGAAACGTTA	0.3333333333333333	8	1
NC_017287_1	198433	198553	CTTCTTCATCAAACTGGCTTGATCAAGTGGTTTATAATCAAGTTCTTCAGGCTTCCTTTATAACACAGTTGTAGTTATTCAACTTTCTTTAATCAATCGCGTTAGTTTAACCCTAGTTTT	0.3333333333333333	8	1
NC_017287_1	12433	12553	CTAAGAGATGTTATAAAAGATAACTCTTCTGGAGATAGGATAAAGATAGATTCCAAGAAAGAGAGAATGTGATTACAGTGTTCTTCGTAAGATTTGATAGGGTTCGACGCATAAAGATTT	0.3333333333333333	8	1
NC_017287_1	309073	309193	TCCGTAAGGTTGAGTTGGAACTGTGAGATGATCTACTTTGATATGTGTATTTTCTAGTTTGTCAGATTCGATTTTAATTAGGGGAATTCTAAGAGATGAGGCTAATTCTTTATTCTCATA	0.3333333333333333	8	1
NC_017287_1	643273	643393	TCCTACATCCTTATTAACTTTATCAACGATCTCTTGGATTGTTTTCTTATTGTTGTCTATCAGCTTCTTGTAATCTTCTATCTCTTCGTTTGAGAAACCCAGCTCATATTTTAGATACTC	0.3333333333333333	8	1
NC_017287_1	238273	238393	TAAATTAATTTTTACCAGCCCTAGCTCAAGAACGAGTTTAAAAGATGATTTAAATTTGTCCCCTGATCATAAGGTAGTTCGCTACTTCAAAACTCTCACACTTTTCTTTCCTAAATACGT	0.3333333333333333	8	1
NC_017287_1	145033	145153	CACCAAAAATTACGCCAATATCTTATTCGACACAGCTTATTGTTATTTGGATGTTTATTATTAATGGGTGTGGAGTTGGGAGTCTTCCTCTATTTTTTTCTGTTTTCTGGGAAAACTATT	0.3333333333333333	8	1
NC_017287_1	7993	8113	AAATGGCACCTTGATAATCCAGGTTATGCTCTTTGATGTAAGCAAAGAGATTTTCTTGAGAATATTTTGAGGTAGTTTCTCCTAAGAAGGATGTTTTCCAATCTATAATGTAATACTTGC	0.3333333333333333	8	1
NC_017287_1	552713	552833	GTCCATATCTAAAGAATTAAATATAGGATTTTTCTTTAGAAGGAAGGCGCGGTCAATTAAATTCATCAAGAGACTCCTGGCTAAATAGTAAAGAAAGTAACTAGATTGTCAGAGTCATCT	0.3333333333333333	8	1
NC_017287_1	877273	877393	TTATCTTTCTTAGGATTATTAGAAACCACGGTGGTTTGATATCTAGATAAGAATAGCCCCATGACAGCATTGTGTATTTTTTCTGTAGATTTAATCTCTAGATTACTCAAAGCCTTCTGA	0.3333333333333333	8	1
NC_017287_1	439633	439753	TTAGCTGGTAAACGTGTAGGTTTGCCTACTCTAGATCAAATTAAAGTTGAATGTGACCTTGCTTCAAAAGATCTTAATAAAATTATTAAAAGTAAAAGCAAAGAGATGTGGGGAGAAGCT	0.3333333333333333	8	1
NC_017287_1	489793	489913	CTTTCAAAATACAGGAGGGGTCTTGTCAATTTCAGAGAGAGCCATGTTAGACTGAGTATTGTTAGTTGTCAATACTACTAGAACTGAAATGTAAGAAGGTGAGTTTAATTTATTTAAGAA	0.3333333333333333	8	1
NC_017287_1	612273	612393	CTTTCCAACCCGAGAGTAAGCATAAAAACCAAAGAAAAATATCAATTAGTGTTCTATAGTAAAGGGGTCTTCTGAATATCAGCAAGGAAAACTTCAAGAGGCAAAATGAAAAAGAATATG	0.3333333333333333	8	1
NC_017287_1	861233	861353	ACTCAGCTATATGGAAGAAGCTTTGTTATCTAAAGAAATTATTTTCAGTGCTATGATAATCGCTTGGGTACTTTCCGTATTTACTTTACTAAGTTCGAGCTTTTTTAATCGAATTCTGGG	0.3333333333333333	8	1
NC_017287_1	1078153	1078273	TTGCAGCCTTCTTCTTTTGCTCTATTGTTGTAATTTCTATAAGGCAACTGCTAGAAAATGGAGAGGCTAGTGATGAAACACCTTTAAACTTTCAAAAAATCAATAAAAAAGACAAACGCA	0.3333333333333333	8	1
NC_017287_1	363713	363833	GAATTAAAAAGTTCTTCAGGAGAGCGACTCACATCTAGAATATAGTTTTCCTTATCACATTTAAGAAGGCTGTACTTGCTTCTATGCAGGAATTCTAAAGTTAAACCGATATTATCACTT	0.3333333333333333	8	1
NC_017287_1	617793	617913	CAGCAAGGAATTATCTAGGTGTGCTTCAGCTTTTAATTGCGAATTTTTATATTCACCATGAATTTCTAAAGAATAGTAAGGAACTTCTAAAGGTATATTAATGACGAACGGCCTAGGAAA	0.3333333333333333	8	1
NC_017287_1	211673	211793	ATGACACTCTATTCGCTTTAATCGATGGTATTGTTGTCACTAGAAAGACAGATCGTACATATATTTCTGTTCTTCCAGAATAAGTCTTACCAGACTCTTCAAAAATTAAGTTTGTTTAGG	0.3333333333333333	8	1
NC_017287_1	129193	129313	ATACGTTGAAAATCTTGTCCGGATAAGTCACCAACATTGATTTTTCTAGATTCTACTTCAGATCGAGAGCATATGATTCTGTGAATTAGCTGATCTACAGTCATCTCTAGAGAAAAAATT	0.3416666666666667	8	1
NC_017287_1	884233	884353	TTTTCTTCTTTAATTCCGTTGATAAGATCGATACCGAAATTCAAATGGATAGTCTCATCTCGTAAAATATACTGGTATTGCTCTCCGATTCCAGTCATCTTATTTTGACGATGGAAAGAA	0.3416666666666667	8	1
NC_017287_1	1131473	1131593	TTAGGAACGACAATTGTAGGATTGTTTGTTGCTATTCCCTCTTTAATAGGGTTTAATTATCTTAAAGCTCATTCTTCTCGGTTAATTCTAGAAATAGAGCAGACAGCGTATTTGCTGTTA	0.3416666666666667	8	1
NC_017287_1	792673	792793	TGAATTAAGTTAAAAATAAGGGTGACATTACAAGCAATACCTTGTTTCTCTAATAATTCTACTGCTTGTATACCCTCCCAAGTACCTGGGATTTTAACCAAAAGACGCTTTTTATCTCCT	0.3416666666666667	8	1
NC_017287_1	574353	574473	TGCGTCTAATGTTTCTTGCTGTTTTGAGACATCGCATTGAATTCTTGTTTCATTTTTATTAAGAACACGACATGAGTAAGGTCATGTTGTTATTTATAAAAGACGGCCAAAAGAACTCGT	0.3416666666666667	8	1
NC_017287_1	626913	627033	TTCATCTAACAGAACATACTTTAAATAAACACGATGCTTCAACAAGTGTAGAAGAACATAATCATCTACAAAACGCTTTCAATGATCTTGTGAACTTTACCGTACTTACTGGATACCCAG	0.3416666666666667	8	1
NC_017287_1	108193	108313	AGGCATTCCCGTTTTTTCTTATTGTAAAAATCTTCTCCCTCTGATAACCTGTCCCTTTATTTTCTTAAGGAAAAGGCTCCTTTTCTTTTTAGGGAATTCTACGAACAAAAATGCTATAAC	0.3416666666666667	8	1
NC_017287_1	617193	617313	AATATAGGTAGATAGACATGCTTCTTTTTGCTGAATTCTAAGAATCCTATCGATAGGAAAGTCAATAACCTCGCCAGCACTTTGGATTTTAATATTATTCATATCGATCGCTTTTTCAGG	0.3416666666666667	8	1
NC_017287_1	237033	237153	TTCCTCATTATGCAGAAACAAAAACTTTTTCTCTTGCTTCAGATAGGGTTTGCACGTCTACTAAGTCACCTTAATAGCTCCTATTCTTAAAATAGGAATTTTCAGCCTGTCTATAAAAAG	0.3416666666666667	8	1
NC_017287_1	104673	104793	TGGGTAGAAAGATTTTAGAAGCGTTACAACCCTAAGAAACGAGTGTTAAATGAAAGAGTCGCCTGTAATTAAATTACGAGAATTATTAAACTTACTCCCACATCGTTATCCTTTTTTGCT	0.3416666666666667	8	1
NC_017287_1	1001833	1001953	ACACCTTTTATCAATTAGAGAAAGAAGCTAAAGAGCGCTCCAGGAAAAACATAGCTAAATCTCATAACACTACAGATACAGTATATGATTCACTTTCTTTAGGAGAGAATTCCACATTTG	0.3416666666666667	8	1
NC_017287_1	1165233	1165353	TCCTAACAAACGATAGGTTAATGGTGAGGGGGCAATTTTGGTAAGCCATAAGCTATAAAAATAACATTTATGATACTCACCTTGAATGTATAAGAATTCTGCATCGGCTAAAAAATTTGC	0.3416666666666667	8	1
NC_017287_1	830593	830713	TAGAAGCTATGGTAAATCTTGTCTTAGCTGATTTATTATTACAACAACGATGTGCGAGATTATGATCAAAAACTTTGTTTCCGATCCTCATAATATCAAGCTTGTGGGGAACTTCTTCAA	0.3416666666666667	8	1
NC_017287_1	217193	217313	TCCGACTTTAGTAGGATGCGTCGATACTACGATCGATAAACGCTACATCAAATAGAGAACTTTGTATTTTTGAGTTTTGTAATTGTAGAACCGAGAATTCTAAGTTCTCAATTACAAAAC	0.3416666666666667	8	1
NC_017287_1	919793	919913	AGCAACAGATATACCAATAATTACGGTAGAATACAATACTCCCAACTGCGTTCCAAATAGAACCACAGCAGCTATAGCTCCGGTAATAATCAATAAACTTGCTATTAATGATATAATAGT	0.3416666666666667	8	1
NC_017287_1	811353	811473	ATAGACTAAGTAGTTCAAAGAAAAATGATTGTAAATCACAACTCCACGCAAAAGTAAAAAGATACTAATGATGTAGAGACTAAAACCTATGACGCCTGTGGTTATGGAACCAAGTAGCAT	0.3416666666666667	8	1
NC_017287_1	441673	441793	AATACTATGTGGTGTTGTGCTGCACAAAGTTATAACCGTATTTTAAAAAATACTTTTTTACGATCAGTTTTTGTATCAGGAATGGGAAGTTCTTGTGATATCGATAGTGTACAGTTGGGG	0.3416666666666667	8	1
NC_017287_1	775273	775393	GGGAATGTTTTAAAACTCTCTTTAATGGATCATAAAGATAAAATTCTTAATTACTCTCCTATAGCTCTCTTTGAGCTCTTCTTCCCCGAAAGCTCCATAAAACCTATTCTCGATCTGATT	0.3416666666666667	8	1
NC_017287_1	545313	545433	ATTTTGATAATCTCATCAGTTTTATCAGCACTAGAATCAATGGATAGAACCACTTCGTCGTTCAAGATCGCGAACAAACCTGTTTTTTCTCTTACTTTTGCAGAAGCTTTTTTTACTTCT	0.3416666666666667	8	1
NC_017287_1	917153	917273	TTTGTATATTAAAATAAGGAAATACAAAATAGAATAAGCTTCACAACTAGGCGTGAAGCCCATTTATAGAACAAGATGGAGGTAGTCTATATACTTGAAGATCGGTTACGTGTTCTTGCG	0.3416666666666667	8	1
NC_017287_1	238313	238433	AAAGATGATTTAAATTTGTCCCCTGATCATAAGGTAGTTCGCTACTTCAAAACTCTCACACTTTTCTTTCCTAAATACGTAGTTCACAAGGTTGTTTTATTCGAATCTCAAAGTAGGGTA	0.3416666666666667	8	1
NC_017287_1	394233	394353	GTCTCTAGCAATGAGTGTTTTGCTTTAGAAATAAAACTAAAACATTTCGTAGAATCAGTTTCTAAAAATACAAAAGATGTGCGCTGGAGAGAAAATATATTCCGTTCCCTTCCCCAAGTT	0.3416666666666667	8	1
NC_017287_1	247113	247233	ATTCCTGTAAGTGCTTTAATATGGATGTGAGGGAAGTTTGTTTTAATTTTGCTAAACAGTTCTGTGTAGTAGTCTAAATTACAATCTGGAAAGCATCCTCCCACAATATGTGTTTCTGTA	0.3416666666666667	8	1
NC_017287_1	1040473	1040593	ATCCAATAGAAATTAAAGATGCACGTTGATGGTGATTTGAAGGGCTTAATCTTTCATATTGGTATTCCTTGATAACCTTGAGTGCATAAGGTTTTACCTTTTCATGAGAAATTATCCCTG	0.3416666666666667	8	1
NC_017287_1	948673	948793	AACATTTACGTCATATTACTTATGGTCAGACGATCTCCACGACAGGAACTCTATTAAGTCTGCTAGATCGTTTTGATAATTTACTTTCTTGTTTTATATTAAATCTCCGACCGACTTCAT	0.3416666666666667	8	1
NC_017287_1	1027553	1027673	TCCGGTTATTTGCAATCTTGAAACGGCACGTAACCTTTGTCAATTATTAGATGTTCATCCGACGTTTAAGATTTTTTCTACAGGGACAACATTTTCTTTCCATGATTTAAAAATCCAAAC	0.3416666666666667	8	1
NC_017287_1	261433	261553	TTTTAGAAGTTTTGTAAAAAAGCTGGGAAGTTTTCATAGGGGGACAATCGCAGATTTTTGATTTTTTAACCGATAGACACCGAAGTGTGTAGTATTTTTCTTTACTGAAATACGTTGGTC	0.3416666666666667	8	1
NC_017287_1	515113	515233	TCACAAAAGATCAGAAATTCTTCATCTTTTAAAGCACCGATTTTTACTACGTATTGATAGTAGTCTTGAAGAAATTCCCATTTTGCAACTTTGACTTGTGGGTAGTGCACATAAGGAAGT	0.3416666666666667	8	1
NC_017287_1	953833	953953	CTAACCAGCAGTTATTAATTTATGGAATAGCAACATTGCTAAGCGTTCTCTTCCACTAGACTAGGTTAATCTCTAGGTAATACTTTTCCCCAAAGAAGAACTATGACATCAAAAAAAACT	0.3416666666666667	8	1
NC_017287_1	455433	455553	GTAAGCTATTGTTTTGAGTTTTTTCCTAAATGAGTTGTGTTGACTCTATAGAATGCGCATGAGTATAAGGACGTTGCTTGTGATGATCAAATGCGTGGTGAAAATTCGAAAAAAAACATA	0.3416666666666667	8	1
NC_017287_1	994873	994993	AATATGAAACTAGAAAGCCAGGTCGTTCTAGATAAACTGTTATCTCTATCAACACCTAGTTTAGGGATGAATGTCATTTCTCAACAAATAGAAGATCTTATTGCTTCAGGCATTCTAGAT	0.3416666666666667	8	1
NC_017287_1	10153	10273	ATGTTTCTGAAGCATACAAATGATCTACAAAGGATAGAAGGTCCTCAGTTATAGAGAAAGGCTGTTTTTTGAAACTCTCCGTATATTTAAGAGCTTGTTCTAAGAAGTTTTCTTTAGGGA	0.3416666666666667	8	1
NC_017287_1	418913	419033	TAAACGCTCAGATCTAGGATAAGAAGAATAATTAGAATGCGAAGATGTTTCTTCTTCATATAACGTTTGAACATCTTCAAAGGGATTTTTTCCAGTTCTACGGAACATGAGAAATTCTCC	0.3416666666666667	8	1
NC_017287_1	528033	528153	CTGTATCTGTTTGATCATGCTGTTTATCAGCTAAGTATTCTTTCACAGAAAGAGATACCTTTTTATGATCAGGATCCAGTTTGATAACCTTTGCAGATACTGAATCACCTATTGAGATAA	0.3416666666666667	8	1
NC_017287_1	423553	423673	CGTTCTCCTTTGAATCGTTTAGATCTAGATAAAATCACAAAGATTCCTAGAGACGGTTCAGATATTTATCTCACAGTAAATCCTTGTATACAGACGATAGCGGAAGAAGAATTAGAAAAA	0.3416666666666667	8	1
NC_017287_1	883233	883353	CTGAAGAAGGTAATTTTTATCATCTGTAGCGAGAATGATAATTCCAGAGTCTACTAGAACCCTAACAATATCGTTCATAAACTCATCTTGAAATAAACGATGTTTACGATGACGAGACTT	0.3416666666666667	8	1
NC_017287_1	661353	661473	ATTTGTCCGTGATCAATTTGGTTTAAAATATTGGGCTATTGAATGGATATTTTCTGATGAAATAGACGATTTAGATGCAGATGGCTTGATTATTCAAGTGCTACGAGCTTTACCCATTGT	0.3416666666666667	8	1
NC_017287_1	185513	185633	ACTGAACAATAGCAGCTAAACCTCTTCTTAAGCCAAAGTAATAGCTTAAGAGTTTTTGCATTTTCTTCGGGATGTAAAACATCTGAAAATAATTCAAAAAGTTAAAACCTCCGAGAGGCA	0.3416666666666667	8	1
NC_017287_1	1080353	1080473	AAAATTATCGATTATTTGGCGTTTTCCTTTATCGAGAAAATCTTGGATTTAACTTACTTCCAACTCCTTTACAGTCATTATGTTCTCTACCAAAGAAAATTCCTCCAGAACAAGTCCCTG	0.3416666666666667	8	1
NC_017287_1	654713	654833	TTATAGAAATACAGCCTTAAATTCTAAACACGCATGAATTCGTCAATTGCAGTCATATTGTCGCCTGGAAATGGTACAACCAATAGGGAACCTAGATTCTCATTTAGATTTTTCTGAAAT	0.3416666666666667	8	1
NC_017287_1	775353	775473	CTTCCCCGAAAGCTCCATAAAACCTATTCTCGATCTGATTAAAGAACTAAAAATTGCAAAAACTACGCCCATCAAAAATCTCGATATTCATACTCAAGAACTATTATTTAAGGGAACCAA	0.3416666666666667	8	1
NC_017287_1	371393	371513	GGAACAACCTAAAATAACTAATTCTCTACAGCTCATAAATTTAGGAGAAAGTGTTCGGGAAAAGGAATAGAATAAACCAATCTAGTAAAAATACTCTACTAGAACTTGCCAGAGAGTGTG	0.3416666666666667	8	1
NC_017287_1	727913	728033	CTCCCAACTCACTCCGTGTTTACATAAGTAAAGGAAAGAGTTAGGTTTATTTACTTCCGATTTTAAATCAAAGACTCTCAATGAGAAACTTGGTTGATATGTGCTACTTATACTATCGAT	0.3416666666666667	8	1
NC_017287_1	939593	939713	AAACACGTTCTGAGAAGTATACGATAGGTCGAGATTCAAGAAGAATGAGCATAATGACAATAAACAGGGAAAATACGTAGTTCCTACTATTGAAATAACTCATAGTCACTCTATATCCTT	0.3416666666666667	8	1
NC_017287_1	270313	270433	AAATAAATGTGGCAGCTTTTTCTTGGGTACCTGGTGTTGTTTCAAAAATATTGAAAAGACATTGTTCGGACTCTAAAGAGGATTTTAGGAAATCTCGATAACAGAAGAAAGAGTGTTCTT	0.3416666666666667	8	1
NC_017287_1	545113	545233	TTTCATTATCAAGAAAAGTGACATGGTGAGCTTTAGCTGCACTTATCTCTTCAACACCAGAAATAGGAGTTTCTGTATTTCCTTGAACTTCAACTTTTAATAAGTCTGCTAACTGTTGAA	0.3416666666666667	8	1
NC_017287_1	115233	115353	TCTATTTTAGATTTGTCTATAGGGGTTTCTCATCCGACGAAGATTCCTATTCCTTCAGATATTCAAGTTAGTGTTGAGAAGAATACTATAATATCTGTGAAGGGGATAAACAAACAGCTA	0.3416666666666667	8	1
NC_017287_1	154273	154393	TAGAATGGATGTATTGATGTAAGAAGAACGTGGTATGTTGATTTTCTGAGAGTATTTCGCACATAGTAAAACTATTTCCTCCATAGCTTTATGAGAGCCAGGACCTAAAAATAAACAAGA	0.3416666666666667	8	1
NC_017287_1	942113	942233	AACTTCTTTGACTGCATCAGTTTTAAGGGTTAAGAATCTGAGAAGATCTTCATTAAGATGATACTCTTTCCATAACTCGGCTATCACTCCAGGAACTACTGTAAAGTAAATAAGATAGTA	0.3416666666666667	8	1
NC_017287_1	287473	287593	GAAAGTATGGAGATAAAAAACCAAACTACGTATTTATGGGATTGTTTCCGTAAATAAGATAGTTTTTCCATGGTCGAAAGGATTGTCAACTCTGAAGACGTGTCCTTATTAATTTCTGGA	0.3416666666666667	8	1
NC_017287_1	104753	104873	AATTATTAAACTTACTCCCACATCGTTATCCTTTTTTGCTTGTGGATAAGGTGTTGTCTTATGATTTAGAGAAGCGGTCCATTGTTGCACAGAAAAATGTAACAATAAACGAGCCTTTTT	0.3416666666666667	8	1
NC_017287_1	252113	252233	TTGCTCTTCGACGAGCTTGTTTACTCATGCGTGTCATAAGATAACTCGATATTTAACTTTTTAATTCCCCGAAGTATTTGAGAAGAAGGCCGGAGACTTATAATTAAGAAAAAGAATAAT	0.3416666666666667	8	1
NC_017287_1	129873	129993	ATCTATGGGTTTATCATGTTTAAAGGCATCCTGAAGAACTCGGAAAATGATTTTGTGTTCAAGATAGTAAAAATCATCTTCATTAAGCTGGTTAGCTGCTAAGTTAAGGTAGTTAACTCC	0.3416666666666667	8	1
NC_017287_1	1103873	1103993	TGTTTAACAATCCTAAAGAAGATGCGAAGTTTGCTAAAGATCTCGCTTCAGTACTTCATGGTTTGAAGAACTTATCTTCAACAGTAAACAAACATATCTCTGATAGACGTTAGCTTTACA	0.3416666666666667	8	1
NC_017287_1	583913	584033	TTGGGTCTTCTTTACAAGGATTAAAACAGCATATCCATCATGCTGAAAAATTGGGAATTCTAGATCAACTTGTCCTAGGAACAGATTTCTTCTATTCTAATGCACAAGAAAAGTTTTTCC	0.3416666666666667	8	1
NC_017287_1	1060593	1060713	TGTTGCCTGTATCTGCTGAGGAATCTCTTGGAATTTAAAATCAACTTCTCCACGAATTTGTTTTTGTATTTCTGCCAACTTTTTCGTCATTTTAAAGTTAACAGGAAGACCTTTGAAAAG	0.3416666666666667	8	1
NC_017287_1	161753	161873	TTGAGAATAGCAAGGTAATCCAGGATAAAAATCTAACGTTTTTGTTTTGGGATTGAGGAATCCTGTTTGTTGTTTTTTATAGCAAACAACAGAGACACATGGAGAGCCGATAATATAGTT	0.3416666666666667	8	1
NC_017287_1	1005753	1005873	ATCAGATGAAAGGTCGTGTAGGAAGATGGAATAGAAAAGCTTACTGTTATTTTTTAGTTTCCCATTTAGATAGATTATCTGGTCCTGCTGCAAAACGTTTACAAGCTTTGAATAAACAAG	0.3416666666666667	8	1
NC_017287_1	836633	836753	AACTCGTTCCTCTTATTGTATTCATTATCATTACAGCCTTTCTTTTCAAACTTGCGATTTTCAAAACAGATTTTTGGGGGGATACGGTTACAAAAACACAACCGTTATTAGGATCTGTAA	0.3416666666666667	8	1
NC_017287_1	1133473	1133593	AAAAAGGTTCTGCATTTACAAGGGAATCAGTTTATGCCAGCTTTTTCTCCTAAGAAAAAGCTATTAGCTTTTATTTCGGATTCGTATGGAAATCCGGATTTATTTCTTCAGAGTTTTTCC	0.3416666666666667	8	1
NC_017287_1	790953	791073	TAAAATTAAATAAAAGATTTCCATGAAACTTCACGCTCTTGTTTCTTTTCTGTTTACTAGTTTGTCTCTTACAATAAGCGCAAATCCTCAAACACAAAGTACAGCAAAACCTGCCCAGAG	0.3416666666666667	8	1
NC_017287_1	599273	599393	AAACCAACATATCGGTTTTATTTTTCAAAACTTCTACCTATTAGAAGATGATACTGTAATCAATAATGTGTTAATGCCTGCAAGCATTGCACGACAAAATATCGCTAAAGGATCTCCTGC	0.3416666666666667	8	1
NC_017287_1	528073	528193	TTTCACAGAAAGAGATACCTTTTTATGATCAGGATCCAGTTTGATAACCTTTGCAGATACTGAATCACCTATTGAGATAATATCTTCAATTTTTGAGAAAGGCTTTTCAGAGAGCTCTGA	0.3416666666666667	8	1
NC_017287_1	616033	616153	AGAGCAAGGCGTATGCGATTATCTATTAAAGCATCAAAACGTTTACAGATAATCGTTCCTTTTTGAACTGAAAAAAATATAGGAGTGAACCATGACTCAACGAATTGTTTGCTTTCTTCA	0.3416666666666667	8	1
NC_017287_1	81753	81873	AGAGCGCTCTAGTTATTTTTTCTTTTACAGTTTTTTCAAAGGAAAATAACGCACAACAATGTATACTTTCCTCCATGGTTCCTTTTCGTCTACATCATTTATACACACTACTCAATGAGC	0.3416666666666667	8	1
NC_017287_1	504753	504873	ATTTTTCTAGGGTAGGGACTTGTTAAGTTCAGGAAAGAAAATTGTTTTTTTTGTTATACTTTCCTCCAACTGTCTAGGTTGGGTAATGGTAAAATTATGGCCAGTAAGGAAATTGTCTCT	0.3416666666666667	8	1
NC_017287_1	511353	511473	GCGTTTTGGGGGAATTCTTCAACATTTTTCATTTTTTCATAGTGAATCACAACCTTGCGTTGAGATTTAGCTTGATTCGCAAGACTTTTCATAATTTCAGGAGAAGTAAGACGATAAATA	0.3416666666666667	8	1
NC_017287_1	201433	201553	GGCAACAACTGAAGATATTTTAGATGATGGTCAGATTAACCAATCAAATACGATTTTTACTATGAATAGTTCTGAGTCGACAAGTGCTTCAGCATCATAGGAAAATAAAGACATAGGCAT	0.3416666666666667	8	1
NC_017287_1	1052993	1053113	GCAATGTAATTATAGAAAAATCCGACCCCATAATCTTGTAAGAAGCTTCATACTCATTATTCCCAGGCATGAAAATAAGCGAGTTCAGATTCAACATCAGATTTTTCATCTGTGTTAACA	0.3416666666666667	8	1
NC_017287_1	317033	317153	ATCTCATAATAGGAAGTAAACGTCTAGAATGCTGAGCATAGAAAGAACCTGATAAGAATTTATCCTTAGATGTTGCAGATCCAAAATCTTTAGATCTCCCAAAGAGCTGAGAAAAACTTA	0.3416666666666667	8	1
NC_017287_1	958593	958713	CCCCCTAAAAGAGAAACTCCGTTGATTTTAGCTAAACAATGTAAAATAATTACTTGAATTACGCGAGTTTCTATATCACGGCTAAATACAGTCTCTGGAAACTCAATTTCTTTCACATCT	0.3416666666666667	8	1
NC_017287_1	937873	937993	TGTAAACAGTCTATTTGACCAACTACATGTTGATGCTTTAGTTCTTGGACCGCCATCAAAAAAACAAGAAGACGAACTACTATCTATAGTTAAGGATTTTTCTTCTTGCTATCCACAATA	0.3416666666666667	8	1
NC_017287_1	49073	49193	CTTGTGGGAAAACTAGTTTCTGGTTAAAAAAACAAGGAAAGGTTCCTCAGAATTTTACTACTTCATCCTTAGGTTTAGGGAAAATTAGTTCTTTACAAATTCAGGAAACCAAGGTTGCAT	0.3416666666666667	8	1
NC_017287_1	876473	876593	CTGAGAGGCTAGCGTCAAGAAAATCATAAATTTGGCCTTTGGATATACTTGGGACGGAAAATAATGATAAGGATCCGGATTTATTGAATTCTTCTTTGAAAATCGAAAAGAATCCAAAAA	0.3416666666666667	8	1
NC_017287_1	952953	953073	AGTATTTACATACTTACTTCCCCGCGTGTTTTCCAAAAATTTTCTTGATGAAAAACCAAGAGTATGGCCGAGAGAATCGTGTATAGGAAAGATGATTCTACGAGAAAATAAAAACCATTT	0.3416666666666667	8	1
NC_017287_1	641593	641713	AATCTTATTTGTAACATCTAAAAAATCTTCTAATTCTGGCGCAGATAATAAATCTACACTATCTTTAGCCTTAAGCTCTCCATATCGAGTCAAAAGCTCGATCTCAGAGTAAGAAGGAGA	0.3416666666666667	8	1
NC_017287_1	600513	600633	GAAATACCATGTTTATTCAATGCTATTTTTAATTTTTGAGTGAATCTACCTAAATAGTTATGAAAAGACATGTCCCTATCGAGGCTAGCCTGTTCTAAAGCATCGAGAAGTAGTCGTATC	0.3416666666666667	8	1
NC_017287_1	101313	101433	AGTATTTTTAAACACTTCTGTAAGCGTTTCCGCACGATAGAACAACTCAAGCAAATGCTATCAAAACCGATAAAGATGAAATATATGCCTTTAGGAAAACATAAAGGACGTTGTTTCTCT	0.3416666666666667	8	1
NC_017287_1	680593	680713	ATACCGAATGTCACCACAGCGATACAGCTCATGAGAAAGTACTCATTTAAAAACCAAACAAAAAATTAGACACGGCCTGAAAACCTAAAGTTCTTTGTAGTATGTGAAAAGTTATGTATA	0.3416666666666667	8	1
NC_017287_1	495793	495913	TCTTAGTCATGTGCGTCAATTATTCGACCATATCATATTGTTGAATAAACATCTTATTTGTTCCGGACCGGTTGAAGAGTGTTTGACGAATAAAAACATTTTTCAAGCTTATGGTTGTGA	0.3416666666666667	8	1
NC_017287_1	934993	935113	CCTCCATACCATAAGAAAATTCGTTCACCGGTAGACTTATTTGATTTCGGCAAACAATTTTTTTCAGTACTTGTAGATGATGAGCATTCTAAAATTCACAACCTTCATCATTTAGATCAC	0.3416666666666667	8	1
NC_017287_1	883633	883753	GGCATCTCAAACTGATCATGTTTGAAATAATGTTCAGGAATGTAAAGGACATCATCCTTGATTTGGGTTTTACGTTCTTCCCAAAAAAAAGGAGCTTTTAAATCTTGTGGTTTCATTTAG	0.3416666666666667	8	1
NC_017287_1	176033	176153	GTGTGGTCATACAAAAAGCAAAAGATCAAAATATCCCCAGTGAAAATATTGAAAGAAACCTCAAGAAAGCCACTTCTGCAGATCAGAAGAATTTTGAAAATGTGACTTATGAGCTTTATG	0.3416666666666667	8	1
NC_017287_1	512553	512673	GTGGGGATAGGTATTCCTGAAGCTTATTTCCTAGATAGAAATCTTCTTGATAGGGTTTACCAACAATTGTCGCGGGATAAATAGCATTTTTTCTGTGGTAGATGTTTTTACATTTAAAAA	0.3416666666666667	8	1
NC_017287_1	777873	777993	ATGAACGGAAATCTATAGGGGAAATATCCAAACTACAAAACAAAGTGTCTTGAATTTTCCCTTGTAAATTTTTCAAGAAATGCTCTTCCTCTGAGGAATTTATGGATTCAGGAGCAACAT	0.3416666666666667	8	1
NC_017287_1	465673	465793	TGGCGATCACAATCAATGCGCATATGAATAGATAAGTTTTGTACTTTCTAAAATGTTTCTTAGGCGCTAAAGGCTCTCCTTTGAATAACGTTCTATAAAAGATGAATACAGGTATAGATG	0.3416666666666667	8	1
NC_017287_1	305673	305793	TATTTTACTTTCACTTTTTGTTGATAGAGAAAGGAGGTTGAGCGTGACTGTATTTTTATTGAATAAATCATGGTTTTCATAAGCATTCCCAGAAACATCGTCTAAAGAAATGTGCCCGGT	0.3416666666666667	8	1
NC_017287_1	654433	654553	TACCTGTTCAAACGTGTCTGTGCTATTTTTTGAGGAAATAGATTGGGAACAACCAGTAAGAATGAGTAGAACACATCCCAATAAATATATCATTGATTTACGCATAGAATCCTCTTTGAT	0.3416666666666667	8	1
NC_017287_1	888593	888713	TATTATTTTTAAGAGTGTTTTAAAGACATCATCTTCTGTAGAACTCTTGCATCGTTTACAGGGGCTTTCGCTTTTGTTAATTAGTGCAATGATTGCAGATTTTTCTGATGGTGCTATTGC	0.3416666666666667	8	1
NC_017287_1	54673	54793	CTCTCCTAGTTTTGCATGAAAAACCAAAGAAAGAGAAGTAGATAAAGATTACTCACAAAAAGTAAAGCTTATCAAATCGATGAAAGATCAGCTTCTTTTTGCTTGGTCATTTCGTCGATC	0.3416666666666667	8	1
NC_017287_1	769233	769353	TATATAACCCGACTAAAGAAAAGATTTTTACCTCGAACCTACACCAATATACTATAAAAGAGTTTTCACATCTTGAAACTCTCTATGCTCTTCCCAATAGCTTTCCCGCTGTATTTGATT	0.3416666666666667	8	1
NC_017287_1	396633	396753	ATACATCGATGAAAAAGAATATCACCAAACAATGTTCTTGATATAACTCAAGACAGATATAAAGGACTTTCTTATGACCTTTGTTCCCTATACTTTGCCCCCATTGCCCTATGATTATTC	0.3416666666666667	8	1
NC_017287_1	471833	471953	TGTTATCGTAAATACGGTCATAATGAAAGTGATGATCCTTCAATAACAGCGCCTCTGCTCTACGATGAAATTAAGAAAAAACAGACCATTCGCGAGATTTATAAGAAGTATTTGTTAGAT	0.3416666666666667	8	1
NC_017287_1	307113	307233	AAACTGTAATGATTTTGTTACATTGCTAATGTCGACTACTTGTCCCCATAAAGCTCCACCATTATTTCCTGCACGGTTATTCTTAAATATGACGTTTTGAATGTCTTTGAAGAATATAGG	0.3416666666666667	8	1
NC_017287_1	617233	617353	AGAATCCTATCGATAGGAAAGTCAATAACCTCGCCAGCACTTTGGATTTTAATATTATTCATATCGATCGCTTTTTCAGGATCTACAACAGAAACTAAAACATCAGGAATAAGAATCCTT	0.3416666666666667	8	1
NC_017287_1	885353	885473	AGGAATCCGTTCTATTTCCAATAAAGAGCCGTCAAAGTACTTCAAATCATCTAACATATCGTCATCCCATATTCCTAATTCCTTGAGCTTATTGATCAAATAGACATTGGGAATTGTAAA	0.3416666666666667	8	1
NC_017287_1	121513	121633	TCAAGAAGTAGTTTCTTCTGATTTTATAGGATGTGAATATTCTTCTATATTTGATGCTGGCGCAGGAATAGCGTTAACTGATCGCTTTTTCAAACTAGTTGCTTGGTATGATAATGAGAT	0.3416666666666667	8	1
NC_017287_1	503473	503593	TTCTAAAGTTCTTAAGGCGTAAGGAAAGAATATTCATTAATCATCATGCAATCTCATAGGCATAATAACGAATAGGCTACGTGTGGAATCTGTAATAATTCCAGGATTGTAAGAGTCAGA	0.3416666666666667	8	1
NC_017287_1	1000273	1000393	GAGTTCCTGAGACCTTTTCCAAGATATCTATATCTACTTCTCTGTTCACCATTTATCAGACCTAAAAGCACTTCACAAGAATATAAATAACGAAATTATAGGGCATGCATTACCAAAAAG	0.3416666666666667	8	1
NC_017287_1	665633	665753	TGAGATTCTATGAACTCAGCTACATCTTTTTTGGTGATCTTCCCTGTCTGACTATTACAGTAATTTAAAATCTGTAAGTAATTACTCTCCGCCAATTGTTTATGCTTACTTAAAGCTTCC	0.3416666666666667	8	1
NC_017287_1	548953	549073	TAATTGATCCTTATCCCAATCTAATAGTTCGAAAGCTAGTTTTTCTGCTGTTTTAAATCCTATCCCAGGGAGTTTTCTAAGAAAGGAGATGAGTTTGGATAAATAGTCAGGATACTTTAG	0.3416666666666667	8	1
NC_017287_1	731313	731433	ACAACAATGCTTAAATCTAAAAGATTTCCATTTTTATGATGTTTATGCTCCCCTAAGTCAGTCTGAAGAGAAAAAATATGCGTTCCAAGAAGCTGTAGATCTTATCTACACTAGCCTTTC	0.3416666666666667	8	1
NC_017287_1	374753	374873	AGGATTAGGATCCAAGATCTGAGAGTCGTTATTTATTGTAGAGTCCACAATTGTCCTTATACTAAAATCGTCGGATACTTTTATCTAAGTTGCTCTGATAACTTATTGATAGTAGCACTT	0.3416666666666667	8	1
NC_017287_1	854553	854673	CGAACTATTTGACAAAGATACAAAAGAACAGAACAATAATAAAGTTCCCTAGTTCTAAATCTGCGTTAGGAGTCTAGTGAAAGTCGCCTTATCGTTTAAACATCTTATTCCCAAACTCTA	0.3416666666666667	8	1
NC_017287_1	768633	768753	GAGACTATCCAGGTCTAGCCTTTGCTAAACCTATAAAAAACGCCCGGTTAAATAAAAAAATTTTTTCATTGAGGGAAATCTTTAAAGGGAAAATTGTTGCTCCGAAACAAGGAATCAATA	0.3416666666666667	8	1
NC_017287_1	620513	620633	ATATGTTTTAATACATGAGATTAATAAAAATAATGGAAACTCTTCGCGACTAACGTTTTCCGCCTTCGCTCGTGTTCCTATAGATTTTTTGGGAGATACCCATTCTTCCATACTTTGAAT	0.3416666666666667	8	1
NC_017287_1	653633	653753	AATAACTGAGAGCTTTTAAAAAGCTCTCAGAATACATTGAGATGACTGAACTTACAGTGCAACAGACAACACTAATAACGAATAGGAGCGTCTTTATATTCATCGTGAATTGTTTTTACC	0.3416666666666667	8	1
NC_017287_1	50073	50193	TCAACAAAAGAAGAAGAGCCCACGCTATTAAAAGGGAAACAAATTACTTGTGAAGACCTGAAAGACAATGGTTATACTGTAAATTTCGAAGACATCTCTGTTCTTGAGTTATTACAGTTT	0.3416666666666667	8	1
NC_017287_1	514953	515073	ATAGGAGAAAAACTCGCATTCTTTTTGGAATTGTTTCTCAAATTTTGAGAAGTTTGTCCTATCCGTATAGGCTTTTGCCCAGTTATTTATTGGAGCTCCTTTGAGATAGGATTTTATAGA	0.3416666666666667	8	1
NC_017287_1	162313	162433	ATCTTATGCTCTTTTTCGTTTAGGAAGACTAGCACTTTATTTTGGGAAGATTCGAATTTCTTAATTGCCTCATCTTCAGAAAGAACGGGGAGATTGATTTTCTTTCTAGAGAGAACTTTT	0.3416666666666667	8	1
NC_017287_1	648593	648713	TCCAAACGATGCGGTCTTTATCCTAGAAAAATCTAAACGTTAATTCGTTTTTTTCGGCATGTCATAATGCAGTTTATGACATGTCACCTCTCCATACTAAGATCTACTATTCATAAAATC	0.3416666666666667	8	1
NC_017287_1	1088993	1089113	ATCCAAAGTTTTTATAAGATTTCTCAAAAAACATTTCCCCCAGAAATCCGAGAACATATGACTGCTTCGGATTTTGTGATTGTCATTCCTGCTTTTATTATGGGGCAGATTAAAAATGCT	0.3416666666666667	8	1
NC_017287_1	1016473	1016593	AATCCTGAAGATTATCTATACTATGTATGTGGTCCACCACTACACAACAGTAGTATCCTGAAATTACTCGAAAATTATGGAGTTGAAAGATCTTCCATAATTCTTGATGATTTTGGTAGC	0.3416666666666667	8	1
NC_017287_1	993113	993233	GGGTATTTTACATTGGATAACATTAAGGTTACCCAATCTTCTAATAAGATAGATCGCATTCCTTGGCCTTTTTTCTCTTATTAAACATATACTCTTCAAGCAAATGTGCTCTAACGAGCA	0.3416666666666667	8	1
NC_017287_1	891273	891393	CGCTTACCAAAGAAACACTTTTTATATAAGGATTGTAAAATACCGACGACATTGTCTATTTCCTTATCAAAATTATTCGTAAGATCACGAATTTTATCTACGTAAGGCAGGCCTGAAGCT	0.3416666666666667	8	1
NC_017287_1	597673	597793	TGGATTCATGATCTTTCCCAGCTTCATTCTCCAGTAAAAATCGTTCCTTCATCTGTTTATTATGATTCCTATTACTATCAAATAGACAGACATGCTGACCTTTCTTTGTATACAACAAAG	0.3416666666666667	8	1
NC_017287_1	1144593	1144713	ATTAAAAATTCTCCCTGCGCATAAAAGAAAAGTACATTCACAAATGTAAAGCGGTTTTACATTTTAGCAATTAGGTAAAGTACGCTACATAGATTTGCTGCCAGCGAACGCTTTCTAATT	0.3416666666666667	8	1
NC_017287_1	42313	42433	TAGGAAGAAATACTATGTTTAATATGGAAAATACAGCTGCTAAAGAAGATAAGTCTTCTCATCAGCTATTTGATTTAGAGAAAGATATGCAGGATCTGAGCAAAGCTCAGGAGATCAAAG	0.3416666666666667	8	1
NC_017287_1	645913	646033	TCTGATGTATTTTTGCTCATCCTATGAGTCTATCACATACAGGGAGACGCATGCTGATAGCCTTCATCTTTGGATGAACATTTGTAATGAGATTCTATAAAATACGACTATTTTTATCTT	0.3416666666666667	8	1
NC_017287_1	274273	274393	CTTTATTCGCTCTATTTAAGTAGATCCGTTTCTTTTAGTTTGACGAGATTGTTTAGTGGATGTGTTGGGTCCATAGCAAGGTCGTCTAAGTTCATTTTGTACTTTTCTAATTCTTCAATT	0.3416666666666667	8	1
NC_017287_1	802113	802233	TATCCGAAGAATCTATATCAAAACCAGCGCTTTGTATAGCTTTGAAAAAAATTCTCTTTTTTAATACTTCAAATTCTGCAGAAACTCCGGAGAGTGAATTACGAAACTCTCTAGAGTGTG	0.3416666666666667	8	1
NC_017287_1	299353	299473	CATTATTGATAAAGCAACACTGTTGTTTATTATCTGTAATATTACAATTTGTAGAGAATATAGCTCCGCCATTGTTGTTAGTAGTGTTTTCTCGAAATACTAGAGGCCCGGTATTCTTGG	0.3416666666666667	8	1
NC_017287_1	764833	764953	TAAGCCTATAACTTTTTGGTTTTTTACATCTACGTAACCAAACAAATAGATTGGGCTGTATTCTTCAGTTTTAAATATACCTTCAAAAGCAGCTAATTTTGCAGGTTGCGTCTTCGCAAC	0.3416666666666667	8	1
NC_017287_1	460953	461073	GTTCAGGAGTAATTATTGCTGGAGATATTTCTGTAGAAAGTTACATGAGTAAAGATGGCACTCCTCAGTCTTCTTTGGTAATTAGTGTCGATACAATTAAGTTTAGTCCTTTTAGTAGAA	0.3416666666666667	8	1
NC_017287_1	662633	662753	ACTTTACAAGAACTACCTTCTTGCGAAGAGGACGTAGTGAATGCAGAAATACAATAAGTAAATGCAATGTAATCAACTTCGAGTAACGCAATACATTAGTCTAAGTTTTATACTCTTCTC	0.3416666666666667	8	1
NC_017287_1	634593	634713	AAAAAATACAGATCCACGCTACCTTAATCCTCAAAAATAATTCTATCTAAACTAAGTCCTTTATTATCAAGACCCCCACATGTTCCCCTAAAGAAAACGTGGTTTGACCTATATAAAAGG	0.3416666666666667	8	1
NC_017287_1	645833	645953	TGAACAACTTTTGATGAACTATGTATCAAAACAGAAAGAGAACAATGCCTGACAAACACATCAGAGATAGGAAATATGTCTCTGATGTATTTTTGCTCATCCTATGAGTCTATCACATAC	0.3416666666666667	8	1
NC_017287_1	953033	953153	GTATAGGAAAGATGATTCTACGAGAAAATAAAAACCATTTATTCCCTATAAAACCTGCGTCTTCCAGTTGTTTTTCTGAAATACCCTTTTCTCGCATCGCGTGAACAAATAAAGTTTGTT	0.3416666666666667	8	1
NC_017287_1	386833	386953	GACTGGGTATCCCAAAAATCCACATATTAACAAATTCACAGTTGGAAGAGATCATTTTAACGTTCACTATAGTACAAGGAGTGGAAATTGTCCCTCTTTAATAAAGATATTCGTCGATTA	0.3416666666666667	8	1
NC_017287_1	1155513	1155633	CGAGAAGCTTGTAATATCTTATTACAATCATTGTTAAGTAGTGTTTCGATTAACACTTTTTCCTCACGAGCATGTTTTACATCAACATCTTTATGTACTGAGAAGTACTCGTACCCTTCA	0.3416666666666667	8	1
NC_017287_1	938633	938753	ATTCGGGAATATCTCTTAAAAACCAAAAGGTCATTAAAGAAATAATAGATGGTCCTAGGGCAAATAAGAATAGCCATCCTAAAGATAATGATGACGATGAAAATGAGGGTCGCAGAATAA	0.3416666666666667	8	1
NC_017287_1	350153	350273	ACATTTAGAAAAAAACAAAGAGGATACTTTATTTTGTATTAACGTAGATAGTGTAATTCAGCATAAGTACATAGGTTCTCCGGGCTGGTATCAAAATAGGTTGTCAAGGCTTTCTAAGCG	0.3416666666666667	8	1
NC_017287_1	796913	797033	GCTACGAAAGAATCTTTTCCCCACTTCTCAATGACTTCTCGATACTGAGCATCATTTAAAAGCTGCTTTTTATTTAAATCTGTCTTACCTGGATCGATAACTACATATTCTTCGTAATAA	0.3416666666666667	8	1
NC_017287_1	544193	544313	TAATTCTTCAGATTGTGCAGATAATCCCTTAACTTTTTCTTCTAACATTCCTAAACGTTCTTCTAATTTAGGTAGGCTACGGATTTTAGCAACTTGACGATGAATTTCTTGATATGGACG	0.3416666666666667	8	1
NC_017287_1	906633	906753	AAGCACCGCCAGTACCCAAGCCTTTCACTAACATCTGTCTTTGACTACATTAAAAATTTTCTAGGAAAGTTTTTTGCGGATTCATTCACGAGTTGCTCTAAAAAGAATTTTATTTTAACA	0.3416666666666667	8	1
NC_017287_1	1111633	1111753	GTTTTTAACTGCTCTAATGGCCAACAGGAAATAGCGAATTTCTTTTTTGAAATGCTCATTAATGGGAAACTCATCCATGATCTTCCTACAGAACAAAAACAAGCATCTCAAAGCTTAATA	0.3416666666666667	8	1
NC_017287_1	629353	629473	GTGATTGAAAGATTTACAGAAGTATATCGGGGAGTATTTGTACGGGTAAGTAGACTTTAGACAAAGAAACCCCTGTATCTATCTATTCTCAAATACTGGAGTCATTACTTACTTCTTATT	0.3416666666666667	8	1
NC_017287_1	615673	615793	TTTGTTTATAAAAGAAAAACAAAAGATTAATTTATTAAAACTCTCTATTCTGAGGGCTCTTGTTTTTTTTCCCAAGGTAAAGGTGATACCGTTTGTGGAGGAGTGGGATCCCCCAAAGAA	0.3416666666666667	8	1
NC_017287_1	602513	602633	TCAGAGTATAAAATTTGTCTTTCTTAAACTCTATATCGACGCCTAGAGAGAAAAGAACAACCTTTCCTAAATTTTGAACCGCATGAATCAAATGCGTCGGGTTTTTCTTTAACATTACGT	0.3416666666666667	8	1
NC_017287_1	350393	350513	TGAATGTTCATGTTCTTTACTAGGAGTTTCTTCATTAGGAATCGAATCTGTTTCTTCAACATTAAAGAGTCTAAAAGAATGCGGTATAGAATTGTATTCGCGAGCATTTCCTACAGAAGA	0.3416666666666667	8	1
NC_017287_1	999313	999433	GAGGTGATTTTAATGAAAGAAACTCTTGATACAAGTCAGGGAATAGACGAGACCAAACACGAAAATTATCTTGCCATTCTTCTTGAACTTTACGATCTTCATGCAACTTATTAGAAAAGA	0.3416666666666667	8	1
NC_017287_1	558193	558313	GGACCTGCTGTTTTGATTAGGGTGCCTATCGGAGCTTTCTTTGTTAATTTTCCTAGAGAAAGCTCTACGATAATAAGAGGAATAGACCAGATAAATAAAAAAAGAAGCCAAATTAAAATA	0.3416666666666667	8	1
NC_017287_1	893673	893793	GGAATTTTCAGATTTTCTTCACTTTCGTTCTATATCTGCAGATCCTAGTTGTCTATCCAACTGTGAAAGCTGCGCTGCTTTCTTAGTTGACAATCTTAAAGATATATTCTCAATAGAATT	0.3416666666666667	8	1
NC_017287_1	158713	158833	CGACAAAAAGTTTTATTTACCTATACAAGTTTAGGCGAGCCTTTAGCTGCGTTATTGCTTCTGGTTCATGATGAAGATTGGGTGTTGCATAAATTTACAGATGAGGATTTAAAAACATTT	0.3416666666666667	8	1
NC_017287_1	872433	872553	TTAGAGCAATTTTTCTACTATCTTCAGGATAAATCAATTTTAAATTTACTAAATGCTCTAGCTGATGGCTAAAACTGACCCGGGCTTTCTTGGCAACTAGGAAATTTTGAACAGCAATCA	0.3416666666666667	8	1
NC_017287_1	1027033	1027153	TAAAGATCTGTGTTCTCGTTTCCCTACAAAATACGTTATTCCTTCATTTGATACTTATGAAGACTGCGGTGGGGATGATGTAACAGATAGAGATCCTTTATATAATCAAGCAAAAACATT	0.3416666666666667	8	1
NC_017288_1	6956	7076	ATGCTATGAACCAAGTTGAGCGGGTATTATTTTTAGAGGAATTATCTAAAATTAACTACAGAGATTGGTTAATAGCCCAAACTATTCTTCAAGGTGCAAAACGAGTAACAGAAGCTCTAT	0.3416666666666667	8	1
NC_017288_1	4196	4316	TCGAACCCTATTTCTATTTTATCTGGCCATTCTTTTGATCCTGAACTATTCATTTTTTTTCTCGTAGCTGTACTAACAATCCAGTCTATGAATGTGTAAGTGAATTTTGATGCATTTGGG	0.3416666666666667	8	1
NC_017287_1	183033	183153	AAGAATTGTGGTTTGCAGCAATAATAGCCGCTCCTTTAACAAGATTCTTTTTTACTCCGTAAACTTTATGTCTATAGAGTAGGGTAAAGGCAACTCGAGTAAGAAATTTACAAACTGTAA	0.3416666666666667	8	1
NC_017287_1	795353	795473	AAGAGTTCTGAAACCTCTGTCCAAATACTAATAGTTTTAGAATGACGTTCACCATCGGTGATAATACCATCATCATATTGTTTCTTAACAATGGCAACCTTGTCATAAGCTTCTTTAAGA	0.3416666666666667	8	1
NC_017287_1	435473	435593	ACGAGAGTTGTCTATTTTCTTATTCTTATGCAATTTTTGAATGCTTTTACTAAGAAAAGCAGAGGTAGATGAAGATCGTTTTTTCTCATTTTGCTGCATGAGCTCGTTAATGTCCGTATC	0.3416666666666667	8	1
NC_017287_1	532713	532833	CATTGTTGTTTGTTTCTTTAGTTGGCATGGCTTTTGTCGGATGCCAAATCTTTTTTGGTTATAATGATTTTCGCTCTTGCAAAGCTCTTACAGAGAAACAAAAAACAATTTCAGAACAAG	0.3416666666666667	8	1
NC_017287_1	767793	767913	ACGTCATCGCTTCCGTGAATATCTAAGAAAACTTACCTTATTTGGCAAAGATGGATTTCCATTAAATCTTTCTGCAGAGATTTCTCATAATAAGGTGATTATTCGTTCAAAACCTACAGA	0.3416666666666667	8	1
NC_017287_1	112673	112793	AACACGTTTTGTTAAGCGGGTTGAAAGGGTATAAGTTTATATGTCAGTAAAGAAGAATTTATTAGCTGAGCTTAGACAGAAAAGTCTATCTGAGTTGGACGCGTTTATCCATGAAAATAA	0.3416666666666667	8	1
NC_017287_1	195873	195993	TATGTAGCAATCAAACAAAAGAAACTAAAGGCTTCTAAAACAACCCGGTGGGAAATCGATCTAAAAGATTTGGAAGACTACAAACGTAATCGTTATTCAAGAAAGAAGTCCCTTTATCAA	0.3416666666666667	8	1
NC_017287_1	191393	191513	CAGGAAAAATTATTTACACCTATGCCGATCTTAATTAACGATGCACTACAAAAAACTCTAGGAAGAACGGTAATGACCACAGCAACAACGCTATCGGTCTTGTTAATATTATTATTTGTT	0.3416666666666667	8	1
NC_017287_1	454473	454593	CTTTTTGCATAGTAAAACTTTAAACAAAAGGAACTGTAATTCCCTGCTGTTTTTGATATTTACCGTTTCTCTCAGCGTAAGACACTTCACATATCTCATCAGCTTCAAAGAACAATACCT	0.3416666666666667	8	1
NC_017287_1	833953	834073	ATATCATCCTGAAATCTCTAAGGTTCAATACACATACACACAAAAACTTCTTAGCAATGAGGCTGCTGCTTTATTACTAAGACACCAAATGATGGAATAGCATTAAGATGATAATTCCTC	0.3416666666666667	8	1
NC_017287_1	134273	134393	GAGAATTAGTGAGAAAGATCTTTATTTTAGATGCTTCAGGATTTGTTTTTAGAGCATATTTTGCTCTCCCTGATATGAAAAATTCTTCAGGAGAAGGAACTCAGGCTGTTTTTGGCTTTA	0.3416666666666667	8	1
NC_017287_1	191473	191593	AGCAACAACGCTATCGGTCTTGTTAATATTATTATTTGTTGGTGGAGGATCAATCTTTAACTTTGCTTTCATCATGACAATAGGTATTCTCTTAGGTACACTATCATCTCTATACATAGC	0.3416666666666667	8	1
NC_017287_1	892993	893113	TAAAAACCACACCGGTATAAGTTAGGGCATTTTCAGGATTGAGTTCATATCTCCATCCTTCTTGTAAAAAGCTATTTTCAGTCAATAAAGGATGAAAAACAGCATCTATATATACGCTGA	0.3416666666666667	8	1
NC_017287_1	320833	320953	GTGAAATATGATTTTAGATTGTCCACATCTGTTTTTTCTTCGTCAGATAATTTTTCTCCTGAGAAGACGATCTTGCCTGTATAATTAATGGAGTCAGCAGCTTTATTTAACTCTATTGGG	0.3416666666666667	8	1
NC_017288_1	4556	4676	TTCCATCGTTTTCTTGTCGCAACTATTAGATAAGGCTCATTCCCTAAATGATACAATGCTTCGAGAGCTATTAAAGCTTCTTTGCCTCCAAACTCATTCTTATTTCTAGATGTTTTATAT	0.3416666666666667	8	1
NC_017287_1	816953	817073	CTCTATCCAGGGAGATATAGAGAATGTGAGTTGTAGATCATGAATAATTTCATTATGTTTGTTTGCTATGTCCAAAATGATGTGTTCCCGATATTCACTAGAAACGGAACAAAACATATC	0.3416666666666667	8	1
NC_017287_1	1120473	1120593	AAAGAAACTCAATCACAAATAGATGGAACTCTACGCTTCTTATCTTTCATCTAAATGAAGATTTGTAATAGTTATACTTTCACTTCCAGGTTCTTTAGGTCCCTTGCCTAACCATAAGAG	0.3416666666666667	8	1
NC_017287_1	304593	304713	TCCTATATTTATATTGTAATTGCGAGAAGATTTACGTAGCTCGCAACTACCATGGCTAAAGATTTCAATATTATTATTTACGGCTGTATGTGTAGACCCTTCTATTAACAGACCTTGTCT	0.3416666666666667	8	1
NC_017287_1	590793	590913	ACGGATATGTAATTTTCCAAAAGAGTTCGACACTCATCGGAAATATCTTCATCTATAACTATTTGACAATCACTTAAAGAAAAGAACTTGCGTTTCCCATCATCAACTAAAAGTCTGGGA	0.3416666666666667	8	1
NC_017287_1	83033	83153	GATGCCTCTGGAAATTTGTCAAATTGCAACAAAATATGCAGAAGATTTAACGGATCATTCCAAATTTCTGGTCGCTTTAATGCAAGAATTACCTGTTTTAGAAAGTGAACATGTTGTTCT	0.3416666666666667	8	1
NC_017287_1	96953	97073	TGTGAGTGTCTAGGCTACAACCATAGGAGAGAAAATATGAAAAAACAATGGTATTTAATTATAATAACAATGGTTGTGTCCTTTTCCATTGCTTCCTGTAATCAGAGTACTCCAAATGAG	0.3416666666666667	8	1
NC_017287_1	253993	254113	TGATGTAAGCTTGATAAATGGAGTCGGGTTGTTCTTTTAAGAACTTATGTAAAAAACGATTTTTTTTAAGGGTTTCAAAAGCAAATTCAGATTTTGCGGCTATACGCTCTTGAGTAGAGC	0.3416666666666667	8	1
NC_017287_1	129393	129513	TGCAAGAATCATTAAATTCGATGGAGAAAAACCATTAATCATTTTGTCGAGATCAATGAAATGTGTAGGAATACCAGAGATAGGTAAAGCATCGCCACTTTGAGCGTATTGTTGAAAAAA	0.3416666666666667	8	1
NC_017287_1	282873	282993	CCGCTTCTTCTTTTTCTTAATTTTCGAGATAGTTACAATTTCATTTTTACGCATGTTTTGGGATTGTCTGTGGAAAAAGGTGTACGCGGAGATGTTTCATCAGGTAAATTAACCTTTTTA	0.3416666666666667	8	1
NC_017287_1	497793	497913	TGCAGATTCTTTAACTCGAGGTGATATTTTCCCTGTATATACAATCCTTTGCATTAATCTGCTTGTTTCTTTGGTTGGATTTCGTAGTTTCGTTTGTGTTTCTTTTGATTCTGTATTCTC	0.3416666666666667	8	1
NC_017287_1	898953	899073	ACTTTGCTCTAATCCGTGTTCAAGTTCTTTAGTAGCAAGATTCAGTCTCTATTTAAAAAAACTCTCTCCCCCGATCTTTTAGAATTTACGGAAAGTTTGTTTTATGAAGCAGATTTTGGA	0.3416666666666667	8	1
NC_017287_1	145073	145193	TGTTATTTGGATGTTTATTATTAATGGGTGTGGAGTTGGGAGTCTTCCTCTATTTTTTTCTGTTTTCTGGGAAAACTATTGTTCCAGCATTTTGCTTGGCGTGTTTTTTTCTTACCTTAT	0.3416666666666667	8	1
NC_017287_1	554153	554273	CTACCAAGATTTAGCAAATGCTGGAAGGCAAAGATTTGATGTTTTTCATGTTGATGCTTTAGATGAGTGAGTAGTAACAGTTCTGTTTGTCTCTTCTCTTTTAAAGTCATGGATTTTATC	0.3416666666666667	8	1
NC_017287_1	749873	749993	AATAAATTCTCTAAAATTTTATAGAGTTTATCAACCTCAGCTTTTCCCGATTGAATTCCCTCTTCTAGCATAGCTATCATCTCAGGATCTTTCTCCTGAGCTAAAGCTTGTTTATCATCA	0.3416666666666667	8	1
NC_017287_1	791753	791873	ATGCTTTTTCTTTATGTAAAACTTCCCTTTTAAGAGCATCAAAAATAAAACGAATAGCGATCTGTTTCCCTTCAAGAGTTAAATTAAACACCACGGGGAATCTAGAAAAGAGTAGCTGGA	0.3416666666666667	8	1
NC_017287_1	296673	296793	TTCTCAATAATACAATCATCAGAAGCAACTCTCGAACCATTTAGAGTATTTTGTAATTCTAGGATATCAGAGAATATTTCTGGATCGAGAAGTTGTTCATATCTGAGAAATTGGGCAGGT	0.3416666666666667	8	1
NC_017287_1	552313	552433	ATGACTATTTTCTTAATGCATTCAGGAATGCATTTTAGATTATCTTTTATGAGATGGGATGTCTAAAAGTAATTTGCTTAGCGTATAGCTCTAGGAGCGATAAAGCTACTGAAGGGCATT	0.3416666666666667	8	1
NC_017287_1	553633	553753	TAATTTCTTGCAGTAAGGCTTGTGTAAGGTTTTCACAGATGCGTGTAGAGCCTTACATGTTTGAATAAAAATCTTGTTATTCGTGTTATCTAAGAATTCGACCAAAGTAGAGAAATTGTC	0.3416666666666667	8	1
NC_017287_1	410233	410353	ATGGTGAACGCCCGGCATTATGGAAAAAGTTCGTTTTTTCTAAAAAACAGCCGAGTTCTTCCCTATTTATAAACGAATATTACGTTCGAGATACACAGTTACATAAAAAATGTATGATTG	0.3416666666666667	8	1
NC_017287_1	1149793	1149913	AATAAAGCCAATCCGCGGAATAAATCTTCTAAATAAAGCTAGATAAGGCTCTACAAATTTATATACGTATTGATACCATTTTGCATTGTGGCATTCAGGAACCCAAGAGGCAAGAATATA	0.3416666666666667	8	1
NC_017287_1	972193	972313	TTAAATAAATAACTCACAGCAAGGGGGTGCAAATGAAAACGCTGCCAAAATAAATATTCAAGAATTACAGGATCAATTTCGGCTACATGATTTGATAAAAATAGACACCCTTGATTAGGG	0.3416666666666667	8	1
NC_017287_1	1054673	1054793	ATCTAAAAGTAAAGAAGAATAAACCATTTGTATCGGAGCAGTCTTGACGAAAATATCTTTACCTTCAGACATACTTTTAAAGTAATTCAACTGCGTAGGATCCATAGAAGCTTTCTGAGC	0.3416666666666667	8	1
NC_017287_1	995073	995193	CCATGCTAACAAGTAAATAATTCTCTAATCTTTGATCTATACGCTTAATTGCAACAATCTTTTCTTTATGAAAACAGTGAGTCTGACACACTGAAAATCCTCAAATTCTCGTCCCTTCCT	0.3416666666666667	8	1
NC_017287_1	735233	735353	AACTACAACAACGTCAAAAAAATCCACTGATGAAATCGTCGAGTTTGTCAGAGAACTCTTCTTTCATTAAAAAACAATAAACCTCTTAGCCTTTTTCCATTACTTCCAGCTGTTCGAATT	0.3416666666666667	8	1
NC_017287_1	409073	409193	CTTTAGGTCTGTCAGCACCTTCATCAGATCTTTTAGAAGCAAGAAGAGAAATTAAAGAGGGGCTAATTCAAATATTTTCACGTGGTTGTTTATGAATAAAATGCGATGGAGCTTAATTAT	0.3416666666666667	8	1
NC_017287_1	938473	938593	TTCACTACCTAACGAAAAAATTGCCGCTGCTAAAAATATGAACTACACGGATTTTAAAGTTTACTGCCAGGAATTTCTCAATCAGAAATTAGGATCAGAAATTCCTGTATACATTCATGG	0.3416666666666667	8	1
NC_017287_1	775753	775873	GGTTTAAGCTACATTACCTTAGGACAACAACAAAATACTCTTAGCGATGGTGAATATTATCGCCTACACTTAGCAAAAAAAATCTCTACAAACCTTACGGACATCATTTATCTTCTTGAA	0.3416666666666667	8	1
NC_017287_1	973473	973593	AACAAGCAAACATTGTTTCTGAAGAAAACTTGCTAGCTTACTAAATGTAAGCTGTCAGTTTTTCTTCTACAATACTGTCTGATAAAATTACGGTATCTTGATCGGTATCTTCGCTTTGCT	0.3416666666666667	8	1
NC_017287_1	585793	585913	ACCAGGTCGAAGCTACTTCTTCATTAGATTGAGAACTTGGCATAGCTTCTAAAGTAGAAATACGATTTTGAAGATAACTAATTTTGAGATTCTGTGCAGTAATCTGAGTTTGTAAATCCA	0.3416666666666667	8	1
NC_017287_1	128353	128473	TTTTTCTCAATTTAGGAAAAAATCGCTAGAATGGTTGGATTCAAACTACAACCATTCCTTGGATACCTAAAGTTAATTAAGCACACTGTGTTTCTCTGTTGTACTTATCCGCAATCTCAA	0.3416666666666667	8	1
NC_017287_1	1161233	1161353	AAACAACTGACGACATTCCAAGGAGTAGTTGTGCACAGAAGATTCAGATCGTATATAACGAGAAGCCGTTAAAGAAGACGCTACTTCTATATTTTCCATTTTAAAAGCGATTTTTTTTAA	0.3416666666666667	8	1
NC_017287_1	785073	785193	CATAAAGCTCACATATTCTTGATTTTTTATGATGAATAGTCCTTAAAAGGACAGCTTCTTGCGATTGCAACTCATTAACAGAGTGTGGAGCATCAATCTCTGTAAATTGGTCTTTTGATA	0.3416666666666667	8	1
NC_017287_1	1109193	1109313	ACCTGAACAAGTAGAAGAAGAAACATTAAATATTTTACACTTAGTTTCTGAATTATACTCCACATTTGGACTCGAGTATCATTTAGAGTTGTCAACACGCCCAGAAAAAGCAACAATTGG	0.3416666666666667	8	1
NC_017287_1	423713	423833	TAATGAATGCTTATACAGGAGAGATTCTTGCTTTAGCCCAATATCCTTTCTTTAATCCTTCGGAATACAAGGAATTTTTCAATGATAAGGAAAAAATAGAGCACACAAAAGTGACATCGG	0.3416666666666667	8	1
NC_017287_1	271913	272033	AGAAATAAGTTTCGCTACGATCGCATGTGTAGAGATGTTGTCAGATCTGCCATGGAAAAAGATGAATTTTGTTTATTTTTTGATCGTCCGTTGGCATGGCAAGAAAATTTCTTTTTTTTA	0.3416666666666667	8	1
NC_017287_1	429633	429753	ACGATGTCATTATTCATGGAGAGCGCGACTCTTTGCGTATCTTGTCCTCAAGTCTCTATATGGAAATTTTTTCTTTACAAGGAAAAGAAAGGTTTTGGGGAAGTAATTTTTTGATTAATA	0.3416666666666667	8	1
NC_017287_1	276353	276473	ACTAGAAAGGAGTTCTATAAAAGAAGATAAGAAGGCTTGGAATAAAGGTTCGTCGGGATGGTTAGGGATGCCTTGGAGTATTTTTCTACAATAATAAATTAGCCAGTATAAAGCATAAAA	0.3416666666666667	8	1
NC_017287_1	709393	709513	TAGTCATTCTTCTAACGATATGAAGACTCAAATGACAAATACATATGCTCCAAAATATAGTACCTACTCTGAAATTAAAGGTTCTTGGGGTAATGATTGTTTTGGAGTTGAGTTTGGAGC	0.3416666666666667	8	1
NC_017287_1	1109873	1109993	TAAATGATATGACAGAGGACAAATTCATAAATACTATACTTGAAGAAAAGAACTCTTTGAGTTTAACTCCACTATTGTAGAAAACCCAGATCCAAGGACGAGCATCTCCAATGAAAACCA	0.3416666666666667	8	1
NC_017287_1	386153	386273	GTTTCTATACCACCTGCTTGAGATATGGATTCTAGCTTATCTACGATCATGGTCTCAGGAATTCTTTTTAGGTGCATTTTTTGACAACGACTTAAAATTGTCCCTGGTATTTTATAATTT	0.3416666666666667	8	1
NC_017287_1	968873	968993	AACTGCAAAACTGTCTCCCAAAGTAAAATTCATGATTGACGTCGATCCTACAACTACATTTTTCTAGATAGCTATGCAAAACGGCAATTAAGAGATTTACTTCATCTTGGTGATTAAAAG	0.3416666666666667	8	1
NC_017287_1	7953	8073	ATATCAAATTGTTGCAAAAAGCGTTTTGCTGCATGGATGTAAATGGCACCTTGATAATCCAGGTTATGCTCTTTGATGTAAGCAAAGAGATTTTCTTGAGAATATTTTGAGGTAGTTTCT	0.3416666666666667	8	1
NC_017287_1	465753	465873	TTGAATAACGTTCTATAAAAGATGAATACAGGTATAGATGGTGATAGAAAAAAGATCAAATTTACGATCGTTGACATAATGCTTGGTTGCGGCACAACACTCTCCATGTTTTTCGATCAA	0.3416666666666667	8	1
NC_017287_1	1100993	1101113	GCCAGAGCAAAGATAGCCAAGAAATATCGAATGTTCGTAGTGTTTTACAAAATATGGTTTGAGTTAAAGACTCTTTGATCAAAAGAGCCATTGCCTTTTTATCAACTTTTGTATGACTTC	0.3416666666666667	8	1
NC_017287_1	515953	516073	TTGTACAGGAACTTGAGTAGCACTAAAGCGAATTAAACACGCATGGTTTTTATCAGGAACTAAGGATGTGTTTAATTTTGTACCTAGAGATTCCAAAAGTTGTTCAAACTGATTTTGCAT	0.3416666666666667	8	1
NC_017287_1	633873	633993	CGCATACATCGCAGAATTTTGACAGCCATAAAAATGGACAATAAGATAGTAAAGTGTCCTTAAATTTGTTTTGGATAAGAGATAGCGACTCGATGTCTCTAATTCTATCTATACCGAAAT	0.3416666666666667	8	1
NC_017287_1	372153	372273	GCTAGTTTGATTTTTGGGAACAGTGGCATCAGGGACTAGTTTAGACGGAGTCATGAAAACTACAACGCAGGTTTATTTTAAAGCGCGTAGTTTAGAAATTTTAATAACATTTGTAAATAT	0.3416666666666667	8	1
NC_017287_1	653393	653513	AGAACCCATGCTTCTCACTAAAAAAAAGGACAAACTGCCTAAAAACAAGAGTGAAAGCATTGTAGTTGGGGAGGATACTAGCACTTATCTACAATAATCTCAATGGATTATTGAAAAATT	0.3416666666666667	8	1
NC_017287_1	565793	565913	TGTTCGATTTGCGGATTTTTTAAACACATCCGTACATGCTCTAGCTGCTAGAAAATGTCATACTATACAAAATAGTATGAACTCTGATGAGTATACACAAAATGATCCTTCATTACGTGA	0.3416666666666667	8	1
NC_017287_1	15593	15713	AGAATATTGAAATATTTTCTAAGGTGGTGTTGGAACAGGGAATTAGTATGAGAACTATTCATTTGGTATCCAAGAAAGCATCTTACCGAAGAAATAGGTATAGTCTATCCTTGAACCAAG	0.3416666666666667	8	1
NC_017287_1	1113353	1113473	CAAAGAATTCTTCCCTAATAATGCTGTTGAATATTTTATCTCCTACTACGATTACTACCAGCCCGAAGCATATATTGCTCGTAATGATACCTACATAGAAAAAAGTCTCTTAATCAACAG	0.3416666666666667	8	1
NC_017287_1	1051513	1051633	TTTATACGAGAATCTAGATATCAAAGAAGGTATTGCTGCACTCTTACAAAGAAATACTAAGGAAGAATATCTTTAAACATGGAGATACGCTCTATTAGCTCATCTCCTTAGATAGAAGCC	0.3416666666666667	8	1
NC_017287_1	939273	939393	AGCGATTATTGCTTTCCAACAGAAATATTGTAGAATAAAGCTATTTCCCCATTTCACTGAGGGTAAAATAATAAACAAAGCTCTAGAAGATAATGCGGAAGTTAATCCTCCGATAGAGAT	0.3416666666666667	8	1
NC_017287_1	259793	259913	AAAATCTTTTGGTTCAACAGAAAACTTTTCTATGGATCGAGATTCGATTTCTAACATCCCTGAATTGAGGAAAGTTTTTCCGAGAATGAGTTTATATGGAATCCCAATAAGATCGCTATC	0.3416666666666667	8	1
NC_017287_1	470553	470673	ACAAATATCATATGGATTCAGAGTTTGCTGGACAAGTCCATTCTTCGGATATGGATTGGATCGAGGCTATGTTTCAAAAATTTCTAAATCATGAAACATTGGATCCTTCATGGAAATATT	0.3416666666666667	8	1
NC_017287_1	396313	396433	GTGTTATTACTATCAAAATGGCGGAAAAATTATCGTTCGTCCTTCAGGAACAGAACCGAAAATCAAACTCTATTTTGAGCTTGTAAATCATTACGATGTAATCACAGGCAATAAAAACGA	0.3416666666666667	8	1
NC_017287_1	489753	489873	GCAATAATAGAAAAGTTTCGAATGTTTTCTAGCTTATACTCTTTCAAAATACAGGAGGGGTCTTGTCAATTTCAGAGAGAGCCATGTTAGACTGAGTATTGTTAGTTGTCAATACTACTA	0.3416666666666667	8	1
NC_017287_1	240913	241033	TTCGATATGCAAGCTAGGATGTCCATTTTTAGATCTTCGCTTTTTCCCTAATGAAAAAAATAGTAAGAGTTCTTGACTTTTCTTGGGTTAGATGCAGAGAGCTTCGCTTTATATTATAGT	0.3416666666666667	8	1
NC_017287_1	933433	933553	TATTGATGAAAGAGAAAACGGCTTCATTCACATTTCAGACGTGTTAGAAAACTCTAAGAAGTTCGAACAAATGTTTGACATGGATTTCGATGTTCTCAACAAAGAAGACAATGAAAAACC	0.3416666666666667	8	1
NC_017287_1	588753	588873	CTACAGCAGCAATGAAAACGCTCTATTATGAATTAGATACCTCTTCTTTGCTGTCTTTAATCCCTGAAGAAAGTCATCGGTATATTCACCAACATAATATCAAGTCTATAGAAAGCAAAT	0.3416666666666667	8	1
NC_017287_1	692713	692833	AAATACTTCTCAGAAAGAAAGGACTTTGTGAGCTTTTCTAAAAATATTCCCTGCTTGATTCATCAGATCCTTTTCCCTATACTAGGATTTATTCGTGTCTTCTACTCATAGAGATCGATA	0.3416666666666667	8	1
NC_017287_1	657873	657993	ATACAACAACAGGAATTCTAGAAACTCTAGGATTGGGAATTTTTATTCTCTTGGCTAAAATTGTTGCCTTCATTTTGTTGCAAATCGTCTACTTTGTAGGTGTGAAAACAGGATTAATCC	0.3416666666666667	8	1
NC_017287_1	598073	598193	ATGAAGTGTATCAAAATCGCGTGCTTCCCTATGAACAAACAGATTATAGTTCCGAGATTTTAAACCCTTTTAATAGCTCTTCCGAAGGTTGGGAACAAGATTTTATACATTTGCAAAATA	0.3416666666666667	8	1
NC_017287_1	5073	5193	TGATCCTGACAACTATATTTTATCTTTAAAATCTAAGCTTGCTCAAGAAATGCTCAACAAGAGCGTTGGAGCTAGTCTACAGTTTCAAGGAAAGAAATATAAGATTAGCCGAATACAATC	0.3416666666666667	8	1
NC_017287_1	889513	889633	TGCTGTTTCTTCACAATCTCTTATTAAAGAGATGAAAGAAGAAACAAAGAGCTACTTCTCTGAGAAATCTAAAACTATTGAATCTATATTAACTCCTGTTCAGGCTACGCTGACTGCTTT	0.3416666666666667	8	1
NC_017287_1	1141673	1141793	CCTCAAGCTCATGGTTCTGACATTCCTATGGTATGTACATTCCACAGCTTAGGGGTATTTATTTTACGCAGGTCTATACAAGCACTAAATAGAGAAAATAATTTTATTATCTATGATCAA	0.3416666666666667	8	1
NC_017287_1	833913	834033	TTGGAATTACTTACTCAGCTAAAAAATTCTTGCCTCCAGTATATCATCCTGAAATCTCTAAGGTTCAATACACATACACACAAAAACTTCTTAGCAATGAGGCTGCTGCTTTATTACTAA	0.3416666666666667	8	1
NC_017287_1	344153	344273	TCATCACATGAAATAACAACTTCAACATATCTCTATTTACAACTCCTACAAGAAACTATCCTCTCAGCAATGTTTTTTAAGAAGGAGGGGTCGTCCTTTTTTGAAAACGAGTATTAGCTA	0.3416666666666667	8	1
NC_017287_1	368673	368793	ACAAATTCTTTAAGCTGGGCTATTTTCTTTTCTTTGGATTTGATATCTGCTTTCTCTTGATCTCGAGAAGCTGTTTTCATTTCTACCATAGCATCGTAATTTCCAGGATAGATAATGACA	0.3416666666666667	8	1
NC_017287_1	554953	555073	TTCGGATAATTCCTTTAGAGATTTAGATACATAATGCACGATAGGGTAGCAACTGAACAGAATTACGACAAAGAGTACGAGAATTCTTTCAATCCCTATGTATTGAATTCTGTTAACGAT	0.3416666666666667	8	1
NC_017287_1	679753	679873	TCTTCTGAAAGCTGTATCAAAAATTCCTCTAACCGCTAGCTCTTCGCCCATTTTAAAAGCGAAGCTCGAAAATTTAAGAAATACAGATACTTTGCAGACAACATATGACTAACTTAATTA	0.3416666666666667	8	1
NC_017287_1	296233	296353	TAATTGCTGAGCGCAAGTTCCTTGCATGAAAAAAAGAACGATTATTCAAGAATAAAATAGGCGAAGAATTTTCGCTTATTTTTAATGAAGAATCTGAAGATATGGCGCCGCCTTTTATTC	0.3416666666666667	8	1
NC_017287_1	1107073	1107193	AGGCATAACAAGATTACAGAAAGAAAGGAACGTTGAGGAATATTTCCTCAACAACCTAGCATACAAATTGTAGCTAATGAGATTAGAAAACAGGATAAGGAAGAAAATTGCTTGAGCAAA	0.3416666666666667	8	1
NC_017287_1	1030513	1030633	AAATTGCAAGCCCCGTAATTTCCATGTTAATAATCCACCAAGAAATAGAATCGTGGGGAACACACAAAAGGAAATGCAGAAATTATTTAATTGTTCTAGGAAATGTAACATTTGTCTCTC	0.3416666666666667	8	1
NC_017287_1	61153	61273	TACTGGGTTATATTATGATGAGGAGCTTTCTCTTACTTTTGATTATTTCTTAGATTTCATTTTGCCGAATACCTCAGAGGTTAAGTCTGTTATAAAACGTTACGGCACTGTGAATAATGC	0.3416666666666667	8	1
NC_017287_1	886953	887073	TGATTGAAATAACGATCATAAAGATTTTGTACTCCCATATAAGAGAACTTTTGGTCTCTAGATATATCTAAAGCTTCGGCCAAAGCATCAAGGTCATACTCTTTCAAACGAGGATTTAAC	0.3416666666666667	8	1
NC_017288_1	2476	2596	CATTAGAATGTCTTAAAATCTCATTCAGACTGTGATCATCTTGAATTTGAACTCCAAGACCGGTAGTTAAATTTGCTTGTGGATCTAAGTCCACAAGCAAAACTTTTTTTCTGCTTACTT	0.3416666666666667	8	1
NC_017287_1	956913	957033	CGTCCATGTATTCTTTATGAGATGAAACGTTGTTTAGCACCTTGTGTGAACTTATGTTCTCATGAGGAATATGAACAAACATTAGAGAAGGCTATTTTATTTTTAAAAGGCCAAGTTTCG	0.3416666666666667	8	1
NC_017287_1	594913	595033	AGTATGTTTTCTACGATAAGTGTGATTTGGTTCCCATTTGCAGCAAGATTTCCCGAGGAGGATTAAACTATGTCAACACCTAAAACTAATATTAGTTTACCCACATTTGTTCGTTTTAAT	0.3416666666666667	8	1
NC_017287_1	727953	728073	TTAGGTTTATTTACTTCCGATTTTAAATCAAAGACTCTCAATGAGAAACTTGGTTGATATGTGCTACTTATACTATCGATTATACGACGTTGCAGTGTAACAATGATATCCTGCACTTGC	0.3416666666666667	8	1
NC_017287_1	253953	254073	TCCGGAACGGTAAATGAGAGACCTTCAGGATTGATTGTGATGATGTAAGCTTGATAAATGGAGTCGGGTTGTTCTTTTAAGAACTTATGTAAAAAACGATTTTTTTTAAGGGTTTCAAAA	0.3416666666666667	8	1
NC_017287_1	807513	807633	TTCCCGAAAAATTTCATAAAGACATGTTGTATAACACTCTTTTAGATTTCGGATCACAACCTAAACACTTTGACAAAAGTAAAATTTCAAGGGAGAACCTTGTATTGGGTTGTCAGAGTG	0.3416666666666667	8	1
NC_017287_1	965553	965673	CCATGTGTAAATTCTCACCCGCATACTGTTGAAATTCAGGAGTATTTAAAATTTGCTCTTGCATCTTCATACACCAGATACACCAATCAGAACCTGTAAAAAATAAGCCGATATATTTTT	0.3416666666666667	8	1
NC_017287_1	950273	950393	GAACAGGAGGATAAATTAATAAATTAATTCCTGTAGGACTCAGAACAGCAAAATTCGCATATTTACTTAGCACTGAATCTTCCATATTTATCGCTATAGAGAACAGCTGTTGGAAAGCAA	0.3416666666666667	8	1
NC_017287_1	955113	955233	GAAATTTTTCCAAGGGAAATTTACTTTACCTATAGGTTTGACCTCTCTCTTAGAATTACTCTCTAATGCTCTTTTAGGAGAATTGCCTTTAAGAACTTCCGAGGGGAATATTTTTTGTGA	0.3416666666666667	8	1
NC_017287_1	439673	439793	TTAAAGTTGAATGTGACCTTGCTTCAAAAGATCTTAATAAAATTATTAAAAGTAAAAGCAAAGAGATGTGGGGAGAAGCTGCGTGCAATTATGCCCATATTTTATCACGTCCGCTTCTTA	0.3416666666666667	8	1
NC_017287_1	530873	530993	GACTTTGGAGATTCCTAATTTTTGATACACTCTTTCTGGTAAAAAGACCTCGGGTTGTTTTGATATTTTAAGGATCTCTATATCTTTCCAACCAACAATCTTTCCTATTCCAGTTCCTAA	0.3416666666666667	8	1
NC_017287_1	830673	830793	CCGATCCTCATAATATCAAGCTTGTGGGGAACTTCTTCAATAAAAAGTTATTTTCTTCTATATCTACAAATTATCCCGTTGTTATCGTTACCGATTTTCAAGTTGCAGAAGCAATTCTTC	0.3416666666666667	8	1
NC_017287_1	984433	984553	CACGTTCTGTGAACTCCTTTACTCTTATTTTAGATTCTTCGGAGAGATCCAAATCGTATTGTATTTGAGCGCTTGCTCTACCGTTTAATCCATATTTCTCTTCATAACTAATAAATCTTT	0.3416666666666667	8	1
NC_017287_1	953753	953873	AATAAATATAGTAACCTAGCAGGCTAACGCATAGGAAAATTCGGCAAAATCTCTATGGTCTTTTACAGGAGTTTGCTAATCTAACCAGCAGTTATTAATTTATGGAATAGCAACATTGCT	0.3416666666666667	8	1
NC_017287_1	1154113	1154233	ATAAAAATCAAAAGAAAAGCCAAGCATACATCTATCATCAAAAATCACCACTCTGACATCTCTTAGCTAAGTTATGAGAAGAAGCTTACCCATTCTTCTCTCAAAGTCCAAAATGCAAGA	0.3416666666666667	8	1
NC_017287_1	722273	722393	AAGGGACCTCCCATACAAAAACGGATGTTGTTATTGGATACTTTATCAACAGTAAAAATATCGTCAGCTATTTCTAAACCCAATGTCTTATTTAAAATGAGACCAAAAGAACCATTGAGG	0.3416666666666667	8	1
NC_017287_1	858433	858553	TTCTCACATTTACTCTGTTTCAAAGCATTTTACTCATTGAGAAGCTAACCTTTGCCCTCTTTCGCATAGAAAAAACAACAAAGAAATATCGACTGCCTAATAGAAAATTCGCTTGTTTAC	0.3416666666666667	8	1
NC_017287_1	759153	759273	ATCTAAGTACCCATGTGTATAAAAGTTCTCTACATCCGATGGGGATACAGTTAACTCACGATAACCACGATACAGAGATCTAAAAGAAAATCTCTTATTTTCATAATCTCTAGCTTCTAT	0.3416666666666667	8	1
NC_017287_1	144993	145113	TAATGCTCTCCCAACTCTAGAAGCTTTATGTAAAAAAACACACCAAAAATTACGCCAATATCTTATTCGACACAGCTTATTGTTATTTGGATGTTTATTATTAATGGGTGTGGAGTTGGG	0.3416666666666667	8	1
NC_017287_1	48833	48953	CTTATATGAGTCAGGATACTTTCCGGTTGTGGTTTTGTTATAGTCTTTCAGGAAATGCAACTTTAGTATTAACTATTATAAAAACCTTCGTAAGTCAGTGGGGCCATGAAGATAACATTA	0.3416666666666667	8	1
NC_017287_1	545033	545153	TAAATGACCGTACTTTTGAGCTTGAGCCTTTGATAAAATAATAGCTCCAGCTTCAGTAATCTTTATAAAACGAGCATATTTTTCATTATCAAGAAAAGTGACATGGTGAGCTTTAGCTGC	0.3416666666666667	8	1
NC_017287_1	487993	488113	AATCTATTTTGAGAACTTCGATAAAAGCAGTGTTTGGAATAGAGACTTTTCCAAATTCCTTCATCCGCTTTTTACCTTTTTTCTGTTTTTCCCAGAGTTTACGTTTTCTCGTGATATCAC	0.3416666666666667	8	1
NC_017288_1	116	236	TCTTGGTCAGCAAAGCCCATTTTTTTTAGATATGCTAGAGCACTAGCTCGTAGAACATGAGGTGTTACTTTAATTGGAGAATTAATATCACCTTCAGCCAACTTAAAATAATAATAAACC	0.3416666666666667	7	1
NC_017287_1	958753	958873	ATTTCGCTAGCGAGAAATGTACTCTATAGAAATAATAAGCGCTAGTGATTAGTCTAATGGTCAACCGGTTAATATGCTACCCTCAATGCTACCTATTTCTTTTTTTCTGATTTACATTCT	0.3416666666666667	8	1
NC_017287_1	909273	909393	CATTACCGAGGTAGGTAGCCCTGTCTTCTATACAACCTTGTAGAAGAGAATTATATTCATTTTTCATCTCAGTTGCCTCGTTCTTATAATCAAGAGCTTTATTTTGAAGATCTTGAATTT	0.3416666666666667	8	1
NC_017287_1	294513	294633	TAGTTGTTTGAAGAGAGCTTATTTTTCGAATCTTTTTCTTTTATATGAGCGGATTGTTGAGCGAAGGATAAAGAGATTCTGTGGTTATTTGCTGTTGTTGCTGTTGTTCTTACGGAATAT	0.3416666666666667	8	1
NC_017287_1	863793	863913	CGCTAGCTAAAGGATGCTATTCTCAATCAAGCAACCTCGTGTTCACCGATTGATAGCAAGTCCTTTATTTTCTTTAGAAACTCTAAATTTTAGAGATAAAAACTTTATTACTTTCCTTGC	0.3416666666666667	8	1
NC_017287_1	613713	613833	TTGGTTTTTCAACAACCAGAGCTTTTTCCTCATATGACAGTGTTAAATAACTGCATGCATCCACAAATCATCGTTAAGCATAGAAGTAAGGAAGAGGCTAAAGATAAAACCTTTAATCTT	0.3416666666666667	8	1
NC_017287_1	958353	958473	TCCTTAGGTTGAGTTAACCCTTTGATAATTACATGAACTGAAGCAACGTGAAGACCTGTATACTCAGATATTTCAGAAACTATGCATCCTTGTATTTCTTCAGTTTTTTCTGGTATAGAA	0.3416666666666667	8	1
NC_017287_1	928233	928353	GGAATTCCCGAATCATCTTTAGCTTTAGAATTAAATATCAACGTAGGATCATTTAATGCATCCTCATGATCTTTTGCGCCTTTTCTTAAAGTCAAATCTTCAAAAACAATAGCATCGGCA	0.3416666666666667	8	1
NC_017287_1	671713	671833	AACCTGATTCTTACCAGCTTCTTGGAAAGTTCTCCTCACCTACTCTCTTAAATCTATTTGAAGCGATTGATTCCTCGACAACAACGAAAAAATCTTATCTATTCATTAATTCTCATTTCA	0.3416666666666667	8	1
NC_017287_1	290713	290833	TGAAGAATATTCGTGATGAAGATCTTAGAACTCACGAGGTTGTTGAAGAGTCGTTAGAAAAAATCACTAAGAAAGAGATAGAAATAGAAGAGAAGACCTCGACTTTCATAAAAACGGAAA	0.3416666666666667	8	1
NC_017287_1	399953	400073	TTGGGAATCACAAATTCATTAACTATCAATCTCTATAAAAGATTTGCAAGTCCAAGTTGTGAAAAAAGTCCTATTGTTGTTATGGTGATCTCATAGGCTGATCTAGGAGATTATAGCAGC	0.3416666666666667	8	1
NC_017287_1	367153	367273	AGATTTTTGGCTCGTATAAAGGATCTTATGACTTACAGGATCAGGAAAACTACTAAAAACCAAACTAGGAAAACTTAAACATAGTCCTAGGGGTATGATTAAACGAGATAATCCCATAAG	0.3416666666666667	8	1
NC_017287_1	789793	789913	AAGAAACTCAGAAGAGCTTTGTTGATAAAAAGATAGAAATTCCCTAACTAACGAGGAAAAGTTCTCCACACGTTCTTGAGAAGTCTTATATTGCAACAAGAAATCCTTGAAAAAATCCTC	0.3416666666666667	8	1
NC_017287_1	54033	54153	AAATAGCTTTAGTATGTATGAGTTTGGCTATAAGTTGTGTTTTAAAGTTTGTGTAACATAAGTGACAACCAAATAGCTGATTTTCATCAGCAGTCGGCTTCCATACGGTTTTACAATTGC	0.3416666666666667	8	1
NC_017287_1	927913	928033	CACTAGAAACAAATGAAGCTAGGTCAATTCCAATAGAATTGATATCTGCCAAAGTCTTTTTTCCAGGATTCTTAACAGGATCGTAAGCACTATAATAAACTTTAGATGTAGGGCTTTCTA	0.3416666666666667	8	1
NC_017287_1	629033	629153	TTGCCTTACCTTCTTTAGATATTAAGAAAATTGCCCGATCTCTAGATCTGGATCAAGTTATAATTCCAAAAAGCCATATTCTTATACATAAGCCTCTATTACGAGGTCTCTCTAGTAAAG	0.3416666666666667	8	1
NC_017287_1	456393	456513	CGAAAAAGCTTTAGCTATGCTATTAATAGATGAGTGGGGATTAAATGAGATTGATATTAAACTCCTCACCACAATAATGGATTATTATCAGGGTGGTCCTGTAGGAATTAAAACTTTGTC	0.3416666666666667	8	1
NC_017288_1	6196	6316	CGGTCTCTTAATATATCCCGTATTAGCAAAAATATATTCTTATGATTCTCTGATTTGAAGTGGTGCTCCGATAATCTACGAACAACAACATGCGCATGTTCTAAATAATTAACAGCTTGT	0.3416666666666667	8	1
NC_017287_1	30153	30273	CCACTTCCCCCGCATTTACTTCAAATGAGACGTCGTTAGTCACGGGTTTTTTGTTATACTTTTTTACTAAATTACATACGGAAAGTATCGGCATAAAAAACTCATTTTCTCAATAAAGAT	0.3416666666666667	8	1
NC_017287_1	900953	901073	GAAACCAAAGAATTCCCCTGCAACATAAAACATAGAACACTGTAATGAATTTTTCATAGCTTCTACAGCTGTGAATCCATTTTCCTGAGCTTTTATAAGAAAATCTAATGGGATAACTCC	0.3416666666666667	8	1
NC_017287_1	1127393	1127513	TACCTTCCTTAAAATAAGAAGAAGCAAGCATATTGGTAAACATATGCTCACAAAGAAATAACGTAAATGCGACTCCTGCTAAAGAATGAACACAACGTAAAACAAAGCTAGTGTAGTACT	0.3416666666666667	8	1
NC_017287_1	363393	363513	AAAGCTTGCTTGTCTTATTGATTTCTTCAAGTTCAAAAGAAGCCTTAACCATTTGAGTAAAAGATTACTGATTACTTGGATGTTTTGGCTTATCGAGTTTGAGGTAAAAGAAGAAGCGGT	0.3416666666666667	8	1
NC_017287_1	658193	658313	GAGTCTTTGACCTATAAACTTTACTAAATCCAAGGAGATGCTGTTGTGCATAATGAAATGATCTTCATAGCACAAACCGTTTTCATTGTGCTTGCGGGTATATTTTTTTCTTCTAAAAGT	0.3416666666666667	8	1
NC_017287_1	600873	600993	ATAACTATGGCTATAGTCATACGATCTTGAACTCGCTTATCAAACGAATAGGAAGCATGACAACGGCAATCGTTTTTAAAAAGGGAATGTAAAATAATTTCTGGCATAAAAAACACCCTA	0.3416666666666667	8	1
NC_017287_1	944553	944673	CTATCCAAAAAGAATTTTCACAATTCACAACTTTAGTTATCGAGGCTATTGCAGTACACAATTGCTTGGAGCCTCTGAAATCAGTGATTTCGGATTAAGCAATTACCAATTATTTAGAGA	0.3416666666666667	8	1
NC_017287_1	412713	412833	AAAAACCATTTAAACGAAGAAATCCTTGGTAGTTATATAGAACATTTTATTGATGAAGGAGTCAGATAATGTGGTATTCTGATTATCATGTGTGGATCGACCCCATACACGAGGATATTG	0.3416666666666667	8	1
NC_017287_1	27393	27513	TCAATTAGCTCAAGTTTTTGCAGATGGTCGTATTGAGGGATTAAAAGACATTCTCAATGTAGTCAAAGGGAAGTTAACAGAAGAAGAGTACAGCATTTTCTTAGAACTACAACAAGAATT	0.3416666666666667	8	1
NC_017287_1	1078553	1078673	TTTCACTCTGATACCCTCATACCTAATTTCTATTTTAAACTTCGAAAATATCAGTCTCCTTCTATTACCTTTACTACAGCTAAGTTATCCTGCATTAATCGCTTTGACTTGCGGAAGTAT	0.3416666666666667	8	1
NC_017287_1	941353	941473	AGAAGATACTTCAACCATTAAAGTTGCAGTTACGTCTTCCTTTAGTTTTAAAGGTACACTTTTCTTTCCAAGATTTTTAATCGCATAATGAGCGTGAGGGAAATTCTTACGTGTAAGAAC	0.3416666666666667	8	1
NC_017287_1	538753	538873	AAAAAGAAACCGGGGAGAACATAGATCCCTCCTCTATGTTTGATTTTCATGTAAAGCGTATTCATGAATATAAACGGCAGTTAATGAACATTCTTAGGGTGATTTATCTGTATAATGATC	0.3416666666666667	8	1
NC_017287_1	547753	547873	TTCCTGAATCTGGATCAGGACATCAATGTAACCCTTGTGTTCATTATGATCTAATTCATAACAGAGTTGTGATTCAAAAAAACCGCGTTTAAGGTAGTAAACTCTAAGCTCATCAAAATT	0.3416666666666667	8	1
NC_017287_1	548073	548193	TGCGTAGGTCTTCATCAAAATCTGCTTGAGAAAACAAAGAGCCACTTTTCGTTTTTAATTTCGGTAGCGGATGTTTGTTTAAAGAATTTTCACCTTCAGTTGTAATCGTAATAGATTCAA	0.3416666666666667	8	1
NC_017287_1	495153	495273	AATGTTTGCACAATTACTGAAGAGTTAGGAGGAACTGTTTCTTGAATAGACAACATGAAATTGCTTGGTCAGTTCATAACCTATGTGTGAACTATGATCATTCTGATGTTTTATGTCATG	0.3416666666666667	8	1
NC_017287_1	1089833	1089953	ACCCATATAGCCAATTATCTTGACGACGATATGTTCTATATTCTCATTGTCAAAGAGATCTGTATTGGTACGTTAATCGGTTTTATTCTTTCTTTTCCTTTTTATGCTGCACAATCTGCA	0.3416666666666667	8	1
NC_017287_1	589033	589153	TCCGTTACACTCCATCCATTTAGAAAACTTATTAAAATTATCGCAAAATGGAGCGATAATCTTACTGCCAATGCCCATGTGGTACTTCAAACCACAAACTATTGAAGATATTAATAACGA	0.3416666666666667	8	1
NC_017287_1	551433	551553	AATGCGTATGTCTGAAGAAGAGTGGTCTTCTGTGATTAACACTAATTTAAATTCCCTATACTATGTATGTTCTAGTGTAATTCGTCCTATGATTAAAGCTCGTTCTGGGTCTATCATTAA	0.3416666666666667	8	1
NC_017287_1	246793	246913	TCAATAATATGAAGTTTTTAAAACCTAAAGTATCATCTTGAAGGTTACGTAATTTATCCATATGAGTGACGATATCTTCGGGGCGTTCCCTATGGTAACATAACATTGTACTGTTCGTTG	0.3416666666666667	8	1
NC_017287_1	537113	537233	AATACAAAAATCACTTCCCGCTTATTCCTCGATTCGGAGACTTATGAATTTTGATAAGAATTTGGTAAACGTAGAAACAATGAAGCAGGCGATTTTAAATCGTCTGTATTTTGGTGTAGT	0.3416666666666667	8	1
NC_017287_1	26673	26793	ACATTATAAAAAATGGCCTGTAATATCTTGCGCAGAGTCAATACAAAAACGCCACCAGTTATTAGAAAGCATTTTTCATTACGAAAAGACTGAATTTGAGCGTTATGTAGTGCAGAGATT	0.3416666666666667	8	1
NC_017287_1	460313	460433	TTTTTTTCGTTTTCCAATGACTCATATTGACGATATTATTTTGCAGATGTATAACACATTGTCTCGTGATATTAGCTTCTAAGACAAGCTGACCAAGCTGATATTGAGGTTTGGGTGATA	0.3416666666666667	8	1
NC_017287_1	1034833	1034953	CCCCGTTTTCTCTATACGATGACTTCCCAAGAAGTTTTTAAAGAATTTCCTAGAATTTCAGAAAATGTAGGCACAATTTTTTGAGAAGAATGCAGGTATAAACCTAGATCCCCAAAAATA	0.3416666666666667	8	1
NC_017287_1	13353	13473	TTCGCGACTTGGTGAAAAACAGTAAAAATATACAGGGAAAAAATAACTCAACTCCGTAAAAAAAGTCGCAAAATGCTTTGGTAAATGAGAATAACCAAAGATGTGTAAGGAACGGTTTTG	0.3416666666666667	8	1
NC_017287_1	977993	978113	CCGATGAGAGTAATGAAGAGACTATCCGAGAATAAAATGAGGGTAAGTCTAAAAAAAAAATCGAAAACGAAGAAAAGAGAAAAAACAAGAAGGAAGGGTTTTATAAGAGAATAAGCGACG	0.3416666666666667	8	1
NC_017287_1	852553	852673	CCAAAATTTCATCACCTACAGATATGTCAGAGTGGTATGTATGTACGTCGACAACAAAACATCTATTATTGCTGCTTAACTTTAGTGTATAAGGTAAATAAGAACTCTCTGTAGCAAAGA	0.3416666666666667	8	1
NC_017287_1	460273	460393	TAATCGTTTTCGTGTGCGAGGAAAATTCTCTTCGCCATTCTTTTTTTCGTTTTCCAATGACTCATATTGACGATATTATTTTGCAGATGTATAACACATTGTCTCGTGATATTAGCTTCT	0.3416666666666667	8	1
NC_017287_1	1014393	1014513	TTGTCCCTGACGCTGTAGACTCCGCAAAAGAAAATATCTTAATAAATAAAAAAGAAAGTCTCATTGAAGTACATCTAGAAGATGTAAAAACTTTCTGTAAACGGCATCAAGATCATCCTG	0.3416666666666667	8	1
NC_017287_1	978393	978513	AAACTTGTCGCATATTTGTGAGCTTTTCACGAGAATCAGGAGAAGACAGCAGTTGTTCTTCAAAATATGCTGTTATATGCTGTAAAGTTAAATTCAATCGATTATCTAAAGAAATCCGCT	0.3416666666666667	8	1
NC_017287_1	619833	619953	AGACGTGAAAATACATATAATGCAGTAATCGAATGGCTTAAAGAAAATAGTCTAGCGTACTCCACAGGCATGATTTGTGTAATGTAAATCCAGGACCCACAAACAATAATGAAAATCATT	0.3416666666666667	8	1
NC_017287_1	704353	704473	ACGCTGAAGTTCGATACGAAACCCATAACCATCTCCTATCTTAAATTTCAAAAGAACAATATAAAATGTTAAGTTTTAAGTATATAAAAACAGAAGCCAACCAGAGCTGCCTACATAGGG	0.3416666666666667	8	1
NC_017287_1	1075313	1075433	AATCGTTAAAAAACCTGCCTACATCTTTAATGGAGAACCTGATATCCTAACTCTCAAGTTAGTTTTATTTTCATCCATTTTCATGATTAAAAACGATACTATTGCTGCCATAGCCACACC	0.3416666666666667	8	1
NC_017287_1	33833	33953	ACTCTTTATAAATAGAACGCATTTTTTTAGAGGCTTTTTGAGCACGATCCATTTCTTTATGGATGTTGCCAAACGAAGAAATCAGAATAGATTGAATGAACTGGTCATACATCTCTTTCC	0.3416666666666667	8	1
NC_017287_1	1077713	1077833	CGTTCCCTTACTGGGCTTATTCAGTATGTTATTGTATTCCGGAGATTATAAAGCTTTTTTTTCTTCCATTGGAAAAATGCCCGGAATGTTTTTCATCATAGCAATTTTATGTTTGATAGG	0.3416666666666667	8	1
NC_017287_1	412993	413113	TCTTGAAGTTAATGAGAATCTCAAAGAGGACGTACGGCTTCTTAATCATTCTCCCGAAGAAGCTGGCTGGTTTGTAATCGTTAAATTAGATCAAAAATTAAATATACAAAATCTTTCTCC	0.3416666666666667	8	1
NC_017287_1	754273	754393	AACAACGAAGAACTACGAGCAACATAACCTGGATCGGTTTCCCAGGAAATCAATACATCATCCATATTTAAAATAAGCTCTTCAGAACCTAAATTAAGAGAGATATATTCCTGTTTTAAC	0.3416666666666667	8	1
NC_017287_1	231993	232113	ATTCTTTAAATTTATCTACGGCCGTATCTGCAGTTGCTTACGAAGTTATTCGGCAACGTTGGGAAGCCTAGTCTAGTAGATAATCAAAAGAAAACATCGTTTACAAAATCAAAAATAGTT	0.3416666666666667	8	1
NC_017287_1	143193	143313	TTAAAACTGTATTTCCTAGCTCTTGTGTGTTTCCTTCCTTTGGTTTTCTTAGGTTGTTCTAGAGAAAAGAAAGAATTATTAGTAGGAAGAGATACTACTTGGTTCCCCAAACAATTTGGA	0.3416666666666667	8	1
NC_017287_1	409273	409393	TTATTGTTCATGATAATAGCGTTGAAGTGTATGAAAGCATTTTGTCTGCTATAGATGTGGCGAATCATTACATTGAATTATCTCCTTGTATGGCAGGAGGGAACTTATTAAAAGAGATCA	0.3416666666666667	8	1
NC_017287_1	917393	917513	ACAGTGGATTGTAGATGCTGTAGGATTTCTTCTTTTTCTTTTAATAAGTCTTTCAGCTGCTGAATATGATCTGCATCTACTTCTTGTTGTTGACTTACAGTGTGTCGTAAATCACTAATT	0.3416666666666667	8	1
NC_017287_1	590753	590873	AGTTAAAGCTAGAGGAGAATTTCTTACGAGCAAAGGAACCACGGATATGTAATTTTCCAAAAGAGTTCGACACTCATCGGAAATATCTTCATCTATAACTATTTGACAATCACTTAAAGA	0.3416666666666667	8	1
NC_017287_1	9713	9833	AGCATTTCTCCATTCATAAATCGATTGTTTGGGATCACCTATTAGAAATAGGGATCCAGAGAAATCATTGTGAGCAAATAGTTTTGCAAAAATATTCCATTGTTTCCTATCCGTATCTTG	0.3416666666666667	8	1
NC_017287_1	423753	423873	ATATCCTTTCTTTAATCCTTCGGAATACAAGGAATTTTTCAATGATAAGGAAAAAATAGAGCACACAAAAGTGACATCGGTAAGTGATGTTTTTGAACCAGGCTCTATCATGAAACCTCT	0.3416666666666667	8	1
NC_017287_1	539233	539353	TTTTCGGTTTGTTAGAAGAAGAAATAGCCAAAATAAGGCGAGAGTATTACCCACAGGCTATATGTGATAACAATCCCAAGATTGCTCATGTGTTAAAATTACTAGATCAAGGATTTTTCA	0.3416666666666667	8	1
NC_017287_1	785313	785433	TGGTTAATCCTGTTTTCCTTGTGAATTCAGCAATATCACTAGAAGAAAATACGCCTAGAGGTTTCACTCTAAGAATCTCTTTCCTTAAAGCTTTTGTATTTTCCGTGAAAGTAAGGATTT	0.3416666666666667	8	1
NC_017287_1	862913	863033	AGACGTACATATTCGTTATGCAAAACAGCGTAATCTTCTAGCCAACTATTTTTCTGATCAGCAAGAATTTGCAAATCCAAAGCCATATGTTCTTGTTTCTTACAAGAATCCTGTAACAAA	0.3416666666666667	8	1
NC_017287_1	64153	64273	TTTTGACTACGAAAGATTCTACATTTGCTCCATTGCTACAGAAAACAGTGTCTTCTGGGCAATTTGAGCCTAAGTTGGATGTCTTTCCGTAAAACTTAACTGTCTTATAGTAAATATTTT	0.3416666666666667	8	1
NC_017287_1	203553	203673	TGATCGTGGATACTTGTAACATCGACATAAAATGCTCAGGCTTGAGCGAAGATTTTTGCTCCGAAGAAAAACTTATTCAGAATAAACAGGTTGGTAAGAAAAATATTCTTTCTTAAGATG	0.3416666666666667	8	1
NC_017287_1	152473	152593	ATTTAGATATTTATGGTTCCCAGGTTTTTATACTAAGGGCATAGATCTTTTTTTTAATGTTTTGATGGCAACTCTGCCATTGTTCTTTATAGCATGCAAGCTCTTTAAGGGAAGAACACG	0.3416666666666667	8	1
NC_017287_1	523833	523953	ACATACCCTAGTAACCGTAATCCAACGATTGGAAATTTTAGGATGTTTCACATCTTTTAAAATTACATTCGCAATTGCTTCGCGCAGTAATGAATTAACCTTTTGTATGCGTCTATTTTC	0.3416666666666667	8	1
NC_017287_1	349153	349273	AATTCCAGGGCAGCACATAATTTACTCCATAAATAACAATGTGGTTTACTAAGAACCCTTATACTGTTGATGGTTCTTATTCTTTTGCTAAATGGCTTTATGCACTTTTGACGTTTTGTG	0.3416666666666667	8	1
NC_017287_1	358993	359113	TGAACAGAAAGGAGATAACATTGTTGATCTTTGACTAAGATCTCATCTAAACCCTGATGTATCAGGGAAAACATTTTTTCATATACAACTAAAATAGCATCAAGAGAGTCGAGAGTGCTT	0.3416666666666667	8	1
NC_017287_1	635953	636073	ATGTGTAGGAATTTCCAATAGATAAGGGACATTTTTGTGATGTTCTAAACTCGTGACATGGTGAGTTGATAAGAATTCTGCTGCTAAAATTGCTAAACTGAATGTTTCTGACCCTAATTT	0.3416666666666667	8	1
NC_017287_1	925593	925713	CGTTGAAGAGGTAAAACAATCCATTCTCCAAAATCTAACTAATGAATTTGAAATGAATACATCAGAGGATATCTTATCCCTAGTTCCTATTCCTTCGCCATTTTTGACTTCATTAGAGAC	0.3416666666666667	8	1
NC_017287_1	761553	761673	TTAATGATGTCCCAGGTCTACAACCTCTAATACAAAAAGCTTTAGAGGAAATTCAAGATACTTACCTATCGAAGTCATTAACAAATCAAGATAATACGATAGGGAAACAACAAGTGTCCA	0.3416666666666667	8	1
NC_017287_1	1108113	1108233	GAGCAAAATAAAAAATTCTCATTACTTTGCTGGCGTTGTCATAAACGATCAAATTAAAGATCTGTCTACAACCCTAAACGAAGGAGATACCTTAAGATTTGTTACCTTTACAGATCCAGA	0.3416666666666667	8	1
NC_017287_1	815473	815593	ATCTAGAAGGAATGTTATATAGAATTGCAGGCTTGTTTGTTTTGTTTAACAGAGATTCAAACCAAAGGGTCTGACCATGTATACCAGGCTTAGTATAAATAGGGGTAGTGATTAAAAAAC	0.3416666666666667	8	1
NC_017287_1	943753	943873	AATTATAGCTCTATCTCGGAAAAAGTCAATCTTTTCCCTAAAATGAAGTTTTCCTTAACAGAACGACAAACCATGCTGAGGGGAATAAAAAAAAGAAATAACAGAAACCTTGGGGTGAAA	0.3416666666666667	8	1
NC_017287_1	647553	647673	TCAGACCCCGAAAAACTGAAAATAGATGAAGAATTCCAGCAAATTATCACAACTCTTAATATACAAGATCCCAAACACTTAGAAGCTTTTATTTCAAACGTAGGCACTCATTATACGACT	0.3416666666666667	8	1
NC_017287_1	633833	633953	CGAGGAAGAGGACATAGTAAAAAAAGATTTCTTTCTAGGGCGCATACATCGCAGAATTTTGACAGCCATAAAAATGGACAATAAGATAGTAAAGTGTCCTTAAATTTGTTTTGGATAAGA	0.3416666666666667	8	1
NC_017287_1	994473	994593	TTTAGGATCATGTGCTTCTATAGAAATTTCTGAAGAAGAAACAATAATCATTCGTGGGCATAGCGTTTCTGAAGTTTTAGCATTAAAAATACACCAAATCGAAGAAGAAATTCGCACGAG	0.3416666666666667	8	1
NC_017287_1	556273	556393	CTATTTGAGAATTGTTTACCATGTAGATTGCAGGTCTGCTTCTTAGTAAAGAAGTAATAGATATTGTGCAGAGAATCATGATGGAAACTGATGCACATGAGATAATAGGTAGAGATATAC	0.3416666666666667	8	1
NC_017287_1	539353	539473	ACACTTCAGACAAAGAACTATTCAAGCCTATAGTACATAGATTATTACATGAAGGTGATCCATTCTTTGTTTTAGCGGATTTAGAATCGTATATTAAAGTTCATGAATCTGCGGCTACCT	0.3416666666666667	8	1
NC_017287_1	797393	797513	AATTTATCAAATAGCCCCTCTTTAGATAGAGAGACATTGTCTCGAGAACCTTCTCCAAACATTATTGTTTTTCTCCAATAAGTGATTTTTTAAGCATCTACTACCATAGGACGAACATCA	0.3416666666666667	8	1
NC_017287_1	446113	446233	GATTCAATAATTTCTTGATAAATCAAAGAAACTTTGTTGTGACGAATATCAAAAACACGAACACGAACAGATGCTGTTATGGAGTCGTGACCAAACATATCTTGAGAAGTTTTTTGCTCC	0.3416666666666667	8	1
NC_017287_1	796193	796313	CCTTTAATAATTTCTTCTAGAACATCCCAAACTTCAGGAGCTCCACGTTGAATCATTTTCTTAGCAGAACGAATAGTATAGACACTACCCTGATCTTTTAATCTTTTAATAATGAACGGT	0.3416666666666667	8	1
NC_017287_1	428113	428233	CATATACTTCAAAAGTTTATTATTTAGGGCTACTCAACAAGTTACTTTAGGGCACTTTAATTAGGAGGCAATGGCTAATATGGCTACCATGACCAAGAAAAAACTGATCAGTACAATATC	0.3416666666666667	8	1
NC_017287_1	954913	955033	CAAGATGCTGTAGAATTTCTTTTAGATCGTTCAGAATTAAGAAAAAACCTTAGATCTTTTCTTTCTCAAGTCCGAGACCTTGAACGTTTAACTACGAAAATTACTACCTCTTTAGCAGGT	0.3416666666666667	8	1
NC_017287_1	962953	963073	AGTTTAGGGAATTTTTTCACACTAAGAAATTTGTTAGATCGTGGATTTTCTGGAGAAGAAATCCGCTACATGCTCTTACAAAGCCATTATAGAATGCAATTAAACTTCACTGAAGAAGGA	0.3416666666666667	8	1
NC_017287_1	863393	863513	GTCAGTAGAAATACAGTTGCATCAACTATATAAGCACAACCTAATCCACTGAAAATTAAAATCATAGACGATAGAAACACCCATTCTATTGAGAAAGATCTACACCTTCCCAACAAAGTT	0.3416666666666667	8	1
NC_017287_1	405953	406073	AGAAATCACAGAATCTGGAATACTTAATGCCATCTGGTAATTTTTCAAGCGAGAATCGAGTTTGTTAATTTCCAAATGGATGATTTCAGATAACGCTGATTTTTCTAAAGGACGGAAGAT	0.3416666666666667	8	1
NC_017287_1	1004473	1004593	AGAAGTATTCGTTCCTATTCCTGGAGAGACAGTTGTTCATTTACACAATGGTATTGGCAAATTTATCGGAATGGAAAAGAAGCCAAACCATTTAAATATTGAAACTGACTATCTAGTTCT	0.3416666666666667	8	1
NC_017287_1	474353	474473	TAGAACAACCAGAAGGGTTACTTGATTTTTAAAATCATAGGATCATCTAGGAAGAAGAAGAACAGCAGTGACGTTGTTCTTTTTTATAGGTGTATCTATCACGTTAGGTTCTGAATAGTA	0.3416666666666667	8	1
NC_017287_1	907953	908073	TTTCCTTATTAAAAAGCTAAGAAAATGCGGTTATACAGGAAAAATCGTTCACTATGTCTGTCCGAGTATTTGGGCATGGCGACCTAAAAGAAAAAAGATCCTAGAAAAGTATTTAGATAC	0.3416666666666667	8	1
NC_017287_1	257993	258113	TATAACCTTTAGAAAATTCTTCTACGACGGTGCCCTCAGGGAATTTTGTAGTCTCTTCTGTTTCTACTGCTTCATGTAAAAATGGATTAAATTTTTGTCCTACAGAAGAGTATTCTACTA	0.3416666666666667	8	1
NC_017287_1	151113	151233	GCGTCACAAATAAGCAATCTATTTCTAAATTAAAGATTTACTGGGGTGATCGAGCAAAATTTATTCTGCCCGCATTATTATTTGAAGCTAACGACAATACAAAAACATCTGTCTATCGTC	0.3416666666666667	8	1
NC_017287_1	181713	181833	AGTCTTTGATAATCTCAGGAAGGAAAGGATTATAGAAAGATTCCCCACGTTTCTCTATGCTAATGTCTAAAATATTGTAAATCTTTTGAAACGCTCGTTCAGAAATTTCGCATATGCGTT	0.3416666666666667	8	1
NC_017287_1	1064353	1064473	ACATAGAATTCAACATTTTAATGTGTAGGCTTGTTTTCAAGCAAAACAGCACAAAAAAATGAATATGTGTATTGTTGGAATTGCTTTTCCGCGTCTGAGTATGTATGCGGGAAAGAAACT	0.3416666666666667	8	1
NC_017287_1	685313	685433	AAGTGCAAATGAAATTATTTCTCACGGCTACGGCTTAAACCATATCGATACAAAAAATATAGCTGTTTTTGGTTCTTCATTGGGAGCTACTTTATCTCTCTTAAATATGTCTAGCCTACA	0.3416666666666667	8	1
NC_017287_1	438273	438393	TCGCAAGTCAAATCCTATGTTTAGTGTGATCTGTAAGTGAATAGGATGAAATTAAAATAGGAGAAAAATCATGGCATTTCCATTAGGGAACATACGTTCTTTTTTAGGTTATGGAGAACC	0.3416666666666667	8	1
NC_017287_1	172833	172953	AGAATGTCGGGAGCAAATTTGGCGAGTTTTAAAGAAACCTTTTTAAGGAATTTTTTGGGAACGAATTTATGAAAATGTAAATCAGAAATTTGAGCTATGCGCAATCCATGAAGATGAGAG	0.3416666666666667	8	1
NC_017287_1	746473	746593	GACTATCAAAATACTCTGGGAATAAAGAAAGTATATCAATCTTCATCCCGAGACCAAAAAATTATTTAACGACACTTTGTTTTGCTTCAGCTCTTTTTAAAGAACGACGCTGACGATAAG	0.3416666666666667	8	1
NC_017287_1	99393	99513	TCAATAAAATGCCCCAGCCATAGTCTTAAAAGTATCCTTCAGTAACACTACTCTTCGCTTTATTGCGAATCATCAATTTATCTTTTTAATTCTCGCAATGGCTAGTAGCTTTATGTTCAA	0.3416666666666667	8	1
NC_017287_1	248473	248593	AAACCGTAATGTTTTGAAGCGGTAAAACATGGTATCGAAATAATCTCGTGAGTCGAAGCACTTTTATAGAGTTTCGATAAAGAAGCAATCTTGCAATCTTTCTGTTTAGAGCAAGATTTA	0.3416666666666667	8	1
NC_017287_1	380713	380833	TACTCATGACTTAATGAAGGAAGATGAGGACTTTTATCCGTGTCATACACCACGAGCATAGATACAACCTAAGCTTAACAACACAAAAGATTTATCTAAAAATGATGAAATAAGGATGCT	0.3416666666666667	8	1
NC_017287_1	495833	495953	TTGAATAAACATCTTATTTGTTCCGGACCGGTTGAAGAGTGTTTGACGAATAAAAACATTTTTCAAGCTTATGGTTGTGAGTTAGAACTATTAGATCGCACTCTTAAATTATCTAGAGGG	0.3416666666666667	8	1
NC_017287_1	697113	697233	TTAACTTATCAATTTCACACTCTATAGTAGAATAGTTCTCTGAGAAATCACTCATCAAGACTAGAGACATCTTTTGAGATTTAAAGGTGTTATACTTCTCGCTCCACTCTTCAACCTTCT	0.3416666666666667	8	1
NC_017287_1	356473	356593	CTCTCGATGACTATCTCAAACTATTTGAACTTCTCTCATTGCACGCCTAAGTGCATCTCAGGCTATTGTTAAAGCAGACTTTTTCTATATAAGAGAAAAAATATAAATTAAACGCAGAAG	0.3416666666666667	8	1
NC_017287_1	889473	889593	GTCGTCAAGAACAACTGATGGAGGATTTCAGCAATAAACTTGCTGTTTCTTCACAATCTCTTATTAAAGAGATGAAAGAAGAAACAAAGAGCTACTTCTCTGAGAAATCTAAAACTATTG	0.3416666666666667	8	1
NC_017287_1	436513	436633	GTCTTCGGTAGAGAATCAATTTCTTTATTTTCAAAATATTCCCCATGAAATTTTACCCGAGTTAGAAATGTGTATAGAGGATAGTGATGTCATTTGTTCTATAGAATCGGGTGCTCTGTA	0.3416666666666667	8	1
NC_017287_1	789953	790073	CTTTCAACATTCTCTTGTGTTACTACACCATAAGAATGAGGCAATGGCTTCCCTGACCAGAAAAATGCAAAATTTTCAAAATCGAAGAAACGTTTTAAGATAACATAATACCCTAGATCT	0.3416666666666667	8	1
NC_017287_1	523673	523793	AAAAATTTATCTCGGGAAAATACTTAAGTACGACGCCTTTAGAAGCCTTATAAGCAATGTACCTTGCTGATGCTTTTAACGCTTCTAAAGTTTCTGTTGATGTATTTTCATGTGGCATAA	0.3416666666666667	8	1
NC_017287_1	725913	726033	AATATTATTAAGATATAGAAATACAACCCAAGTTAAAAAGATGCTAATTCAGCGTCCTTTCTCCTGTCGTGCGATTTAAGGAATAAATAGGAATATGAGAGAGACTGCGTCTCTCTACAA	0.3416666666666667	8	1
NC_017287_1	450353	450473	CTGATATTCGGGATATTTCTTACGAGAAAGAAGATTTATTTGTCTTTTGCTCTGACGGTTTGACAAATATGGTTTCCGATGCAGATATAAGGGATATTTTACTTCAAACTACGACTTTAG	0.3416666666666667	8	1
NC_017287_1	6153	6273	TGATTTAGATAAGATTTCCAGCTGTCTCGAAGAAAAAATACGAGGAGAATATTCTTCGCCTCCTAGACATGGAGCTAAAATTGTTTCTACAATTTTATCAGATGCTTCTTTGAAAACAGA	0.3416666666666667	8	1
NC_017287_1	362113	362233	TACGAGAATATTTCCAGGGCCTTTTTAGGGATTTTTACAGTTTATAGAGACACTGGCTTAGAAAGAAATTTTTAAGATCCTAATGAATTAAAGGGCTAGGAATTCACCTCAGATAGGTTT	0.3416666666666667	8	1
NC_017287_1	238073	238193	TGAAAACTATTCCTTGCTTGGCTTAGTGGTTCCTAAATACGGATGCGAAATCATAGAATTTAGGAATGAATACATCTGAAGAAGAAAGCAAGTTTACTGCTTTTTTAGCAAGAAGTAAAG	0.3416666666666667	8	1
NC_017287_1	252593	252713	AGATAGTTGTCATGACTTGTTGAGCAGCTTTATAAACAGTTTTTATGATAGGGATTTTGTGAAGGATTTTATCATAGATTGAGAGTAGGGATTTAAAGATCATCAAGCGGGCAAGAAATC	0.3416666666666667	8	1
NC_017287_1	1043153	1043273	AAAAATCTTTCTTCTAGACAAAAGTTTTTTTGTTCCTATGCTAGTTTTCTTAATCTCATTACTCAGGAAGCCATGGCCTTTCTTATCTTATTACGACACGGAAAATCCGTCTGGAATGAA	0.3416666666666667	8	1
NC_017287_1	768273	768393	AAGCTCTAGGAACTCTCGTTTTTTATACTATCTCGGACTATAGAAAAACGGCTCTTACCAATTTAGCATTAGCTTTCCCTGATAAATCTTTTAAAGAAAGACAATCCATTGCTAAGCATT	0.3416666666666667	8	1
NC_017287_1	1112833	1112953	TTTTCAATCCTAATAAAGAAGAAGTTGAAGAATTTAAAACACGTTACCGTCAAGGATGTATAAAAGATGTTGAGGTAAAGGCACGCCTTGCCGAAGAACTTATTCTCTTTTTACAACCTT	0.3416666666666667	8	1
NC_017287_1	576913	577033	GATTCTATGAAGGTTATTGAATTATATAAAACGTCGATCTTTGCAGAAATTCAAGAGGAATTGCGAGACTATGGTTTAGATATTCGCCATTATCTCAATCCCAAAGATTCTGAAATGGTG	0.3416666666666667	8	1
NC_017287_1	29193	29313	TTTACAGGTGTTGAATCAGATGTATCTGAGTTTAGCAAGAAGTTTAATGGGCTAGAGGTAGTTTTAAATTATAAGATTTTTCTTATGGACAACCAGTGTTTGGCATGATTTTCGCTCCTT	0.3416666666666667	8	1
NC_017287_1	502113	502233	ACCAATAGGTTTTAATGACCTGTAAGATCTTAAAAATGCGTGAACGCAGATTACGGATTCTTTTTGTTGAGATGTTTCTCTTATTCCACCAATTCCTGAAGGAAGTGTTTGAATTATAGA	0.3416666666666667	8	1
NC_017287_1	1075753	1075873	GAAAAATTGATCTTATTCAAGCAGAAGCTATTCAAAATATTATTGCTGCTGATAGTTTAGACGCCTTTCATATAGCGCAGAACCATTTCCAAGGACACTTCTCAAAGAAAGTTCAACAAA	0.3416666666666667	8	1
NC_017287_1	740513	740633	CCCTATAGATAGCGATAAAGCCATTCAATGGGTTGAGGAAAACTTAAGTATACATTTAGAGCAAAACCAGAAAGAAGCTATTCGTGCGTGTTTTTCAGAAAAAATTCATATTATTACTGG	0.3416666666666667	8	1
NC_017287_1	608633	608753	GGACGTATTTTCTTAAGGATGTTGATTTTTTCTTTTTTTATCTCTTCAGAATTGAATACGGAAGGGGGTTCCATAGTAAGTAAACATAAAAGCTGCATCATATGGTTTTGCACCATATCG	0.3416666666666667	8	1
NC_017287_1	683833	683953	GTAGGCGTCCCAAAAACTATTGATGGAGATCTTCAACATCTATTTTTAGACCTTACCTTTGGATTTGATTCAGCAACAAAATTTTATTCCTCCATTATTAGCAACATTTCTAGAGATACG	0.3416666666666667	8	1
NC_017287_1	672513	672633	TTTCCCCGCATTTTCTGTTTTCAACCCCGAAAATTTGAATATATTTAGTGGACCTTTCCAATTAATCACTTACAATCCTGGACATTGCCTTTTACTAGAAAAAAATCCTCACTACTATGA	0.3416666666666667	8	1
NC_017287_1	237513	237633	TTTTTTGTTGTTTAATAAACGTTCGTAAATAAGGAACATTTCTGGATCCGTAGTTTCTTTTAATTCACTACGTTGCTGCAGTAGGGCTCTGCCTTCTTCGTTGATCTTTTTAATACTTTC	0.3416666666666667	8	1
NC_017287_1	368233	368353	TAATTCCCGTTTTACGATTACGTAACCATTCGAATAGCGTTTCATCTCCACAATCTTTTAAGACGTCAGAGTGATTTTGAGGAAAATAGGAATAAGCAATTTGATGACCAGTTTTTATAG	0.3416666666666667	8	1
NC_017287_1	126713	126833	AGAGCCTTCGCTAAGGAAACAACAGAATTCCCATACTTTTTAAATGTCTTGCTTAAACGGAGTTTCTCTTCTTCTATAATTTGTTTTTGATGTTCAAAAATCTCGTAACGCTCTTTGCTT	0.3416666666666667	8	1
NC_017287_1	80553	80673	TATGATGTTAGATTTGCGATTTTCTACAGACTATTATTTGCGTGTTATCGAACTCGCTATTCGTGATGAGTCTCGGATTCTTGTTTATAATAAAAAACAACGTCTTTTAGAAACTTGGCC	0.3416666666666667	8	1
NC_017287_1	969433	969553	GCATGAGCTTCGTCTACAATAAGGTGAGCATGATATTTTCTTGAAAGAGCTAAAAGTTCTTCAAGAGGAGCTAAAGTTCCTAAGAAAGAGTATACCGAACAAACAAAAATGAAAATTCTT	0.3416666666666667	8	1
NC_017287_1	415033	415153	TATTAAAGAAAAAAGCCTTTAGGAACTGATCAATGACAATCACAAATAAGCTAATGATAATTAGCTGGGTGATCATACGCACGCTATCAGGAGTGACTTTCCGTAATAAAGATACAAAGA	0.3416666666666667	8	1
NC_017288_1	636	756	GATAAAGAAACTTGGTAAAAGATATATAACATGCTGCTCTAGCTTGTTTTGATGCCTCTGAAACCGGCTTCCCAGAGTAAGTGAAAGTTAAAGATTTTATTCTGTTCAGAATATCACAAT	0.3416666666666667	8	1
NC_017287_1	1165913	1166033	CAGGATGCGAAAAAAACTTCTCTACTAACGGTTGGATTACCAAATCATATTTAGGATCAAAGTAAAAACGTTCCCAATTCTTAATTATCTGCATTAAAGGAGATAGACGTTCTTGAGGAA	0.3416666666666667	8	1
NC_017287_1	475873	475993	TCAGGAGCGGTGAACTCTTTTTTCCCATTTTTAGGGTTGATTCCTAATTGCTCAAGTAGATGTTCAACTGTGGTATTTAAGATATGATCTTCATTCAGTTTAACAAAAACACCATAAACA	0.3416666666666667	8	1
NC_017287_1	24953	25073	GGTTATTCTTAATAGCCTCGGCTTTTTGTTTTAGGACAGTCTTGACTGTTACGTCACTAGTTACGGCATTATTTAAAGTGTATTCTGAAATTTCCTGAAAAGAGTCTATCTTTGCAATAA	0.3416666666666667	8	1
NC_017287_1	182233	182353	GTTGAGAAATTCTTTTGAAAATGTGAAGTTAATAAATCCAGCACCTGCAATTTCTATAGAAGAGAAACTATTTTTGGAGATGTGATTCACTATAGATTCCGCAATAGCTCTAGGAGGCAT	0.3416666666666667	8	1
NC_017287_1	149473	149593	TAGAAAATGATTTAAAATTTATAGTGCGCTGGAAAGCTCATACTCTTGTAAATGAAGAGGGCAATGAGGAGAAGAAAGTACTCTACTCAGCTTTCTTTAATACTTTGTGTCTAAAACCTC	0.3416666666666667	8	1
NC_017287_1	1103553	1103673	CTCCGGGGAAAAAAAATTAACCTAGGGTTAGGAGAACTCCAATATGAATAAAAAAGTTAGAAAAACAAAAAAAACTACGACTACAGCTAAAAAGACATCTACAAAACACACGAACACCTC	0.3416666666666667	8	1
NC_017287_1	1008673	1008793	ATTCAAAACAGTTCATCTCTTCTTACCGTAACACCATTAGGAGAGCTGTTTGTACGTGTAATTGCTACAGCATTTGATGCATATTTCTTAAAAACTGTTTCTTCAAATCCTAGGTTTTCA	0.3416666666666667	8	1
NC_017287_1	228313	228433	TAAAGTTCCTAAAGAGATAAAAATATCGGCGAAATTAAATGTTGGGAAAAACCAACGCTTATAACCAATAGAAATAAAGTCTACGACATGTCTGTAGAATACAATATCTCCCACGTTGCC	0.3416666666666667	8	1
NC_017287_1	356993	357113	ATACTTAACTTGTTAGATGGAGCCTTCTTTGTACGGAAGTTAAAGTATGTGAGAATACGTTTCACCATACTATCTACATCTAGTCCTACTCTTTTTAATAAACTCTCTTTATCTCCATGC	0.3416666666666667	8	1
NC_017287_1	658633	658753	AGTGACTGTAATCCTCGTACAAATTATAGATCTTAAACTCTTCTCCTACCTAAAAACCTTGTTCAAAGATAAAGCATTCGGAACCAGATCAGCCATATCTTTAGTTTCTTCTCAAATCAT	0.3416666666666667	8	1
NC_017287_1	1068153	1068273	GAACTATATAAAATAGGAATCTCTGATATTCTTGCTGTATCCGCAAGTCACGATAAACATATCGATAATCTTATACACAGAATTAAAACTCTCGCTAATGTTCCTGAAGTTGTTGAGGAG	0.3416666666666667	8	1
NC_017287_1	403593	403713	TCGTAGTCATTTAATAGTTTGTTATGCAAATCACGCATATTTGGAATAAATGTATTGCGTATATTCGCGAACGCGACACGACATTTTTCAATAGATTCTACACCTACATTCGATATATCC	0.3416666666666667	8	1
NC_017287_1	1100713	1100833	CCTTGAAGATCAGCATAGAGATCTTTATCCATGCGATAGACAAAAAATATGACTTCATTTTTCCCTATAAGAAGAGTTCCTGTGGTCACTTTATCATCTAAAAAATATGCAAGATCCTCA	0.3416666666666667	8	1
NC_017287_1	501353	501473	GCTGTGAGCTAGGTTTCCAGCTTTTGGGAAATCCATAAAGGTTATAAGGATGAGAGCCAAAACAATGGATAATATAAATATCCTTGTTTTTGCTTGTATTCAACCTAGAACTTTTTTGTT	0.3416666666666667	8	1
NC_017287_1	845513	845633	GAACTCTATCTTCGTGTTAAAGAACGTACAGATAATGTTGACACTTTAACTCTATTACTTTCTAAAATCAATTCTGAGAAAGGTGCCATTGATTGGAGAGATAACCCAGAAATGAAAGCT	0.3416666666666667	8	1
NC_017287_1	556153	556273	GTGCTGAAATTTCATGTGCACTTAATGGAGGTAGCGATGTTTCGGTTGTATTTAAATCGGTTCTTACAGAGGTCATAATGTCTAACTTCTCCTAAGTATTCTTTTATAATAATCAAGCTT	0.3416666666666667	8	1
NC_017287_1	559153	559273	ATAGTGTTTGAGTGAAATGCTTTTCTTTTTCAGCGAGGAAAAGAGAGGAAATCCCTAATAAAGCAGCTAAAAATGTCGCAGAGATAACATTATTCTCTAAAAATGGCTCAAGAATGTTTC	0.3416666666666667	8	1
NC_017287_1	120593	120713	TAGAGTTGGTGATAATGCACGAAAGTGTATTATAGAATTTTTAGCTAATTAGACTGTTTTTTTTGTAATACTGACTACTGGGGAATAGCGATGAAGGTTGTAATTAACGGTTTTGGTCGG	0.3416666666666667	8	1
NC_017287_1	1107513	1107633	TATAAGAAAACAATGCAGAAATAAACGGCGAAAGTCCGTAGATAAAACACGCCTTTGAAGAAGATAAGTTCTGTAAACCTAGAAATTCACAAACATTCGTTAGATAAAACCCAACGATTG	0.3416666666666667	8	1
NC_017287_1	141393	141513	TAAAACAATTATTGATGAGAACTGTAGGATCGGCAACGGAGTGAAATTGACGAATATTAAAGGATATAAAGATTATGATTCTCCAGATGGGAAGCTAGTTGTTAGGGACGGTATTATTAT	0.3416666666666667	8	1
NC_017287_1	146433	146553	TACACTTACAATCAACCTAACTTAAAATAAAGAGAATACCATGAAAAAATTCATGTTGGCCCTACTTTTACTCACTTCTTGTGCGACATCACGCGTATTGAGTTTTGAAGTATCTATGGA	0.3416666666666667	8	1
NC_017287_1	995993	996113	TCAGTCTTCCTCCGCAAGAAAACATTATCATTGCCAATCACTATCCTCTCTTACCTACAAAAGACCCTTCTCATGATTTAATTAATCATCTGCTTTTACAACATGTTTTGAAAAAGTATC	0.3416666666666667	8	1
NC_017287_1	583393	583513	CTATTTTTTCACCTTCCTGATTCGGATAATCGTATCCGTTTAATTACTTTTGATTCTGATAACCTGAATCATGATGCTGGGGAAAATACCCTCTCTATTATTCGTAGTATAGAAAATGCT	0.3416666666666667	8	1
NC_017287_1	108033	108153	TTCTAGTGGTATCGGTCTCTACAATGCATGGGCTCATTCGTAAGAAAAAGATTTGTCAATTCTGGCAATATTGTAAATCGCTTCTAGAAAACCTAGAAGCGATTTTTTTATTTATTAGCA	0.3416666666666667	8	1
NC_017287_1	850393	850513	TAGAACTTTGGACATCTCCAATAACATAAACAAAATTCACCTTAGGAAGTATCGAACGTAATGCTTCTTGACGATTTTGTGTAGCATAACAGACTGAAGAACTCGGTAACGTAATAATAT	0.3416666666666667	8	1
NC_017287_1	1068513	1068633	GATATTCTTTATTCTTATAATGACCGGTCGTATCTGTTTATAGACACTGCGGGTCTGAGAAAAATGAAAAGCGTGAAAAATTCTATAGAATGGATCTCTTCTTCTAGAACAGAAAAAGCT	0.3416666666666667	8	1
NC_017287_1	131313	131433	CTTGTGTTTTAGGTTGTGTTTAGCTACAATGGTCCTTTACATTTTGTTGTAGTCTTTTAAATATGCCTTGCCGTTTGCTCAGCAACAAGTATTATAAGAACTGTATAGGTTCAAAGTCTT	0.3416666666666667	8	1
NC_017287_1	169833	169953	TTTGTGGCAGGAGAACACGCACAGATTAGAGGAAATAATAATAATCCAAAACTTATCTTAATAAGAATCCTAAGCATGGGGTAGAATTCCACGTAGTTGTTTTAAGAAAGTATAGCCTAA	0.3416666666666667	8	1
NC_017287_1	647073	647193	AAACAAGATGCTAAAATACTTATTAATAAAATCACTTTTAAAAATTTATGGAGAAACCAAGCGAAAAGTCAAATTCTGACACAAGGAGATGTCCGTCTAGATCTCCAGGGGATGGATAGC	0.3416666666666667	8	1
NC_017287_1	1137033	1137153	TTTAAAGCACTTTCTAAACAGATTTTCTTTTCTCGATATTCGTTTTCTGTAGTTGCTCCTAAATGTATTTGAGCAAGCCCTCCAACAAATCTGGCTAAACGCTTTTCTAAATCTTCAGTA	0.3416666666666667	8	1
NC_017287_1	516313	516433	CATTTTTGAAGCTGTAGCGAATTTATCGTTGATTAACTTAAAGAAGGTATCAGCAACTTTATCAAATTTGAGATCTTCGGGGATAGACACTCCATCAGCTTTTAATGATGCCATAACATT	0.3416666666666667	8	1
NC_017287_1	898393	898513	AACCCATAAATTTAATCATCTGTCTAAGTTGATAATTATATATACGAGCAAAAGGAGTCAGGGGTATAGTAAGCAATTGGTCAGGATATTTTTGAGCTACCTCTTCAATATCAACACCTC	0.3416666666666667	8	1
NC_017287_1	523633	523753	TTTTCTATATGATCCTGGGGAGAAAAAATATCTTCGAGATAAAAATTTATCTCGGGAAAATACTTAAGTACGACGCCTTTAGAAGCCTTATAAGCAATGTACCTTGCTGATGCTTTTAAC	0.3416666666666667	8	1
NC_017287_1	70793	70913	ATACTTTCGTGTTTTTCGCGATCATTTTTTTGAAGATTATACACGATCTTTCCCGTGAGAAATATGGATAGGATAATTAGGAATGTGAGGGTAAACGAATAGGAATAAACCCTTTTCCAT	0.3416666666666667	8	1
NC_017287_1	504793	504913	ATTGTTTTTTTTGTTATACTTTCCTCCAACTGTCTAGGTTGGGTAATGGTAAAATTATGGCCAGTAAGGAAATTGTCTCTAACCGTAAAGCCTTACATAATTACGAGGTTTTGGAATCTT	0.3416666666666667	8	1
NC_017287_1	612313	612433	ATCAATTAGTGTTCTATAGTAAAGGGGTCTTCTGAATATCAGCAAGGAAAACTTCAAGAGGCAAAATGAAAAAGAATATGGCAGTTGACGAAGCTTTAAAAGAAATTTTAAGCCGAGAAG	0.3416666666666667	8	1
NC_017287_1	2553	2673	AGTTTTTGTTTTATTACTAGAATTAGGTTGGGGAGTTTCTCCTCCTAATTCCTTGGTAACTTCATTAATCAGAGCTTCTGTTTCTTTTTTATACTCGTTACATGAAGACCGGATGTTTTC	0.3416666666666667	8	1
[truncated: 27,477 more rows]
