# Supplementary material for: The Application Value of Metagenomic and Whole-Genome Capture Next-Generation Sequencing in the Diagnosis and Epidemiological Analysis of Psittacosis
Source: Front Cell Infect Microbiol. 2022 Jun 6;12:872899. doi: 10.3389/fcimb.2022.872899 (PMC9207344; doi:10.3389/fcimb.2022.872899)
Supplement: Supplementary file 2 [file DataSheet_1.zip › Viral_V2_TE-95672793_print_full.report.tsv]

Bed to Probe Design Report
Unique Probes: 29,477
Original Input Probes for Verification: 29,477
Probes Removed for Containing Non-Bases: 0
Total Probes Condensed: 0
Unique Probes Condensed: 0
Bed Entries Having Conflict with Reference Genome: 0
Errors reported by getfasta: 0
