# Supplementary material for: The Application Value of Metagenomic and Whole-Genome Capture Next-Generation Sequencing in the Diagnosis and Epidemiological Analysis of Psittacosis
Source: Front Cell Infect Microbiol. 2022 Jun 6;12:872899. doi: 10.3389/fcimb.2022.872899 (PMC9207344; doi:10.3389/fcimb.2022.872899)
Supplement: Supplementary file 3 [file Table_1.xlsx]

## Sheet: Sheet1
Table S1. The baseline of enrolled patients.
Patient number	Sex	Age (years)	Bird contact	Underlying disease	Symptoms	Blood routine test				Treatment
						Hb	WBC	Neu	Plt
Patient 1	Male	75	Yes	Hypertension, high altitude heart disease, and diabetes	High fever, chills, fatigue, diarrhea, and chest tightness	116	7.56	0.931	158	Minocycline
Patient 2	Female	63	Yes	Hepatitis B and liver cirrhosis	High fever, chills, diarrhea, fatigue, and chest tightness	106	5.96	0.935	37	Minocycline
Patient 3	Male	57	Yes	Diabetes	High fever, chills, muscle aches, and fatigue	133	7.14	0.913	217	Levofloxacin+minocycline
Patient 4	Female	51	Yes	Uterine fibroids and iron deficiency anemia	Fever, cough, and shortness of breath	74	3.76	0.802	263	Levofloxacin+minocycline
Patient 5	Female	36	Yes	Rheumatoid arthritis	Fever, chills, headache, and dry cough	112	5.5	0.76	146	Levofloxacin+minocycline
Patient 6	Male	84	No	Hypertension, duodenal ulcer, and gastroesophageal reflux	Fever, chills, nausea, vomiting, headache, and dizziness	132	3.6	0.87	113	Levofloxacin+minocycline
Patient 7	Male	56	Yes	Coronary heart disease, hypertension, and cerebral infarction	Dizziness, cough and sputum, and high fever with difficulty breathing	108	6.38	0.952	23	Moxifloxacin
Patient 8	Female	55	No	None	Fever	114	6.65	0.63	194	Minocycline
Patient 9	Male	88	No	Coronary heart disease, heart failure, liver cirrhosis, renal failure, and interstitial pneumonia	Fever and cough	102	5.4	0.82	126	Moxifloxacin+doxycycline
Patient 10	Male	78	Yes	Coronary heart disease, chronic heart failure, and high blood pressure	Fever, cough, sputum, chest tightness, and fatigue	140	5.63	0.83	202	Moxifloxacin
Patient 11	Male	55	No	None	Fever, cough, and expectoration	142	5.89	0.71	182	Levofloxacin
Patient 12	Female	38	Yes	None	Fever, disturbance of consciousness, and slurring of speech	71	2.93	0.86	93	Minocycline
Patient 13	Male	16	No	None	Fever, chest pain, and shortness of breath	118	12.2	0.72	540	Doxycycline
Patient 14	Female	63	Yes	Hypertension and right breast cancer after operation	Fever and cough	100	7.02	0.93	117	Moxifloxacin+doxycycline
Patient 15	Male	55	No	None	Fever, cough, expectoration, abdominal pain, and diarrhea	125	7.28	0.77	232	Levofloxacin
Patient 16	Female	48	No	None	Cough, fever, diarrhea, and shortness of breath	114	4.5	0.75	124	Levofloxacin+minocycline
