# Supplementary material for: The Application Value of Metagenomic and Whole-Genome Capture Next-Generation Sequencing in the Diagnosis and Epidemiological Analysis of Psittacosis
Source: Front Cell Infect Microbiol. 2022 Jun 6;12:872899. doi: 10.3389/fcimb.2022.872899 (PMC9207344; doi:10.3389/fcimb.2022.872899)
Supplement: Supplementary file 4 [file Table_2.xlsx]

## Sheet: Sheet1
Table S2. The OmpA genotypes by whole genome capture and the qPCR results.
Sample	Total reads number	Reads mapped to OmpA genotyppes									qPCR
		A	B	E	E/B	C	D	F	M56	WC
P1_BALF	136	69	77	71	72	0	43	21	43	69	Positive
P2_BALF	63	38	40	35	37	0	20	20	9	16	Positive
P3_BALF	6	4	1	1	2	0	1	1	1	1	Negative
P5_BALF	32	24	15	13	15	0	3	3	3	7	Positive
P6_BALF	2	1	2	2	2	0	0	0	0	0	Positive
P7_BALF	1062	628	458	458	520	1	88	79	110	240	NA
P11_BALF	2	2	0	1	1	0	0	0	0	0	NA
